# Supplementary material for: The Golgi stacking protein GRASP55 is targeted by the natural compound prodigiosin
Source: Cell Commun Signal. 2023 Oct 5;21:275. doi: 10.1186/s12964-023-01275-1 (PMC10552397; doi:10.1186/s12964-023-01275-1)
Supplement: Supplementary file 5 — Additional file 4. Supplementary Table S1. [file 12964_2023_1275_MOESM4_ESM.xlsx]

## Sheet: RTSA_Data
Protein	representative_ID	proteinscore	totalpsm	qusm	qupm	ms1intensity	36.5C_cond1.1.1	36.5C_cond1.2.1	36.5C_cond1.3.1	36.5C_cond2.1.1	36.5C_cond2.2.1	36.5C_cond2.3.1	41.2C_cond1.1.2	41.2C_cond1.2.2	41.2C_cond1.3.2	41.2C_cond2.1.2	41.2C_cond2.2.2	41.2C_cond2.3.2	44C_cond1.1.1	44C_cond1.2.1	44C_cond1.3.1	44C_cond2.1.1	44C_cond2.2.1	44C_cond2.3.1	47.1C_cond1.1.2	47.1C_cond1.2.2	47.1C_cond1.3.2	47.1C_cond2.1.2	47.1C_cond2.2.2	47.1C_cond2.3.2	49.8C_cond1.1.1	49.8C_cond1.2.1	49.8C_cond1.3.1	49.8C_cond2.1.1	49.8C_cond2.2.1	49.8C_cond2.3.1	53.3C_cond1.1.2	53.3C_cond1.2.2	53.3C_cond1.3.2	53.3C_cond2.1.2	53.3C_cond2.2.2	53.3C_cond2.3.2	56C_cond1.1.1	56C_cond1.2.1	56C_cond1.3.1	56C_cond2.1.1	56C_cond2.2.1	56C_cond2.3.1	59.2C_cond1.1.2
JUNB	P17275	131.85	24	6	5	8.60813	1	0.748944	0.764148	1.28204	1.42067	1.35649	0.794387	0.708298	0.789991	1.25812	1.44446	1.29996	0.834193	0.669365	0.740377	1.02429	1.36842	1.26094	0.711234	0.556665	0.620078	1.09915	1.15243	1.13937	0.654734	0.463049	0.493735	1.05357	1.0847	1.06913	0.410951	0.363564	0.488706	0.864455	0.888373	0.780103	0.340595	0.318307	0.355673	0.574497	0.73444	0.749924	0.292527
EFEMP1	Q12805	264.26	14	3	3	8.34054	1	0.726345	1.02711	1.37928	1.47069	1.37482	0.848767	0.856623	0.808793	1.30287	1.3833	1.33685	0.845712	0.755393	0.776328	1.2216	1.37445	1.40302	0.78365	0.81189	0.780596	1.35255	1.29461	1.32309	0.727855	0.698256	0.602984	1.15441	1.17626	1.16304	0.52428	0.452589	0.578391	0.950235	0.902235	0.933804	0.485327	0.447803	0.360293	0.705788	0.884425	0.74416	0.310641
JUN	P05412	15.661	9	3	2	7.6798	1	0.699334	0.737174	1.19245	1.41385	1.34284	0.786372	0.615272	0.723607	1.23929	1.26203	1.25983	0.927173	0.571069	0.678078	1.09325	1.26439	1.16638	0.609327	0.555305	0.698912	0.942933	1.3331	1.12216	0.5733	0.589689	0.518874	0.77424	0.950805	1.06845	0.53192	0.230851	0.330872	0.841601	0.815878	0.720505	0.256732	0.315299	0.252471	0.550079	0.615367	0.611135	0.187883
SDC4	P31431	25.055	20	4	4	8.00117	1	1.10411	0.983021	1.39234	1.34178	1.30832	1.10329	1.08832	0.902784	1.35259	1.32567	1.32638	0.907337	1.01414	1.00775	1.278	1.29088	1.3902	0.957038	0.960519	0.839774	1.23168	1.19646	1.21248	0.647027	0.744589	0.629694	1.07535	0.962465	1.09084	0.398481	0.435148	0.560301	0.657833	0.748792	0.992603	0.375633	0.417055	0.398135	0.833348	0.687594	0.674166	0.362987
SLC16A6	O15403	5.3036	17	4	4	8.03735	1	1.40618	1.50778	2.10995	1.96293	2.02145	1.17598	1.44148	1.24871	2.22034	1.98313	1.78596	1.11955	1.29125	1.40637	2.18672	1.98523	1.83353	0.910183	1.38553	1.17158	1.82618	1.77453	1.70613	0.970462	1.08096	1.0859	1.79183	1.4402	1.42413	0.773125	0.743233	1.05185	1.5557	1.19902	1.56804	0.693474	0.857567	0.681818	1.29504	1.11215	1.1052	0.576945
SLC38A2	Q96QD8	323.31	81	6	6	9.74757	1	0.913196	0.864733	1.25129	1.20984	1.27083	0.958511	0.864566	0.915143	1.23225	1.21228	1.19305	0.956684	0.9651	0.904322	1.29563	1.18798	1.26187	0.892165	0.970445	0.919623	1.21983	1.17616	1.29961	0.81657	0.861346	0.876123	1.16369	1.25086	1.28071	0.770128	0.776612	0.821969	1.07784	1.16539	1.13184	0.642666	0.657296	0.639026	0.932673	1.01109	0.970821	0.562777
EPHA2	P29317	22.583	24	5	5	8.3161	1	0.986435	1.13008	1.63608	1.79244	1.67946	1.02325	0.983928	0.944319	1.66984	1.71646	1.79621	1.03305	0.959012	0.985319	1.69011	1.58396	1.51418	0.794049	0.816761	0.756477	1.28639	1.23861	1.23986	0.642455	0.675001	0.717843	0.767583	0.885369	0.847433	0.428626	0.428659	0.43349	0.524895	0.564811	0.525777	0.384272	0.28319	0.304384	0.467472	0.354068	0.354886	0.268625
FOSL2	P15408	93.243	16	3	3	8.44166	1	0.995613	1.14474	1.1772	1.39211	1.43669	1.27004	1.3917	0.879383	1.46033	1.65811	1.36843	1.08432	0.905108	0.99985	1.38005	1.35635	1.49233	1.13056	1.11226	0.985444	1.25211	1.3701	1.32836	0.855761	0.805404	0.832942	1.28282	1.3774	1.22159	0.669355	0.465963	0.724866	0.80606	0.719087	1.08157	0.693921	0.614069	0.448996	0.996388	0.990496	0.821779	0.459003
LIFR	P42702	51.274	56	14	14	8.9838	1	0.957661	1.10447	1.26855	1.29009	1.27444	1.03093	0.977448	1.02231	1.24297	1.21696	1.22737	0.940225	0.931171	0.988343	1.15892	1.25767	1.20083	0.901842	0.78134	0.876935	1.10735	1.14444	1.06686	0.788616	0.72992	0.729295	1.05303	1.01634	0.960369	0.573006	0.584657	0.63646	0.770336	0.87014	0.753056	0.505648	0.484336	0.450608	0.60487	0.647649	0.57081	0.365171
SQSTM1	Q13501	136.13	49	8	8	9.1246	1	1.05746	1.02178	1.14033	1.16995	1.21534	0.99287	0.996579	0.973046	1.127	1.12047	1.15444	0.861751	0.884095	0.883436	1.09597	1.00463	1.03937	0.686317	0.688232	0.680072	0.846232	0.833617	0.841657	0.52701	0.467158	0.451441	0.587992	0.618848	0.548458	0.207623	0.228396	0.204203	0.329171	0.341115	0.33033	0.134628	0.117558	0.127153	0.239574	0.195839	0.196343	0.0781991
TXNRD1	Q16881	323.31	299	21	20	10.1602	1	0.945641	0.947639	0.976051	0.942752	0.997185	0.984903	0.958792	0.963984	0.979246	0.968575	0.974071	0.953429	0.94431	0.94054	0.935289	0.948848	0.947358	0.911658	0.904384	0.884334	0.879612	0.88345	0.881855	0.833641	0.800783	0.792456	0.801346	0.827731	0.796353	0.617087	0.598175	0.626646	0.646942	0.666121	0.637694	0.426653	0.466477	0.47638	0.488018	0.579953	0.540789	0.255104
ICAM1	P05362	323.31	77	12	12	9.29798	1	1.04389	1.00561	1.09471	1.07808	1.05715	0.973295	0.929295	0.959274	1.03978	1.09552	1.1139	0.916902	0.964434	0.934286	1.08658	1.04613	1.07522	0.891868	0.836845	0.870038	1.00747	1.01498	1.04001	0.817254	0.79141	0.7632	0.925506	0.910917	0.908188	0.693296	0.639548	0.631453	0.761017	0.824901	0.772325	0.580929	0.577727	0.621197	0.666869	0.667577	0.700668	0.523445
B2M	P61769	11.582	23	3	3	8.96138	1	0.978693	0.96052	1.1768	1.18599	1.19215	0.971232	0.944893	1.05468	1.06975	1.12526	1.14282	0.902786	0.97068	0.955662	1.27403	1.24948	1.25829	0.832567	0.882079	0.850773	1.18545	1.09182	1.11539	0.776206	0.735452	0.797011	0.89085	0.887587	0.880734	0.66312	0.674697	0.625126	0.819635	0.767854	0.717538	0.55542	0.589079	0.600147	0.658186	0.631328	0.630676	0.541545
SLC20A1	Q8WUM9	2.421	7	3	3	7.89994	1	0.742159	1.22095	1.22196	1.30389	1.2334	1.08863		0.886679	1.35629		1.19276	0.928829	1.00661	1.0052	1.12266	1.07755	1.08174	0.992496		0.917131	1.17671		1.12482	0.601396	0.844075	0.944477	1.22974	1.20916	1.07444	0.738508		0.751635	0.869238		0.939013	0.699327	0.580446	0.543647	0.958162	0.847963	0.704613	0.399565
CD55	P08174	267.63	73	11	11	9.80593	1	0.974725	1.13612	1.10845	1.15012	1.18729	1.05052	1.0839	1.08757	1.13421	1.20667	1.15299	0.996338	0.997341	1.04718	1.13639	1.10276	1.12558	0.92698	0.956056	0.948659	1.05303	1.03772	1.02221	0.818305	0.874555	0.888102	1.02429	1.03484	0.973136	0.728208	0.767178	0.735029	0.844462	0.813149	0.789769	0.719358	0.684505	0.597842	0.818321	0.766953	0.670776	0.577324
ZBED1	O96006	19.439	24	7	7	8.06588	1	1.08034	1.15934	1.28729	1.39521	1.28687	1.0827	1.09242	1.06901	1.34666	1.36062	1.26741	0.941077	0.951187	0.975452	1.17275	1.22452	1.13886	0.671588	0.671204	0.655756	0.844729	0.870363	0.771886	0.396361	0.382303	0.530213	0.486456	0.48185	0.563423	0.295892	0.213706	0.304775	0.284465	0.252915	0.388741	0.352864	0.174508	0.197928	0.364842	0.181852	0.206603	0.172449
GABARAPL1;GABARAP	Q9H0R8	20.522	9	3	3	8.12542	1	0.899576	0.8241	1.10873	1.092	1.01279	0.800502	0.841951	0.824342	0.920702	0.978471	1.07396	0.80591	0.814709	0.864398	0.890989	0.975415	1.02524	0.718824	0.718187	0.733814	0.833899	0.901276	0.872834	0.590573	0.58846	0.621525	0.666775	0.718068	0.697818	0.519244	0.490247	0.436909	0.654597	0.571888	0.466682	0.394925	0.347771	0.41242	0.336283	0.367509	0.415102	0.334701
ATP6V1E1	P36543	19.088	42	6	6	8.8656	1	1.03617	1.0695	1.04535	1.03347	1.01998	1.00024	0.901324	1.00772	1.03696	1.01674	1.03431	0.925261	0.94006	0.907764	0.980226	0.96748	0.968283	0.819853	0.871264	0.824254	0.83605	0.855763	0.839683	0.641968	0.661688	0.651266	0.705837	0.670869	0.659102	0.393	0.446925	0.360089	0.440687	0.503184	0.444912	0.241582	0.203057	0.251682	0.317668	0.294077	0.317038	0.110409
TXN2	Q99757	82.837	27	3	3	8.69521	1	0.945012	0.854464	0.949598	0.94217	0.943839	1.07684	0.885937	0.897263	1.10148	0.991299	1.02817	1.01279	0.886916	0.883993	0.981382	0.973525	1.05828	0.959639	0.917745	0.94908	0.910479	0.961815	0.971029	0.831779	0.840622	0.866102	0.871542	0.906833	0.959553	0.64982	0.683106	0.605446	0.660744	0.741591	0.772777	0.4762	0.537338	0.443043	0.595654	0.682467	0.679079	0.358372
GRASP55/GORASP2	Q9H8Y8	56.492	36	5	5	8.48113	1	1.05413	1.06638	1.03627	1.05712	1.01441	0.967083	1.01864	1.01397	0.990203	1.03701	0.980423	0.919715	0.945457	0.966995	0.95196	0.933563	0.889845	0.693403	0.651094	0.696295	0.8502	0.837635	0.805313	0.449438	0.439472	0.461405	0.67083	0.584886	0.594621	0.291901	0.224566	0.298797	0.377786	0.307346	0.34918	0.207265	0.14433	0.24035	0.223467	0.137486	0.212922	0.137444
RPL8	P62917	37.382	40	4	4	8.99778	1	1.06977	0.911836	1.31108	1.13878	1.22804	0.893879	0.988573	0.852798	1.1821	1.038	1.13652	1.05393	0.968251	0.866668	1.06033	0.944174	1.10494	1.10109	1.08728	1.00384	1.00269	1.08574	1.18018	0.805528	0.994648	0.921932	0.866643	0.974876	1.0811	0.586931	0.619747	0.63205	0.739141	0.706912	0.737482	0.421512	0.418064	0.397331	0.461046	0.561796	0.528637	0.226594
HLA-A	Q53Z42	281.98	102	9	4	9.66757	1	0.927696	0.924713	1.0743	0.973366	0.979502	0.963224	0.903838	1.00912	1.03201	0.966926	1.10945	0.933844	0.885573	0.896387	1.06462	0.947385	0.974772	0.856453	0.824676	0.865156	0.950298	0.903192	0.942068	0.70136	0.776737	0.77124	0.801753	0.845353	0.836277	0.620727	0.672288	0.58865	0.661883	0.727681	0.625856	0.524271	0.641969	0.640047	0.553706	0.701186	0.659799	0.486979
SDHAF2	Q9NX18	5.2825	12	3	3	8.25101	1	0.991578	0.950852	1.13245	1.10878	1.05689	1.0045	1.0308	0.955053	0.999629	1.28291	1.07992	0.951621	0.951057	1.0237	1.01876	1.00738	1.02553	0.809786	0.964824	0.977562	1.01609	0.9997	0.945371	0.744957	0.827972	0.89175	0.934326	0.947472	0.922841	0.692288	0.586723	0.75284	0.829864	0.653594	0.808674	0.516983	0.646218	0.585853	0.927533	0.845453	0.746786	0.548176
FKBP14	Q9NWM8	5.0629	9	3	3	7.98971	1	0.901501	0.95064	1.0161	0.984913	0.958575	0.9114	0.966683	0.981431	1.02028	0.979778	1.02991	0.916314	0.913617	0.978968	1.01848	1.01869	0.998886	0.879292	0.881682	0.906599	0.999324	0.917993	0.979936	0.781589	0.833924	0.833805	0.874062	0.912209	0.892651	0.635759	0.675633	0.573081	0.692517	0.671799	0.657073	0.47253	0.507441	0.473564	0.544372	0.559969	0.527677	0.349753
NSUN2	Q08J23	323.31	240	30	30	9.84369	1	0.996691	1.03254	1.05813	1.02777	1.09203	0.994178	0.947993	0.986463	1.0379	0.987268	1.02251	0.867396	0.856363	0.826394	0.916686	0.90752	0.908721	0.59803	0.640928	0.612711	0.663071	0.704822	0.670022	0.421223	0.435837	0.376652	0.451986	0.535785	0.452556	0.166102	0.228974	0.178717	0.208979	0.29531	0.230338	0.13581	0.162243	0.103762	0.147765	0.190892	0.139914	0.0697746
NAMPT	P43490	323.31	250	21	21	9.82954	1	1.0045	0.969948	1.04777	1.06287	1.08699	1.03879	1.02604	0.983976	1.07758	1.11824	1.07893	0.982034	0.997088	0.980687	1.0623	1.05794	1.06261	0.978584	0.974523	0.956215	1.04731	1.06141	1.06611	0.901956	0.903356	0.924876	0.991642	1.00998	1.01101	0.770927	0.751122	0.783593	0.853985	0.848431	0.8905	0.71235	0.663922	0.650956	0.743286	0.722727	0.7327	0.399998
TFB2M	Q9H5Q4	6.4169	19	4	4	8.22	1	1.0119	0.984029	1.04194	1.10673	1.14283	0.959024	0.879589	0.949245	1.01319	1.06012	1.06271	0.833827	0.78575	0.797123	0.936965	0.911613	0.938939	0.599966	0.60611	0.578335	0.644503	0.683087	0.627914	0.358857	0.327902	0.279234	0.388686	0.387637	0.324592	0.150373	0.153505	0.0861151	0.131031	0.163651	0.0968334	0.103727	0.0743919	0.0591873	0.099462	0.0775802	0.0481784	0.0619706
FBLN1	P23142	70.778	20	3	3	7.81144	1	0.864965	0.787453	1.34733	1.2068	1.24498	1.04965	0.971614	0.856834	1.21443	1.1535	1.15083	1.18056	0.924311	1.04489	1.21691	1.22032	1.11711	1.06577	1.19942	1.05208	1.1535	1.21882	1.39544	0.862214	1.02485	1.16523	1.0858	1.19607	1.21347	0.642845	0.690481	0.712826	0.873018	0.842896	0.960988	0.481771	0.556049	0.463372	0.491246	0.765119	0.649326	0.410566
IL6ST	P40189	176.06	41	6	6	8.49675	1	0.910235	0.931794	1.03322	1.00747	0.917443	0.858831	0.905793	0.848966	1.05923	0.929902	0.924804	0.935224	0.824906	0.905896	0.943715	0.928884	0.91183	0.635534	0.73393	0.731007	0.87874	0.778525	0.909903	0.557421	0.608718	0.62971	0.569851	0.710878	0.726538	0.451158	0.437866	0.456031	0.590878	0.575651	0.531292	0.317476	0.406069	0.379419	0.368377	0.480479	0.436066	0.259728
LDLR	P01130	36.755	40	7	7	8.77213	1	1.08062	1.05977	1.16083	1.19981	1.17063	0.973027	1.06253	1.01384	1.2201	1.19981	1.22283	0.922378	0.991237	1.039	1.13086	1.1094	1.09196	0.874872	0.902414	0.90138	1.06274	1.06843	1.08223	0.804043	0.813829	0.829711	0.982297	0.970348	0.939775	0.67978	0.616887	0.65015	0.827701	0.734919	0.766081	0.600086	0.585119	0.602189	0.834381	0.64657	0.688282	0.497974
GYG1	P46976	47.335	17	4	4	8.86684	1	0.932432	1.10924	1.07661	1.0555	1.07712	0.958603	1.00508	0.919144	1.0648	1.04542	1.07377	0.907263	0.883874	0.940789	1.03518	1.04631	1.00316	0.804944	0.790624	0.869891	0.985183	1.01149	0.946553	0.750556	0.78304	0.694038	0.848382	0.851762	0.792602	0.613389	0.537588	0.615918	0.640267	0.708522	0.679811	0.560117	0.504114	0.539933	0.610904	0.737243	0.599104	0.468054
CD97	P48960	36.813	47	6	6	8.86968	1	1.03687	1.09553	1.04388	1.15925	1.17965	1.08065	1.17101	1.05982	1.18015	1.21086	1.07276	1.01739	0.983687	1.00179	1.1243	1.0827	1.13385	0.953842	0.962462	0.970107	1.01797	1.00854	1.01268	0.871915	0.893775	0.852095	1.02124	0.995249	0.932271	0.722518	0.681953	0.71862	0.800507	0.740907	0.836579	0.711527	0.679992	0.635079	0.765385	0.776161	0.703086	0.549773
ATP1B3	P54709	314.5	145	13	6	9.81294	1	1.01204	0.990886	1.03146	1.02213	1.07227	1.01365	1.02188	0.995124	1.09765	1.07766	1.02345	0.998756	0.979251	0.98384	1.04292	1.00928	1.04289	0.968032	0.987699	0.951665	1.02546	1.00253	1.00579	0.861753	0.895189	0.923057	0.907739	0.958338	0.955752	0.676855	0.676957	0.717769	0.72318	0.735952	0.781654	0.656025	0.61897	0.558347	0.676879	0.70041	0.63747	0.445117
PICALM	Q13492	40.374	47	10	9	8.98755	1	1.0198	1.01375	1.08899	1.08017	1.10733	0.984611	1.00397	0.96918	1.10106	1.09341	1.0897	0.9798	0.93832	0.972552	1.03263	1.0504	1.03757	0.899676	0.896519	0.929067	1.0073	0.989721	1.01024	0.820933	0.819444	0.781486	0.895913	0.921764	0.883422	0.476961	0.458696	0.452162	0.477557	0.51139	0.478986	0.14642	0.131994	0.156149	0.143356	0.121932	0.192477	0.0672295
HLA-C;HLA-Cw	A0A140T912	25.155	32	9	3	8.85558	1	0.950574	0.894435	1.08982	0.981681	1.07928	0.983232	0.855038	0.985498	1.06583	0.891508	1.08281	0.846965	0.90477	0.928011	0.948236	0.921578	0.979356	0.772612	0.735396	0.729734	0.869774	0.8301	0.830733	0.5485	0.657582	0.602299	0.695763	0.719728	0.68844	0.423083	0.491209	0.427932	0.481909	0.591508	0.517873	0.376897	0.457826	0.405969	0.509983	0.495729	0.470097	0.279275
ATP6V1A	P38606	201.06	114	18	18	9.29752	1	0.967942	0.96688	0.936721	0.955439	0.949365	0.921806	0.883392	0.89934	0.878956	0.889916	0.91034	0.843184	0.82112	0.808197	0.804717	0.787559	0.820726	0.640165	0.645297	0.64649	0.629868	0.655115	0.654611	0.502976	0.513232	0.509615	0.477379	0.552896	0.541774	0.349352	0.350577	0.327	0.389826	0.385374	0.362434	0.263823	0.25794	0.252457	0.299598	0.297139	0.304869	0.197614
ECE1	P42892	29.753	36	7	7	8.58789	1	1.024	1.03546	1.04901	1.05502	0.992012	0.965681	0.937075	1.00151	1.00721	0.9784	1.06786	0.950382	0.876471	0.902922	1.03362	0.919313	0.915742	0.810216	0.853209	0.824399	0.891897	0.832815	0.86947	0.631887	0.681747	0.702806	0.680138	0.72132	0.728267	0.428125	0.48439	0.351944	0.468293	0.519464	0.394111	0.213024	0.318409	0.339384	0.254951	0.386165	0.381929	0.22292
RAB6A	P20340	323.31	124	11	10	9.61769	1	0.959247	1.03629	1.00101	0.977091	1.04329	1.01069	0.996405	1.03153	1.03298	0.970357	1.0445	0.944562	0.922642	0.975858	0.982963	0.964427	0.946968	0.902601	0.924647	0.868077	0.905325	0.911591	0.903625	0.804484	0.808339	0.798129	0.867355	0.858509	0.794033	0.6806	0.701355	0.650279	0.713937	0.736058	0.706673	0.620438	0.650867	0.622413	0.63333	0.704447	0.630535	0.476337
ALDH3A2	A0A5F9ZHI5	24.03	74	9	9	9.01267	1	1.044	1.00508	0.979543	1.01793	1.00705	0.975128	0.991805	1.00898	0.961362	0.952872	0.979555	0.918131	0.892313	0.901768	0.868569	0.843816	0.852973	0.727853	0.725595	0.679207	0.668695	0.637407	0.62919	0.502226	0.484071	0.48282	0.44526	0.435838	0.46522	0.221063	0.255087	0.238779	0.224634	0.246117	0.232783	0.195492	0.140896	0.186927	0.198018	0.143008	0.194288	0.105929
RRBP1	Q9P2E9	108.88	76	24	24	9.15749	1	0.953472	1.10785	1.03175	1.01545	1.06101	1.08596	1.07038	1.04109	0.968145	1.04273	0.991152	1.03116	1.06028	1.00406	0.991356	1.00884	0.957747	0.891173	0.918049	0.861021	0.861241	0.798449	0.824936	0.690313	0.690674	0.642413	0.610203	0.621194	0.564584	0.365517	0.346532	0.478621	0.347829	0.292861	0.403329	0.305144	0.327888	0.274112	0.276299	0.29804	0.251199	0.175881
PRPSAP1	Q14558	299.2	47	9	7	8.7899	1	1.10203	1.01159	0.951503	1.00843	0.937216	1.01765	1.08082	1.10351	0.954919	0.977593	1.00898	0.948537	0.979997	1.02403	0.963893	0.891442	0.863461	0.929537	0.885001	0.946655	0.889065	0.89421	0.823914	0.865371	0.797161	0.871257	0.84091	0.803699	0.782485	0.735657	0.669056	0.637011	0.620446	0.586994	0.560217	0.57488	0.492317	0.644232	0.488886	0.476227	0.503742	0.320777
GOLIM4	O00461	83.287	44	10	10	8.55312	1	0.991313	1.03419	0.911539	0.869864	0.938128	1.03087	1.09406	1.0485	0.891667	0.895722	0.947104	1.01338	0.987117	1.02667	0.880695	0.867384	0.899186	0.922635	1.00249	0.880292	0.831557	0.80496	0.850751	0.820369	0.897045	0.835385	0.742557	0.748668	0.697589	0.54328	0.523615	0.509795	0.518594	0.413734	0.506775	0.403563	0.427075	0.379242	0.412236	0.388507	0.353985	0.381835
MGST3	O14880	69.167	51	5	5	9.70298	1	1.05403	1.06396	1.00695	0.991533	1.01606	1.02386	1.01631	1.0288	0.974183	0.970321	0.976797	1.03146	1.04656	1.05268	0.983598	0.974215	0.991155	1.0051	1.01044	1.01674	0.858896	0.929975	0.925108	0.900151	0.888528	0.867315	0.873118	0.891292	0.897455	0.76766	0.798265	0.768085	0.834699	0.79228	0.779616	0.701578	0.708961	0.691051	0.68116	0.630528	0.616118	0.577898
HEXB	P07686	113.34	68	11	11	9.04332	1	0.991723	0.960037	0.873107	0.866774	0.824706	0.983626	0.909064	0.886766	0.86565	0.866545	0.829055	0.961393	0.92948	0.936338	0.860808	0.838037	0.781529	0.861204	0.830211	0.814556	0.772519	0.780497	0.792582	0.751877	0.724932	0.803971	0.656747	0.666239	0.708351	0.627161	0.632538	0.653519	0.541101	0.584851	0.620874	0.533588	0.564181	0.606515	0.44604	0.498623	0.522601	0.415314
MAP2K2	P36507	25.428	42	8	5	8.98513	1	1.02087	1.01618	0.986607	1.0054	0.983838	1.0109	1.01687	0.985873	0.947399	0.955324	0.973254	0.981006	0.931634	0.979587	0.90444	0.932408	0.891087	0.810009	0.811536	0.803935	0.76183	0.744658	0.734839	0.525366	0.520005	0.537122	0.467724	0.432007	0.443693	0.21141	0.203245	0.243238	0.166907	0.165501	0.202603	0.125793	0.147085	0.155398	0.128895	0.123819	0.143558	0.0667591
CBR1	P16152	205.7	119	12	10	9.43375	1	1.05271	1.03886	0.9348	0.995263	0.978006	1.01365	1.04072	1.04768	0.97494	0.983633	0.989551	0.958483	0.990166	1.00209	0.988321	0.966927	0.958728	0.926372	0.915672	0.901477	0.881437	0.880058	0.856121	0.799524	0.780686	0.753387	0.764171	0.720632	0.727038	0.513648	0.485902	0.50726	0.438667	0.410314	0.424838	0.356476	0.223901	0.294337	0.298495	0.180774	0.247831	0.148897
AARS	P49588	323.31	322	32	32	9.87956	1	1.00421	1.00395	0.989919	1.03096	1.00224	0.962959	0.99553	0.998079	0.958881	0.991689	1.00241	0.961159	0.976649	0.971655	0.938762	0.957637	0.945758	0.811119	0.799718	0.785246	0.770907	0.732801	0.726257	0.512619	0.46015	0.505413	0.446844	0.339067	0.386741	0.240171	0.187577	0.197927	0.218501	0.161583	0.173059	0.132634	0.116179	0.128221	0.142156	0.125331	0.133186	0.11063
ECEL1	O95672	13.613	35	8	8	8.37998	1	0.992989	1.04922	0.930721	0.888396	0.902388	0.971493	0.949816	0.882335	0.896716	0.846699	0.84966	0.887061	0.91975	0.882465	0.797694	0.806811	0.823853	0.77824	0.757322	0.782553	0.675494	0.686099	0.704404	0.608082	0.577562	0.562166	0.55283	0.563236	0.526259	0.407884	0.436135	0.444429	0.340067	0.419352	0.451248	0.306644	0.325126	0.297528	0.296447	0.336734	0.287851	0.183569
LYN	P07948	7.8826	26	7	6	8.52844	1	1.08502	0.968093	1.00842	1.01529	0.979206	0.995017	1.00212	1.0149	0.965524	0.974881	0.997577	0.876684	0.945883	0.907572	0.863549	0.824657	0.808561	0.717009	0.695286	0.66856	0.616876	0.62916	0.601925	0.544698	0.411409	0.547441	0.462553	0.345016	0.492069	0.252243	0.239957	0.244995	0.222267	0.193923	0.181707	0.145185	0.129705	0.289945	0.147058	0.116136	0.289041	0.07904
SRP72	O76094	25.273	38	8	8	8.64891	1	1.0968	1.00954	0.961698	1.07942	0.956442	0.986064	1.07327	0.925392	0.962244	0.97386	0.887565	0.931199	0.818686	1.00527	0.895135	0.751515	0.863261	0.643229	0.587692	0.723772	0.593952	0.549952	0.668175	0.41859	0.42511	0.376821	0.405615	0.41464	0.373231	0.278025	0.231004	0.331238	0.259485	0.217577	0.302179	0.248023	0.228416	0.23803	0.212321	0.204971	0.226021	0.190839
HPDL	Q96IR7	160.21	32	8	8	8.79273	1	1.03244	0.958214	0.962087	0.929668	0.926469	0.974612	0.929456	0.897982	0.873471	0.951364	0.885696	0.85341	0.839369	0.900212	0.842915	0.881461	0.847021	0.791621	0.732321	0.7798	0.724049	0.814413	0.73865	0.660794	0.648857	0.676559	0.63521	0.63878	0.630883	0.529022	0.469069	0.553022	0.451295	0.412526	0.493985	0.330438	0.298966	0.372764	0.293785	0.273182	0.319141	0.194955
DCXR	Q7Z4W1	21.533	30	7	6	8.86173	1	1.02525	0.999502	0.971511	0.966017	1.00336	0.970686	0.993513	0.971806	0.980943	0.950967	0.977057	0.913286	0.904566	0.946693	0.936032	0.927295	0.929164	0.896856	0.837628	0.875667	0.813724	0.831395	0.894223	0.755658	0.797463	0.775462	0.739038	0.764724	0.700436	0.598833	0.606354	0.572499	0.546738	0.6015	0.523118	0.488399	0.414822	0.452058	0.392618	0.323645	0.331002	0.259084
TM9SF2	Q99805	97.461	47	7	7	8.84413	1	0.996078	0.957515	0.842932	0.861452	0.855349	0.958082	0.928687	0.950041	0.861189	0.843345	0.889543	0.919066	0.91751	0.957492	0.873768	0.832316	0.874356	0.904825	0.917316	0.902538	0.800177	0.779673	0.802388	0.791237	0.808207	0.822672	0.733691	0.743164	0.743609	0.570185	0.61385	0.536452	0.545945	0.57869	0.553344	0.330495	0.358486	0.264346	0.370386	0.355337	0.329964	0.162288
DTYMK	P23919	19.724	58	11	11	9.16944	1	0.987258	0.976398	0.935929	0.954976	0.947723	0.976207	0.966978	0.960422	0.959862	0.963801	0.936601	0.911644	0.918744	0.92269	0.888713	0.903614	0.912724	0.802423	0.808351	0.811529	0.757984	0.771314	0.776874	0.676944	0.658251	0.633217	0.583786	0.568203	0.577897	0.365893	0.361424	0.397855	0.303185	0.287487	0.329357	0.192075	0.179851	0.2061	0.166535	0.143363	0.188818	0.0948296
ATP5C1	P36542	89.094	94	9	9	9.61762	1	1.06912	1.04612	0.975362	1.01849	1.02663	0.997358	1.04745	1.04091	0.987386	1.01107	1.01026	0.964916	0.999911	1.01326	0.939723	0.955229	0.97168	0.918094	0.900397	0.908004	0.897559	0.919987	0.87426	0.870385	0.81229	0.843012	0.842958	0.805796	0.797206	0.751008	0.703505	0.708537	0.711781	0.690255	0.696585	0.662652	0.597329	0.577883	0.608691	0.543152	0.508289	0.424055
PSAP	P07602	15.171	21	4	4	8.24423	1	0.983894	1.01613	0.917317	0.95421	0.897631	0.988781	1.01183	0.93576	0.911982	0.894327	0.861644	0.940203	0.977906	0.906964	0.852777	0.920178	0.877496	0.863956	0.884578	0.936635	0.777135	0.865164	0.789778	0.827579	0.828061	0.867346	0.709717	0.766475	0.820214	0.694245	0.688285	0.771689	0.632591	0.624059	0.70421	0.677772	0.586494	0.607121	0.552073	0.470216	0.497302	0.544184
XPNPEP1	Q9NQW7	172.48	58	10	10	8.86794	1	1.03501	1.01855	0.970117	0.95659	0.979754	1.00315	1.03776	1.03962	0.992742	0.999601	1.01515	0.959383	0.975654	1.00031	0.939088	0.95239	0.962937	0.888109	0.852822	0.871323	0.86047	0.858753	0.85355	0.776698	0.735771	0.68776	0.714256	0.690082	0.672706	0.402859	0.410554	0.365493	0.350853	0.330427	0.299179	0.239158	0.216042	0.227449	0.15976	0.157693	0.1677	0.0981085
SRSF7	Q16629	52.94	30	5	4	9.55191	1	1.02809	1.01153	0.949194	0.994375	0.980089	1.02788	1.03588	1.082	0.994679	0.93165	1.03819	0.931134	1.00263	0.966165	0.916212	0.933386	0.948907	0.924203	0.89872	0.843977	0.744745	0.838428	0.812786	0.807874	0.770718	0.803225	0.75017	0.723329	0.760497	0.611561	0.610878	0.55115	0.579329	0.560009	0.492324	0.569661	0.431579	0.412742	0.457813	0.359799	0.360764	0.308633
HSPA1A;HSPA1B	P0DMV8	323.31	737	31	13	10.9241	1	1.01355	1.01672	0.969174	0.967207	0.97892	0.979916	0.995119	1.01321	0.978959	0.971464	0.961746	0.931983	0.974754	0.954365	0.939075	0.926985	0.929302	0.846282	0.881258	0.864066	0.84716	0.836238	0.820952	0.717465	0.714731	0.717584	0.694442	0.651737	0.64786	0.446449	0.425363	0.44297	0.385513	0.327191	0.359703	0.24033	0.225493	0.219109	0.179977	0.147778	0.171507	0.0762741
ADI1	Q9BV57	12.893	35	6	6	8.92066	1	0.895061	0.900305	0.853471	0.874063	0.898221	0.956483	0.924909	0.951006	0.892337	0.886302	0.848499	0.911426	0.943353	0.836623	0.803861	0.800638	0.767929	0.770172	0.767773	0.792219	0.661011	0.640808	0.655499	0.574979	0.586815	0.607376	0.483949	0.514601	0.568424	0.280189	0.331783	0.323889	0.241681	0.306404	0.287015	0.135205	0.20176	0.308454	0.126031	0.177635	0.29972	0.0750715
CTSD	P07339	61.908	90	11	11	9.2828	1	0.978412	0.984283	0.872506	0.846756	0.823699	0.94045	0.961751	0.994211	0.871654	0.803134	0.781276	0.891268	0.957961	0.977718	0.855044	0.818367	0.804533	0.874502	0.892154	0.919515	0.790688	0.770996	0.786277	0.794645	0.840505	0.87537	0.752997	0.739127	0.70747	0.728834	0.738753	0.767904	0.657391	0.652831	0.652154	0.697375	0.723462	0.768425	0.639785	0.603967	0.606129	0.596894
ACO1	P21399	159.37	119	22	22	9.09913	1	0.939348	1.0267	0.97799	0.947481	0.980767	0.948229	0.971889	0.997585	0.966585	0.990247	0.948537	0.920444	0.924423	0.958095	0.886702	0.924342	0.86684	0.859336	0.834108	0.868517	0.777499	0.721095	0.743105	0.729472	0.730759	0.725566	0.621841	0.648971	0.560499	0.478169	0.499869	0.48864	0.352802	0.362144	0.32276	0.215777	0.273586	0.224744	0.190267	0.250866	0.171441	0.116054
ABCE1	P61221	229.11	175	19	15	9.42736	1	1.00949	1.0004	0.987327	0.985302	0.985272	1.01051	1.01838	0.997435	0.99923	0.946648	0.97192	0.950874	0.964171	0.954548	0.910416	0.921229	0.896957	0.908514	0.875766	0.901349	0.862953	0.830742	0.846987	0.830705	0.837724	0.860788	0.787435	0.781376	0.776838	0.66782	0.71806	0.710273	0.61688	0.657497	0.622678	0.630291	0.621339	0.632574	0.568396	0.541673	0.558942	0.443491
HSD17B12	Q53GQ0	21.569	29	7	7	8.5534	1	0.916509	0.883831	0.894706	0.910288	0.963444	0.924905	0.825303	0.91562	0.874495	0.933962	0.929195	0.816363	0.844422	0.822913	0.847605	0.857837	0.887884	0.767856	0.796205	0.795734	0.753023	0.803538	0.75121	0.64895	0.664592	0.647467	0.606221	0.578819	0.559662	0.432793	0.380499	0.360611	0.328945	0.296557	0.263799	0.194675	0.247598	0.243709	0.136096	0.192489	0.196716	0.139859
HADHB	P55084	85.825	116	14	14	9.55051	1	0.986678	0.989817	0.976358	0.976181	0.985923	0.979403	0.978839	0.942912	0.950317	0.969289	0.948204	0.921467	0.910179	0.90003	0.883178	0.905807	0.874781	0.803574	0.790133	0.80856	0.694292	0.688079	0.73047	0.540507	0.539682	0.568006	0.385387	0.391692	0.423552	0.196192	0.158544	0.193703	0.128967	0.137022	0.158035	0.110247	0.100125	0.0935185	0.0997306	0.100187	0.0882339	0.0533177
ATG3	Q9NT62	93.331	46	6	5	8.93575	1	0.969906	0.971218	0.928301	0.94785	0.985617	0.967282	0.972453	0.978842	0.920762	0.937308	0.910334	0.952428	1.01595	0.943427	0.909771	0.921566	0.954406	0.908037	0.908143	0.901119	0.865593	0.851521	0.807251	0.756857	0.761637	0.732401	0.719071	0.689299	0.69582	0.548079	0.556393	0.571248	0.484179	0.440467	0.504364	0.398906	0.38094	0.380524	0.353154	0.276595	0.301603	0.202764
CTSA	P10619	5.1868	25	3	3	8.61027	1	0.986969	0.951691	0.960446	0.874695	0.867836	0.968546	0.99281	0.988848	0.88021	0.846798	0.935711	0.973916	0.940077	0.971409	0.8658	0.866499	0.878147	0.90779	0.905786	0.948966	0.758155	0.825189	0.797518	0.791357	0.838676	0.859397	0.710203	0.739007	0.763864	0.693766	0.681806	0.650459	0.600137	0.548005	0.551814	0.52627	0.615052	0.557112	0.481843	0.489855	0.523404	0.448631
UCK2	Q9BZX2	124.43	47	8	8	9.01368	1	1.0538	1.06898	0.990474	1.08424	0.962307	0.987501	1.01606	1.0037	0.945116	0.96685	0.927101	0.949441	0.932398	0.913719	0.852042	0.807921	0.815107	0.718003	0.715057	0.695264	0.665665	0.604847	0.626676	0.525821	0.442583	0.514815	0.427731	0.33466	0.460555	0.242873	0.248034	0.319922	0.200658	0.178535	0.26051	0.181359	0.158392	0.228969	0.168493	0.100558	0.195821	0.105034
IKBKAP	O95163	108.55	86	18	18	8.87742	1	1.03792	1.04435	0.976158	0.984793	1.01132	0.925556	0.954338	0.958438	0.879001	0.889318	0.895052	0.80716	0.817798	0.779033	0.766493	0.723891	0.726923	0.630367	0.602594	0.593644	0.532728	0.509725	0.510561	0.501202	0.480752	0.478829	0.422378	0.386503	0.386733	0.322323	0.300114	0.295723	0.250755	0.244658	0.230012	0.176498	0.172529	0.156483	0.157092	0.163417	0.15624	0.0865446
ACAT1	P24752	317.02	113	16	16	9.57838	1	1.02566	1.00755	0.956315	1.00369	0.964159	0.866093	0.907199	0.895007	0.81825	0.833389	0.81039	0.729596	0.71988	0.738326	0.672766	0.605017	0.656155	0.511527	0.5022	0.507626	0.456815	0.409529	0.434458	0.382273	0.379683	0.345578	0.335405	0.290398	0.316771	0.237774	0.212388	0.22906	0.205547	0.151945	0.184515	0.116816	0.105751	0.147917	0.0994796	0.0811883	0.125012	0.0721423
HADHA	P40939	323.31	226	29	29	9.72959	1	0.994387	0.966276	0.939713	0.96596	0.940872	0.952874	0.987638	0.954793	0.920367	0.932115	0.923176	0.914317	0.932707	0.90739	0.856223	0.845904	0.834109	0.78691	0.786766	0.78175	0.671759	0.64191	0.687096	0.538147	0.516884	0.572718	0.386069	0.364813	0.451251	0.237307	0.188477	0.201106	0.190293	0.159865	0.178774	0.137658	0.107728	0.160366	0.123085	0.100413	0.156153	0.103672
FTO	Q9C0B1	58.813	55	11	11	8.66883	1	1.09604	0.914595	0.963698	1.01319	0.999564	0.902141	0.969769	1.00471	0.91246	0.850547	1.01652	0.973924	0.963363	0.867753	0.917155	0.899802	0.97854	0.86626	0.869391	0.858862	0.859971	0.990808	0.849034	0.73354	0.725845	0.874797	0.693192	0.640022	0.742824	0.637281	0.658934	0.524608	0.620925	0.482812	0.501592	0.517445	0.464948	0.441028	0.414286	0.333683	0.381799	0.396555
PPA1	Q15181	323.31	223	19	19	10.2335	1	1.09336	1.04421	1.02155	1.0225	1.05899	1.06351	1.08638	1.00264	1.02512	1.05677	1.04069	1.02799	1.07362	1.08921	1.05021	1.0472	1.03031	0.9914	1.00993	1.01108	0.997782	0.966033	1.03546	0.972318	0.932967	0.927979	0.960238	0.896704	0.887828	0.812168	0.830401	0.823823	0.776831	0.725616	0.753576	0.681332	0.69201	0.685044	0.627653	0.552711	0.604812	0.500086
IDH1	O75874	323.31	231	24	23	9.96167	1	1.04219	1.06299	0.952784	0.976751	0.950201	0.980114	1.04345	1.06415	0.937063	0.971176	0.950533	0.954561	1.01062	1.03149	0.952083	0.940059	0.930859	0.907987	0.900775	0.908196	0.882482	0.865333	0.879687	0.828563	0.807463	0.823644	0.806702	0.774814	0.756214	0.71822	0.681292	0.672798	0.67062	0.620772	0.627581	0.5743	0.546465	0.551595	0.487063	0.391079	0.382889	0.36776
ATP5L	O75964	20.723	23	4	4	8.81497	1	0.89542	0.906959	0.78574	0.832407	0.812444	0.975206	0.944493	0.997138	0.69282	0.826464	0.765608	0.836927	0.7764	0.862593	0.676625	0.790159	0.766094	0.755651	0.643732	0.669754	0.565641	0.625023	0.612716	0.579163	0.574509	0.568215	0.497033	0.523994	0.508038	0.451071	0.363016	0.392363	0.349067	0.320488	0.316408	0.330168	0.312937	0.262926	0.27421	0.287388	0.231002	0.183917
IDI1	Q13907	44.712	38	8	8	9.20126	1	0.894688	0.973042	0.967892	0.893761	0.932064	0.921427	0.921762	0.934347	0.943609	0.901581	0.925274	0.914459	0.858525	0.843627	0.91289	0.86716	0.875332	0.778343	0.77521	0.803137	0.763834	0.743351	0.777015	0.623907	0.729838	0.701195	0.655163	0.723879	0.646166	0.548551	0.588724	0.578887	0.50893	0.542418	0.483296	0.394758	0.520386	0.492904	0.328758	0.468798	0.436259	0.349222
MTHFD1L	A0A087WVM4	294.09	102	20	20	9.1371	1	0.999979	0.996151	0.945679	0.991079	0.966535	0.945318	0.944014	0.924134	0.911411	0.913687	0.899781	0.854735	0.868861	0.885161	0.730921	0.68874	0.720563	0.649088	0.604374	0.577506	0.350233	0.374914	0.462425	0.330261	0.278202	0.247756	0.222248	0.192442	0.192667	0.115733	0.142571	0.151246	0.103092	0.149281	0.152079	0.0936244	0.0882094	0.0788924	0.0941915	0.0876198	0.0765017	0.0547008
PIR	O00625	18.367	44	5	5	8.95854	1	0.968499	1.00154	0.918763	0.956821	1.00679	0.941335	0.966814	1.0321	0.936729	1.01488	0.972773	0.947004	0.949203	0.947844	0.938821	0.947456	0.930873	0.865561	0.836237	0.858519	0.840739	0.784817	0.804024	0.716799	0.710121	0.67629	0.656603	0.66016	0.628065	0.484536	0.483082	0.432186	0.418331	0.375475	0.333762	0.373833	0.365586	0.318935	0.283348	0.262601	0.239021	0.256474
GFPT1	Q06210	323.31	180	24	19	9.6938	1	0.990281	0.964491	1.04134	1.04112	1.0851	0.983683	1.01504	0.967545	1.02931	1.06334	1.07466	0.971065	0.960505	0.97065	0.999882	0.979013	0.999509	0.887808	0.931971	0.917991	0.925906	0.892842	0.91753	0.796336	0.877811	0.832935	0.75943	0.780236	0.763935	0.590892	0.58585	0.577184	0.533649	0.417571	0.463778	0.420889	0.382279	0.377213	0.313948	0.239693	0.239268	0.213886
PGAM1	P18669	323.31	319	16	16	10.497	1	1.01376	0.987929	0.978756	1.01053	0.984232	1.02207	1.07111	1.04295	0.984364	1.04586	1.00154	0.978273	1.01934	1.02089	0.994725	1.0124	0.988045	0.975193	0.972179	0.985858	0.935519	0.956436	0.980487	0.931296	0.92497	0.957968	0.943326	0.924401	0.937263	0.833146	0.820907	0.858847	0.822407	0.767053	0.77755	0.790781	0.743717	0.770976	0.673034	0.634242	0.655583	0.621796
PPT1	P50897	61.752	47	6	6	8.97128	1	0.962249	1.02044	0.887669	0.85112	0.871782	1.00134	1.00036	0.953924	0.885506	0.844022	0.846997	0.917376	0.907991	0.909287	0.809239	0.797535	0.779055	0.813896	0.803217	0.85297	0.715998	0.7203	0.749269	0.744908	0.744199	0.7481	0.592194	0.655331	0.604972	0.538126	0.559648	0.567449	0.403719	0.456326	0.438147	0.427367	0.478108	0.429233	0.292148	0.35308	0.339989	0.258998
IGF2R	P11717	84.71	77	19	19	8.86934	1	1.05054	1.04327	0.971931	0.988231	0.975089	1.01104	0.991413	0.995723	0.899562	1.00777	0.948657	0.979519	0.981518	0.975198	0.936062	0.915117	0.892849	0.913695	0.866095	0.897118	0.821382	0.831306	0.849027	0.769025	0.764482	0.790394	0.733199	0.71149	0.723635	0.646291	0.590658	0.638019	0.563691	0.528693	0.552611	0.53277	0.490333	0.534154	0.408533	0.397606	0.392992	0.412807
SCD	O00767	9.3146	22	3	3	8.7236	1	1.11374	1.20178	1.04656	1.04057	1.08084	1.05057	1.00454	0.989903	1.01624	0.930663	1.03171	1.06614	0.995288	0.980281	0.988842	0.892429	0.865254	0.887765	1.02582	0.970417	0.779275	0.788582	0.755944	0.754745	0.790413	0.758994	0.659431	0.59576	0.531068	0.53402	0.576059	0.551127	0.44384	0.402486	0.407267	0.34751	0.470045	0.437864	0.250282	0.312321	0.26577	0.244519
APOB	P04114	36.153	68	9	7	8.94995	1	0.949568	0.850764	0.692068	0.780498	0.723594	0.896176	0.899671	0.920426	0.702087	0.648979	0.777028	0.979932	0.884486	0.827378	0.64201	0.684317	0.739452	0.885534	0.888224	0.873624	0.638758	0.607667	0.724139	0.793089	0.762301	0.81964	0.492197	0.568074	0.680566	0.652418	0.705183	0.55043	0.46031	0.452863	0.429974	0.562426	0.482192	0.479675	0.302396	0.334797	0.412324	0.426922
GNS	P15586	11.646	41	8	8	8.90593	1	0.989762	0.943713	0.869656	0.870913	0.787298	0.991455	1.04367	1.06328	0.891507	0.825894	0.928699	0.982491	0.997004	0.97882	0.883977	0.884603	0.815237	0.961971	0.911211	0.933431	0.826971	0.790699	0.854225	0.850258	0.807214	0.862416	0.737155	0.743764	0.664668	0.694076	0.712653	0.631454	0.561867	0.6144	0.570525	0.62594	0.638122	0.762174	0.516437	0.522903	0.621795	0.555208
PPIC	P45877	4.6881	11	3	3	8.25701	1	1.06626	1.06259	0.827868	0.881839	0.708689	1.07943	1.03055	1.07911	0.801907	0.840479	0.776251	0.993084	1.01056	1.07862	0.784823	0.741287	0.801897	1.00404	0.880965	0.965418	0.696269	0.769939	0.726073	0.9246	0.822277	0.85908	0.61499	0.62709	0.594583	0.630141	0.601616	0.63725	0.407541	0.499118	0.394334	0.412867	0.396481	0.49256	0.332981	0.345649	0.358147	0.284519
GAA	P10253	103.11	27	6	6	8.43069	1	1.00514	1.02721	0.812662	0.821137	0.88807	0.966431	0.941042	1.03403	0.82301	0.824664	0.827701	0.981547	0.899808	0.943667	0.811395	0.743906	0.87103	0.896546	0.867466	0.89269	0.726818	0.765991	0.748462	0.827837	0.808187	0.769062	0.686334	0.71215	0.628116	0.744448	0.696968	0.715048	0.59239	0.639596	0.558971	0.679145	0.73412	0.631498	0.507571	0.567713	0.489281	0.574079
GOLM1	Q8NBJ4	13.945	36	6	6	8.70648	1	0.989989	1.02341	0.843645	0.846055	0.930147	0.984916	0.989612	1.03527	0.822535	0.852305	0.84602	0.948315	0.9706	0.95867	0.787232	0.783443	0.850482	0.89525	0.901303	0.869046	0.724853	0.726036	0.737447	0.802138	0.792536	0.81526	0.671131	0.677987	0.656908	0.678328	0.685191	0.626193	0.572158	0.561582	0.523114	0.645831	0.662382	0.621976	0.556658	0.50574	0.485725	0.58859
CTSC	P53634	13.488	36	6	6	9.05212	1	1.03475	1.08303	0.818042	0.878921	0.931646	1.06994	1.00676	1.03118	0.96625	0.845868	0.872147	0.948095	0.990998	1.02297	0.804763	0.823791	0.870082	0.896551	0.883691	0.964535	0.78049	0.777589	0.746976	0.897333	0.824739	0.837154	0.740161	0.690755	0.671521	0.662069	0.741372	0.771599	0.582792	0.594991	0.574625	0.784795	0.703464	0.603165	0.579316	0.580734	0.481758	0.533792
CTSZ	Q9UBR2	55.66	23	5	5	9.19601	1	1.04513	1.05023	0.871284	0.753088	0.849654	1.06574	1.04015	1.07123	0.898279	0.829779	0.77702	1.05914	1.09154	1.04089	0.878963	0.775114	0.773363	0.978621	0.963284	0.995546	0.810004	0.754882	0.776773	0.903558	0.916174	0.927014	0.636935	0.665921	0.642193	0.645472	0.7216	0.748462	0.491402	0.548242	0.516709	0.576694	0.647396	0.614203	0.400324	0.491853	0.457679	0.362059
FTH1	P02794	21.723	74	7	7	9.67021	1	0.998015	0.97917	0.706646	0.877249	0.847658	1.03031	1.05646	0.950278	0.848947	0.911725	0.822667	1.00784	0.999279	0.968551	0.728771	0.819595	0.777076	0.939846	0.944062	0.946609	0.759914	0.78535	0.759208	0.864364	0.826693	0.857347	0.590275	0.679679	0.698908	0.694681	0.605835	0.701668	0.538691	0.501641	0.545308	0.803322	0.595108	0.60855	0.50644	0.464825	0.479483	0.578089
NUCB1	Q02818	145.08	79	16	16	8.85539	1	0.997598	1.03814	0.778754	0.743151	0.705	0.981482	1.02232	1.00697	0.800925	0.830524	0.740253	0.993466	0.967829	1.02269	0.786824	0.727759	0.637803	0.863029	0.931989	0.928715	0.733389	0.693654	0.715133	0.873532	0.80681	0.959206	0.613361	0.627239	0.5208	0.731684	0.694269	0.768511	0.546318	0.474844	0.441479	0.613727	0.727307	0.737251	0.409507	0.484028	0.352841	0.554068
SDF4	Q9BRK5	26.938	28	5	5	8.63185	1	1.0408	0.944881	0.40166	0.32207	0.478914	1.01014	1.02124	1.04021	0.35206	0.337246	0.342293	0.986998	1.01504	0.840074	0.376569	0.386206	0.546911	0.913457	0.848568	0.951674	0.305964	0.480368	0.295023	0.753852	0.783085	0.694523	0.251771	0.237326	0.351079	0.609698	0.524192	0.585746	0.203081	0.200697	0.162636	0.46249	0.488897	0.365392	0.170076	0.13072	0.155511	0.419401
STX6	O43752	15.927	6	3	3	7.64722	1	1.14889		1.08351	1.00246		1.22411	0.963866		1.15204	1.1451		1.05624	0.941413		1.12459	0.856698		1.07504	0.973185		0.808035	1.16404		0.792748	1.0365		0.871443	0.803109		0.710399	0.693506		0.440742	0.674602		0.554404	0.731813		0.577444	0.70618		0.315225
DNAJC8	O75937	129.72	60	10	10	8.92208	1	1.04657	1.08142	1.06246	1.10524	1.11082	0.986753	0.975434	0.970467	1.07946	1.07864	1.0395	0.933154	0.975995	0.936644	1.03916	0.953245	0.999155	0.786775	0.829758	0.858228	0.891741	0.892401	0.838552	0.60173	0.550756	0.534813	0.611117	0.594987	0.562724	0.261947	0.23396	0.330805	0.295979	0.263041	0.344421	0.210405	0.180806	0.12902	0.225706	0.199966	0.150103	0.110493
APLP2	Q06481	63.312	16	5	5	7.53422	1	0.770063	0.723456	0.973263	0.918946	0.904629	0.73489	0.678399	0.878577	0.908535	1.0564	0.87316	0.84998	0.823403	0.743951	0.849493	0.948563	0.88707	0.650631	0.71349	0.812741	0.878758	0.806069	0.778929	0.621608	0.598056	0.701298	0.690502	0.753392	0.796867	0.443552	0.392988	0.450104	0.67504	0.671968	0.594825	0.311532	0.386218	0.430668	0.245002	0.486347	0.546254	0.378119
EIF2B1	Q14232	61.888	68	12	11	9.15818	1	1.06476	1.07138	1.09505	1.10538	1.05345	1.13903	1.04313	1.08108	1.12239	1.00188	1.08202	1.04587	1.0948	1.09304	1.07225	1.00063	1.06656	1.05074	1.02135	1.04639	1.01643	1.03463	1.08569	0.91543	0.855062	0.957588	0.966701	0.959164	0.971694	0.757792	0.825263	0.818778	0.771464	0.877143	0.796152	0.661298	0.637758	0.633716	0.698301	0.719569	0.582143	0.29076
GADD45GIP1	Q8TAE8	12.258	14	3	3	8.18338	1	1.01529	1.11208	0.814849	1.2552	0.98052	0.967444	1.03384	1.19119	1.02199	1.11842	0.830165	1.02666	0.850733	0.991494	0.846022	0.989494	0.923695	0.84025	0.841896	0.9219	0.751724	0.845682	0.653073	0.528962	0.489794	0.530949	1.28197	0.693655	0.833387	0.425189	0.293659	0.478045	0.413212	0.339198	0.518387	0.329043	0.278973	0.272534	0.247062	0.284119	0.240341	0.322276
EXOC8	Q8IYI6	34.46	11	3	3	7.45577	1	1.0173	0.962987	0.919506	1.09248	1.10748	1.06492	0.883337	0.895881	0.999548	1.03188	1.0488	0.892448	0.782612	0.780937	0.813796	0.924684	0.941343	0.530541	0.731981	0.551449	0.523126	0.542036	0.634447	0.503192	0.30433	0.306413	0.511694	0.220881	0.283322	0.0474344	0.01	0.135913	0.0752396	0.0621392	0.225303	0.270524	0.0797046	0.0813582	0.190986	0.0726257	0.143942	0.0512234
SERPINE2	P07093	3.3008	8	4	4	7.56607	1	1.0524		1.01845	1.19539		1.00831	0.887586	0.792779	1.24741	1.22031	1.25192	1.00316	0.984934		1.02835	1.081		0.759842	0.687567	0.721159	1.00578	1.10948	1.09487	0.84105	0.703557		0.825884	0.660453		0.502253	0.495442	0.470992	0.583555	0.767637	0.850298	0.460984	0.489399		0.567279	0.503844		0.282856
ATP6V1C1	P21283	40.422	38	9	8	8.67444	1	1.04493	1.0217	1.03285	1.01064	1.02007	0.985629	0.974123	0.971904	1.00007	0.995694	0.942479	0.882447	0.910937	0.869892	0.884113	0.893275	0.905539	0.672243	0.667318	0.702432	0.660344	0.668729	0.673783	0.443967	0.411396	0.439926	0.477614	0.394803	0.443373	0.180899	0.195521	0.242339	0.215538	0.242876	0.295118	0.131932	0.102348	0.125426	0.1576	0.151962	0.159438	0.0652817
SQRDL	Q9Y6N5	15.81	38	10	10	8.47557	1	1.04842	1.04633	0.993003	1.03623	1.09134	1.0251	1.01339	1.10299	1.05985	0.985886	1.06738	0.972483	1.02704	0.94506	0.969485	1.02395	1.06048	0.872591	0.911415	0.833927	0.901993	0.940345	0.932078	0.799365	0.701736	0.72279	0.812039	0.78517	0.895253	0.597335	0.633198	0.564931	0.634594	0.598541	0.588006	0.58796	0.502599	0.397305	0.529051	0.524936	0.483919	0.410003
HSPE1-MOB4;MOB4	S4R3N1	7.0578	15	8	4	7.77944	1	0.789609	0.878079	0.942369	0.947075	0.906603	0.827322	1.06564	0.737682	1.04116	0.507926	0.738408	0.76832	0.902443	0.758334	0.810018	0.798102	0.847682	0.54594	0.688551	0.695609	0.869476	0.804419	0.694394	0.521509	0.578496	0.567173	0.486809	0.551822	0.59453	0.143288	0.305247	0.553679	0.272745	0.608027	0.559621	0.146169	0.124881	0.198758	0.152261	0.215867	0.215777	0.0911083
ZAK	Q9NYL2	2.5281	7	3	3	7.367	1	1.10876	1.04165	0.955541	1.20128	1.11292	0.995489	1.13501	1.12931	1.05074	1.0782	1.11142	0.97828	0.949747	1.01216	0.994311	0.966176	1.00712	0.809233	0.77769	0.804698	0.825541	0.777369	0.754386	0.832069	0.590113	0.624808	0.666172	0.461217	0.54201	0.419301	0.291393	0.236788	0.404659	0.271864	0.213618	0.189224	0.115507	0.126117	0.367376	0.170115	0.16463	0.168386
PITRM1	Q5JRX3	81.613	46	11	11	8.81279	1	1.07692	1.02951	1.09167	1.00826	1.09296	0.984141	1.0208	1.02376	1.03176	1.07402	1.01328	0.975637	0.958337	0.958357	0.992749	1.0234	0.982285	0.832273	0.81559	0.848053	0.855536	0.832388	0.843146	0.60201	0.566575	0.574592	0.57547	0.594952	0.587768	0.304427	0.257148	0.268005	0.323797	0.266607	0.30081	0.13636	0.15736	0.155829	0.172195	0.173686	0.178689	0.142357
PGM2L1	Q6PCE3	9.9744	41	6	6	8.71907	1	0.972864	0.998798	1.04917	1.06471	1.06997	0.941892	0.974588	0.988382	1.07272	1.05621	1.06909	0.939432	0.949918	0.980939	1.04012	0.988163	1.0324	0.908501	0.925519	0.909752	1.01523	1.0095	0.991853	0.849171	0.853419	0.845166	0.952425	0.962466	0.88911	0.62414	0.608956	0.600004	0.649533	0.614289	0.636192	0.324293	0.370404	0.344711	0.314931	0.370765	0.303216	0.162919
PARK7	Q99497	269.11	176	13	13	10.3488	1	0.964583	0.977019	0.94459	0.929579	0.917912	0.973217	0.961943	0.954633	0.938074	0.91615	0.915791	0.905439	0.911417	0.892252	0.920241	0.925302	0.908759	0.867135	0.815263	0.82654	0.86419	0.864064	0.87865	0.763002	0.719351	0.749521	0.751897	0.788767	0.809998	0.636679	0.618698	0.597429	0.653784	0.674239	0.694772	0.566534	0.559037	0.567311	0.601421	0.642474	0.627686	0.441
BTF3L4	Q96K17	101.6	51	6	6	8.79511	1	0.941647	0.931997	0.987681	0.945437	1.03531	0.982104	1.07419	0.938464	1.02224	1.11806	1.04901	0.918811	0.903317	0.920744	0.898335	0.901242	0.960971	0.89415	0.900929	0.899303	0.887361	0.925545	0.970683	0.806767	0.832262	0.831026	0.875696	0.869227	0.860068	0.62753	0.559277	0.607924	0.667083	0.591735	0.698267	0.589594	0.586582	0.499917	0.624483	0.680347	0.56836	0.451747
LRRC16A	Q5VZK9	34.405	21	8	2	8.19145	1	1.07878	1.06237	1.22632	1.25528	1.25865	0.964314	1.0919	0.908741	1.26511	1.19704	1.2637	1.15943	1.13482	1.07725	1.08278	1.19828	1.12953	1.07263	1.10098	1.05933	1.20315	1.02991	1.15721	0.944415	0.889315	0.953462	0.94277	0.836123	0.899214	0.517865	0.648308	0.659238	0.526471	0.565291	0.591607	0.467775	0.362561	0.418781	0.36775	0.249584	0.310821	0.143247
PYCR1	P32322	186.84	65	8	7	9.2682	1	1.05244	0.918659	0.965815	1.02369	0.974803	0.939757	0.92603	0.925346	0.940155	0.918255	0.915538	0.941649	0.997301	0.875407	0.897854	0.950772	0.888742	0.861862	0.833489	0.850513	0.840858	0.818945	0.845502	0.738755	0.612901	0.752031	0.702929	0.651213	0.787287	0.544567	0.589344	0.55651	0.597895	0.611589	0.620729	0.500127	0.434827	0.513886	0.512639	0.475845	0.541624	0.374955
MPP7	Q5T2T1	3.6235	6	3	3	7.22539	1	1.08557	1.08755	0.921561	1.06297	1.09612			0.9312			0.981564	0.797423	0.664471	0.707458	0.911909	0.752532	0.699001			0.492267			0.56471	0.454284	0.360427	0.409489	0.459419	0.508142	0.376366			0.22295			0.212553	0.12095	0.199938	0.173261	0.244056	0.228342	0.233995
EPPK1	P58107	323.31	118	28	25	8.99653	1	1.07884	0.921748	1.23782	1.21045	1.30468	0.841683	0.85974	0.781287	0.935902	0.910037	0.904211	0.555564	0.51793	0.564323	0.595226	0.535371	0.591755	0.239332	0.237896	0.307851	0.245593	0.249792	0.383407	0.206441	0.20361	0.226071	0.212806	0.205691	0.235874	0.0819566	0.096005	0.144547	0.0790013	0.103455	0.134455	0.0936997	0.0899507	0.100807	0.0930022	0.0818881	0.105687	0.0411177
ATP6V1H	Q9UI12	141.83	30	7	7	8.433	1	1.00992	0.926188	0.96498	0.972828	1.04954	0.955661	0.958192	0.96571	0.99453	0.944406	0.942928	0.891586	0.943376	0.835744	0.917605	0.931504	0.81785	0.759565	0.756362	0.778597	0.788351	0.796333	0.745541	0.574354	0.54077	0.683477	0.664643	0.601798	0.646904	0.368443	0.3807	0.381031	0.39748	0.442873	0.496297	0.21958	0.173825	0.384016	0.298796	0.28082	0.365249	0.0699917
C1QBP	Q07021	323.31	188	9	9	10.1329	1	0.976112	0.968005	0.983983	0.993433	1.05394	0.969954	1.00716	0.941059	0.998831	1.02844	1.03443	0.924035	0.929014	0.90606	0.967144	0.983295	1.01004	0.850928	0.790408	0.813678	0.887121	0.847352	0.894683	0.594765	0.561876	0.535946	0.64871	0.68625	0.601757	0.219759	0.242249	0.223638	0.232975	0.269054	0.257416	0.174451	0.138551	0.145112	0.176908	0.151999	0.182402	0.0895379
FAM129A	Q9BZQ8	13.5	13	6	6	7.63772	1	1.052	0.97009	0.979208	0.884541	0.938414	0.954504	0.765327	0.893533	0.940493	0.756013	0.978253	0.832601	0.886154	0.857437	0.835808	0.880102	0.909012	0.69204	0.633493	0.734854	0.609305	0.633219	0.599729	0.358045	0.329997	0.420288	0.344223	0.301927	0.245542	0.180258	0.385408	0.0913849	0.195148	0.589217	0.167317	0.143213	0.0954544	0.104736	0.166121	0.121683	0.0768202	0.12963
MRPS28	Q9Y2Q9	69.865	16	4	3	8.21833	1	0.981501	0.98562	1.00603	1.05067	0.967625	0.98532	0.988347	0.969902	0.938804	0.954714	0.915461	0.83345	0.820928	0.875724	0.898826	0.848912	0.884428	0.702292	0.6392	0.669129	0.669605	0.700496	0.750035	0.397539	0.387466	0.397785	0.402437	0.488275	0.46852	0.0983299	0.10138	0.111048	0.143106	0.152061	0.153664	0.0931924	0.0838377	0.104128	0.10576	0.111061	0.0964606	0.0140366
BACE2	Q9Y5Z0	21.123	14	3	3	7.9593	1	1.05168	1.05749	1.20223	1.07952	1.1089	0.854915	0.98592	0.834918	0.910821	1.14802	0.975423	0.88462	0.866972	0.950639	1.28478	1.07528	1.06564	0.827008	0.911175	0.824037	0.884378	0.976888	1.04605	0.803803	0.680874	0.705146	0.64656	0.788163	0.729103	0.656926	0.475078	0.632644	0.683176	0.54177	0.757658	0.328066	0.502328	0.401566	0.231181	0.52126	0.468194	0.562261
DLGAP4	Q9Y2H0	4.8111	17	4	4	8.14631	1	0.964693	1.06228	1.11308	1.03685	1.08514	1.07601	0.943514	0.905375	0.99658	1.06754	1.07353	0.909698	0.896078	0.980912	0.959569	1.03197	0.959368	0.870378	0.901819	0.876634	0.90898	0.976646	0.996562	0.778233	0.770514	0.778877	0.873078	0.931007	0.874812	0.704924	0.629896	0.694861	0.699655	0.699908	0.732305	0.593776	0.605705	0.485304	0.62034	0.649049	0.592375	0.37418
PTPRS	Q13332	1.7941	3	3	3	7.69771	1			1.14024			1.22497		1.15563	1.27377		1.20492	0.87665			0.96642			0.619397		1.00111	1.01067		0.931057	0.883752			0.954414			0.323254		0.37112	0.485351		0.500169	0.624751			0.6949			0.01
TIMMDC1	Q9NPL8	14.268	11	3	3	8.06636	1	0.947593	0.916386	1.1519	1.04627	1.18731	1.13531	1.10705	1.06315	1.2189	1.14978	1.17439	0.97887	0.949682	0.946512	1.02994	1.07761	1.11974	0.974847	0.989846	0.889108	1.01774	0.967526	1.02949	0.800138	0.789154	0.80184	0.839245	0.981101	0.93059	0.424577	0.498117	0.566285	0.462146	0.546207	0.58044	0.497132	0.640877	0.437815	0.604451	0.588112	0.526664	0.205726
EPB41L3	A8K968	3.6354	7	4	2	7.17774	1	1.15932	1.16248	1.6103	1.61901	1.47628		1.19613	1.11148		1.29195	1.24885	1.47843	1.44242	1.11752	1.37619	1.31146	1.52322		1.27267	1.19416		1.45546	1.35027	1.10565	0.992063	1.01726	1.06007	1.10267	1.27585		0.70784	1.13631		0.880046	0.862887	0.314094	0.381384	0.495924	0.509122	0.449981	0.551637
TM9SF4	Q92544	13.04	17	5	5	8.40983	1	1.05992	0.964512	1.0078	1.02382	1.04668	0.966569	0.968124	0.981583	0.963446	1.01566	1.01905	0.890438	0.922008	0.966535	0.901473	0.940851	0.987295	0.804253	0.790617	0.720776	0.80159	0.812972	0.814679	0.571095	0.473044	0.432431	0.610199	0.523531	0.527955	0.261574	0.176373	0.24193	0.296299	0.202551	0.2608	0.221792	0.107623	0.116317	0.247653	0.125518	0.139754	0.132862
TOR1B	O14657	16.172	26	6	6	8.3561	1	0.916063	0.880136	1.05744	1.05631	1.01676	0.885478	0.891784	0.894541	0.955743	0.966769	1.06274	0.794313	0.856548	0.878444	0.862319	0.923255	0.927802	0.807534	0.741699	0.736842	0.831328	0.80381	0.76842	0.622386	0.627625	0.632793	0.649146	0.592537	0.642646	0.410689	0.42681	0.390258	0.406059	0.433971	0.422037	0.321048	0.285917	0.318975	0.287158	0.332472	0.344454	0.205283
UBXN1	Q04323	74.39	22	3	3	8.40362	1	1.13104	1.18322	1.39829	1.34826	1.23989	1.10412	1.02976	1.19112	1.20131	1.24869	1.31625	1.09875	1.00733	1.0415	1.19111	1.19053	1.17866	0.842192	1.00539	0.904908	1.01666	1.00371	0.886226	0.69825	0.603958	0.756215	0.683219	0.710337	0.681939	0.499836	0.369007	0.326579	0.457711	0.364139	0.336504	0.216414	0.264598	0.202188	0.289898	0.374953	0.297482	0.26197
TALDO1	P37837	130.95	85	14	14	9.82106	1	0.969719	1.00633	0.973334	0.986713	0.989949	0.956554	0.987449	0.963933	0.951051	0.978486	0.977764	0.972369	0.983253	0.99162	0.982536	0.966949	0.962021	0.910121	0.907629	0.923256	0.95567	0.934047	0.934726	0.763905	0.777832	0.76093	0.823701	0.827428	0.798544	0.522295	0.495032	0.509991	0.597912	0.596639	0.583422	0.294265	0.303255	0.298358	0.336166	0.343273	0.333019	0.176745
ZFYVE16	Q7Z3T8	49.226	37	11	11	8.26143	1	1.02458	1.05174	1.15595	1.12318	1.11541	1.06048	0.999268	0.992543	1.15052	1.01529	1.1333	0.993577	1.02708	0.978706	1.15537	1.07731	1.08551	0.852733	0.959193	0.856855	1.02103	1.01621	0.98414	0.714637	0.732007	0.733193	0.811605	0.793205	0.826734	0.454211	0.619311	0.514625	0.43977	0.549273	0.567787	0.244554	0.310394	0.303815	0.234575	0.301082	0.306146	0.132286
UFC1	Q9Y3C8	3.5614	10	4	4	8.08991	1		0.960855	1.04519		0.964831	1.04528	1.03309	1.00606	1.00211	1.04616	1.01477	1.08005		0.908997	0.926641		0.95858	0.958338	0.984625	0.882342	0.923785	0.969693	1.09835	0.842235		0.82526	0.79528		1.15922	0.642327	0.494582	0.579322	0.614196	0.588382	0.611419	0.479275		0.407333	0.482782		0.459507	0.229602
LETM1	O95202	97.551	111	15	15	9.34762	1	0.99329	1.00984	1.00725	0.985501	1.0283	0.987522	0.96717	0.99653	0.952059	0.970299	1.00124	0.92907	0.944876	0.941423	0.961766	0.963633	0.99863	0.808747	0.813122	0.807384	0.872382	0.84792	0.839339	0.602666	0.618454	0.537722	0.670844	0.676052	0.622661	0.337067	0.356667	0.279062	0.372608	0.404142	0.324137	0.151112	0.161824	0.157871	0.172105	0.162724	0.144677	0.144887
SDCBP	O00560	169.89	58	7	2	8.87608	1	1.00895	0.984409	0.902127	0.841177	0.843463	0.886432	0.935505	0.83553	0.79283	0.767654	0.823539	0.892673	0.912875	0.91892	0.859118	0.730265	0.739121	0.762438	0.784137	0.781106	0.684629	0.67207	0.683448	0.567491	0.628744	0.604503	0.511083	0.540209	0.587182	0.483439	0.460103	0.5169	0.508627	0.470729	0.488027	0.18533	0.262177	0.281225	0.232783	0.350037	0.320892	0.238642
CARS2	Q9HA77	6.4403	21	5	5	8.43214	1	1.03294	0.997202	0.906275	0.950076	0.959801	0.891965	1.03161	0.954562	0.963926	1.01188	0.900374	0.916962	0.960493	0.968452	0.980206	0.90095	0.876337	0.878416	0.906137	0.872034	0.915765	0.882944	0.916928	0.757484	0.720139	0.783302	0.767279	0.808615	0.776097	0.569449	0.445524	0.582681	0.646631	0.52299	0.624321	0.442069	0.421148	0.43909	0.533164	0.480523	0.507957	0.292586
MGAT1	P26572	3.6511	8	3	3	7.73314	1		0.985273	1.01279		0.98099	0.946895	0.907673		0.964997	1.02718		0.821257		0.92755	0.959843		0.956427	0.814383	0.828971		0.858167	0.83333		0.58884		0.590056	0.714509		0.623716	0.283573	0.244754		0.373224	0.3507		0.0956563		0.103524	0.135112		0.147834	0.0861577
LRRFIP2	Q9Y608	12.177	15	4	3	8.04407	1	1.02502	0.946622	1.13461	1.17184	0.939812	1.05691	0.850794	0.80548	1.25902	1.03952	0.980797	0.968367	0.965276	0.899665	1.0257	1.16532	1.01354	0.79072	0.976394	0.838975	0.844767	0.985626	0.994163	0.681115	0.651136	0.821208	0.779388	0.740671	0.801777	0.597176	0.717194	0.784083	0.640701	0.812554	0.816794	0.548511	0.464673	0.710848	0.645503	0.518922	0.633849	0.367797
EGFR	P00533	86.436	76	14	14	8.94238	1	0.988262	1.00942	1.0288	1.06481	1.1088	1.02466	0.934053	0.91557	1.09413	1.06079	0.980487	0.895023	0.925573	0.918827	0.969179	0.993108	0.992057	0.73355	0.766712	0.783124	0.777204	0.836985	0.857484	0.630857	0.585927	0.52844	0.599118	0.556242	0.510664	0.262579	0.306708	0.398696	0.247117	0.318141	0.397572	0.225386	0.175449	0.175063	0.237314	0.182377	0.177123	0.098125
DENND4C	Q5VZ89	7.4621	9	5	5	7.26413	1	0.960843	0.905372	0.987458	0.986178	0.926146	1.07846	0.913806		0.911789	0.924537		0.8141	0.736572	0.848863	0.81736	0.887241	0.821348	0.596626	0.617905		0.58827	0.698806		0.426385	0.466983	0.466818	0.429924	0.557023	0.521596	0.121483	0.223255		0.173994	0.286386		0.166249	0.0919256	0.33548	0.173734	0.106791	0.285853	0.0864771
DIABLO	Q9NR28	53.442	44	6	6	8.9252	1	1.00057	0.948749	1.02146	0.993847	0.994639	1.02358	0.8723	0.978881	0.975886	0.894902	1.03968	0.943553	0.932249	0.867778	0.910468	0.901755	1.01438	0.821813	0.82749	0.786253	0.772081	0.816809	0.807572	0.682568	0.70466	0.709242	0.684432	0.703378	0.685348	0.514225	0.556071	0.474101	0.550587	0.633315	0.567135	0.375516	0.390973	0.400168	0.396458	0.429159	0.431321	0.247785
RABGGTB	P53611	31.185	24	4	4	8.7618	1	1.01465	1.03097	1.0432	1.06976	1.09238	0.953605	0.995993	0.94629	1.07959	1.04252	1.07626	0.916112	0.931685	0.882342	1.02622	0.964954	1.00061	0.680377	0.68254	0.683906	0.714741	0.721416	0.728833	0.389803	0.389254	0.353928	0.404644	0.398878	0.383057	0.193596	0.179362	0.198368	0.202653	0.172802	0.199304	0.102643	0.121502	0.0808389	0.113773	0.128419	0.106053	0.060661
MRPL41	Q8IXM3	9.2397	25	3	3	8.04786	1	0.990014	0.989306	0.983281	1.07765	1.08245	0.951704	0.931328	0.942706	0.910221	0.976633	1.01476	0.844801	0.781729	0.793947	0.824986	0.831353	0.85804	0.62937	0.583208	0.586364	0.672708	0.687254	0.627479	0.444347	0.360494	0.33173	0.477412	0.47492	0.418592	0.20955	0.150825	0.134153	0.216082	0.161916	0.120344	0.119816	0.0914953	0.0910738	0.106134	0.112203	0.0881252	0.0921079
LRPPRC	P42704	323.31	427	59	58	10.0849	1	0.981257	0.97143	1.01216	1.00576	0.987646	0.952016	0.939331	0.945127	1.0273	1.03906	1.02382	0.681271	0.691447	0.724945	0.857054	0.83092	0.827887	0.301863	0.300696	0.295091	0.300546	0.304732	0.325733	0.172709	0.221418	0.241751	0.175314	0.250662	0.237974	0.0989794	0.0925473	0.101463	0.095562	0.0912753	0.104326	0.088677	0.15402	0.157144	0.0887736	0.170031	0.160524	0.0494997
TGFB1	P01137	15.623	10	3	3	7.64265	1	1.00203	1.10065	0.963674	1.07362	1.12946	0.977033	0.965222	1.06049	1.03421	0.976143	1.06737	0.915585	1.02309	1.09759	1.0481	1.10069	1.08523	0.987363	1.14926	0.986336	1.06136	0.979433	1.14687	1.0603	0.921599	0.860411	1.03113	0.905198	1.00153	0.753135	0.722606	0.734777	0.865573	0.898592	0.81151	0.633155	0.706163	0.57727	0.761624	0.781543	0.645749	0.642347
ITGA6	P23229	15.742	17	7	6	7.65927	1	1.02873	0.943745	1.13972	1.13755	0.944484	1.02134	1.03627		1.18758	1.16924		0.929269	0.974032	1.03468	1.18335	1.09983	1.12358	0.907975	0.883628		0.943944	1.00623		0.701799	0.714335	0.894104	0.924834	0.955725	0.894991	0.665126	0.557973		0.799449	0.738849		0.487345	0.524442	0.607701	0.697611	0.656647	0.578225	0.297317
SMEK2	Q5MIZ7	17.4	7	5	2	7.13878	1		1.03756	1.11284		1.08179		0.912994	0.899038		0.946026	0.978871	1.00296		0.822246	0.679226		0.785834		0.50887	0.530959		0.702057	0.678721	0.287721		0.333182	0.242799		0.342225		0.257981	0.217787		0.221845	0.180959	0.126592		0.169187	0		0.11359
ANXA2	P07355	323.31	387	25	7	10.6311	1	0.996861	0.969902	1.02486	1.03345	1.03725	1.00532	0.96671	0.969647	1.02805	1.03362	1.0586	1.01164	0.979623	0.98885	1.06981	1.05787	1.06784	0.940967	0.965033	0.965815	1.0056	1.00459	0.999744	0.869082	0.896155	0.89657	0.93051	0.948458	0.952079	0.545887	0.528722	0.533646	0.545638	0.58414	0.535583	0.146726	0.141232	0.136688	0.147444	0.134343	0.137228	0.0786578
CYTH1	Q15438	5.8495	6	3	2	7.01068	1	1.28056	1.15628	0.954564	1.29623	1.32299	1.27127			1.66198			1.83116	1.21451	1.36095	1.06789	1.23662	1.15996	0.988845			1.40434			1.06077	0.946902	0.854503	1.44013	1.03478	1.32682	0.260024			0.386686			0.241108	0.624244	0.01	0.365347	0.583237	0.487174	0.190834
POLR1A	O95602	25.681	21	9	8	7.98864	1	0.973359	1.03181	1.00485	0.933785	0.93612	0.976823	0.854132	0.754908	0.912519	0.915461	0.964481	0.877035	0.828062	0.86596	0.753437	0.809046	0.819021	0.507396	0.610702	0.640072	0.546965	0.581475	0.614073	0.368109	0.452936	0.353833	0.381765	0.424502	0.359732	0.262403	0.296708	0.302257	0.325667	0.383369	0.430836	0.132628	0.22611	0.15593	0.13113	0.207277	0.165522	0.118767
NDUFB6	O95139	6.7283	24	5	5	8.45388	1	0.896991	0.875958	1.09311	1.10667	0.962094	0.848928	1.05822	0.982134	1.04349	1.10213	0.907157	0.912441	0.885488	0.906757	1.06239	0.946169	0.939525	0.783477	0.818181	0.871281	0.917839	0.913993	0.842538	0.682111	0.705373	0.859169	0.823236	0.834097	0.866735	0.564299	0.468809	0.669541	0.75652	0.559734	0.654189	0.349824	0.520228	0.537879	0.480849	0.635066	0.560866	0.351572
RPUSD2	Q8IZ73	6.1264	7	3	3	7.60516	1	1.00573	0.914435	0.950717	1.01689	1.04234	1.17368	0.949713	1.05633	1.2884	1.06237	1.02795	1.35149	1.0111	0.912584	1.45929	1.04738	1.08777	0.942903	1.00906	1.08613	0.932555	1.04599	0.923615	0.794637	0.972225	1.05592	0.67684	0.943575	1.04179	0.51916	0.740807	0.699727	0.522519	0.743575	0.697943	0.150351	0.548718	0.448699	0.232114	0.58924	0.602681	0.223496
ALYREF	Q86V81	187.54	36	5	5	8.78526	1	1.07714	1.03988	1.03915	0.91882	1.05429	0.928126	1.002	0.959937	0.910987	0.98296	0.845843	0.921142	0.894143	0.871792	0.909009	0.832262	0.948713	0.739563	0.811877	0.810439	0.774698	0.82191	0.811415	0.611571	0.663536	0.630023	0.61996	0.676304	0.617932	0.476092	0.348345	0.459596	0.53486	0.396609	0.53339	0.268265	0.333853	0.244307	0.335379	0.368467	0.264923	0.314835
WLS	Q5T9L3	2.1754	11	7	6	8.23058	1	0.820655	1.09358	1.01376	0.830492	1.06535	0.916846	0.947257		0.935043	0.908412		0.906434	0.820391	0.892366	0.962793	0.844978	0.968207	0.790236	0.873436		0.905697	0.876549		0.64276	0.734253	0.50439	0.59312	0.847856	0.534033	0.426804	0.418171		0.506074	0.477847		0.2345	0.516161	0.246717	0.262862	0.591387	0.270277	0.186115
ATP1A1	P05023	323.31	600	38	35	10.403	1	1.01978	1.03093	1.00639	1.03194	1.03938	1.03438	1.02064	1.0116	1.05741	1.05199	1.02691	0.96924	0.996939	0.98607	1.02443	1.01207	1.02041	0.958305	0.928992	0.93711	0.987795	0.972535	0.987313	0.868719	0.83968	0.858579	0.90288	0.906528	0.896335	0.677554	0.704585	0.721398	0.738479	0.756436	0.754993	0.653695	0.627916	0.609174	0.683629	0.653004	0.6229	0.378172
MRTO4	Q9UKD2	3.304	10	3	3	8.05713	1	1.01014	1.08421	1.13261	1.15603	1.29046	1.05913	0.98655	1.00744	1.15919	1.10916	1.14856	0.986159	0.985786	0.940684	1.03223	1.02439	1.11993	0.840265	1.06005	0.853388	0.932862	0.92181	0.961602	0.713215	0.715	0.607126	0.794774	0.737536	0.75563	0.446492	0.466448	0.48336	0.545071	0.487515	0.588517	0.551459	0.545701	0.313624	0.539702	0.60568	0.325927	0.249583
PI4K2A	Q9BTU6	8.4823	22	5	5	8.36434	1	1.01819	0.957949	1.04514	1.05553	1.07142	1.00007	1.0473	1.00598	1.06543	1.07527	1.07113	0.977609	0.91442	0.938737	0.975012	0.99797	1.03632	0.870827	0.907877	0.871214	0.931565	0.857688	0.949416	0.75076	0.741272	0.725444	0.811978	0.850556	0.835514	0.455787	0.39575	0.392446	0.487805	0.482651	0.463792	0.288804	0.262034	0.248261	0.303232	0.280703	0.312673	0.141171
IFI16	Q16666	26.575	16	5	5	7.85274	1	1.05672	1.02023	1.25065	1.10204	1.12822	0.977455	0.979217	0.923502	1.10323	1.0743	1.15587	0.730736	0.754914	0.78796	0.833556	0.875943	0.835559	0.373273	0.393222	0.339657	0.389399	0.406985	0.425647	0.156704	0.273701	0.280996	0.168445	0.253237	0.306543	0.0994765	0.130003	0.0532292	0.0800281	0.138611	0.0872938	0.0510746	0.102788	0.159155	0.0621698	0.0925864	0.0951379	0.0210829
S100A16	Q96FQ6	18.348	19	5	5	8.24445	1	0.963414	0.795387	1.18531	1.06767	0.881659	0.95457	0.935572	1.11753	0.969824	0.985213	1.05896	0.909969	0.828902	0.9291	0.939164	1.04861	0.868588	0.843624	0.830131	1.03555	0.880756	0.93041	1.00411	0.747871	0.692663	0.948916	0.987897	0.999444	1.07359	0.763449	0.766856	0.892754	1.07269	1.0764	0.894928	0.670131	0.953476	0.940705	1.02356	0.996385	0.947346	0.599382
C5orf51	A6NDU8	8.3826	26	3	3	8.085	1	0.920863	0.946321	1.075	1.0341	1.1281	0.89645	0.883656	0.856993	1.04785	0.965474	1.00408	0.868698	0.944405	0.884432	0.976416	0.907419	0.980441	0.788444	0.797851	0.815984	0.724554	0.856171	0.805383	0.472012	0.53459	0.43181	0.438559	0.562141	0.460205	0.283607	0.284218	0.259325	0.295956	0.288964	0.324424	0.180725	0.170112	0.145213	0.188981	0.220985	0.158977	0.155389
CNDP2	Q96KP4	110.9	92	16	16	9.19912	1	0.929283	1.02938	0.948362	0.940227	0.983734	0.992669	0.937968	0.915488	0.94966	0.927149	0.926699	0.959852	0.973621	0.983217	0.955323	0.916503	0.990501	0.921333	0.939653	0.926232	0.925618	0.919847	0.957752	0.873359	0.88075	0.871818	0.869857	0.904807	0.848273	0.745254	0.729425	0.766058	0.77327	0.769773	0.782802	0.673165	0.669032	0.577301	0.667052	0.722281	0.614563	0.536821
PUS7	Q96PZ0	110.75	113	21	20	9.11598	1	0.948438	0.954147	0.965945	0.948879	0.978542	0.953409	0.949123	0.919692	0.983694	0.958472	0.990842	0.941249	0.920134	0.884565	0.969226	0.943564	0.915771	0.834996	0.8503	0.841462	0.871094	0.897832	0.90277	0.733985	0.76149	0.738701	0.76014	0.7928	0.799317	0.519429	0.536424	0.524698	0.560956	0.589567	0.57914	0.290752	0.37737	0.401763	0.303074	0.385777	0.408922	0.205608
NFIA;NFIB	Q12857	26.176	12	5	3	8.54203	1	1.06358	1.09414	1.13933	1.09007	0.946812	0.993745	0.953408	0.853255	1.05338	1.03401	1.13105	1.03041	1.00842	1.00589	1.04631	1.05875	1.31926	0.961246	1.01614	1.00715	0.975668	0.970765	1.1	0.842218	0.850177	0.991861	0.858885	0.889646	0.695951	0.61205	0.680052	0.644287	0.707937	0.675952	0.656741	0.563213	0.469758	0.342752	0.54598	0.532045	0.516116	0.467795
HSP90AB4P	Q58FF6	4.8011	10	9	3	9.03735	1	1.20827	0.916441	1.25491	1.17752	1.34741	1.09572	0.957739	0.946175	1.24802	1.26308	1.34309	1.44927	1.05361	0.970232	1.13361	1.29207	1.43838	1.06709	1.15063	1.04301	1.15923	1.21929	1.22343	0.574165	0.691288	0.665514	0.576238	0.615181	0.730957	0.210197	0.187288	0.207791	0.203765	0.181193	0.289005	0.116637	0.163466	0.16651	0.130287	0.175879	0.240274	0.0835087
QTRT1	Q9BXR0	20.26	27	6	6	8.49287	1	0.866252	0.8234	0.951912	1.08553	1.13922	0.79109	0.807085	0.821925	1.08248	1.02011	1.01304	0.966272	1.02582	0.962502	0.942244	1.11879	1.19682	0.979911	1.01015	0.943283	1.09581	1.09425	1.12626	0.819518	0.778817	0.747266	0.844494	0.810261	0.850081	0.579151	0.573548	0.582644	0.669623	0.622547	0.670812	0.593018	0.441034	0.402601	0.547254	0.419562	0.401977	0.255642
TFAP2A	P05549	3.9716	8	3	3	7.70315	1	1.05792	1.02602	0.924371	0.914562	0.930112		0.996603	0.997255		0.896133	0.892547	0.929239	0.910072	0.867912	0.822219	0.893539	0.927175		0.910085	0.790077		0.714405	0.831336	0.673954	0.644279	0.631477	0.708621	0.619649	0.621515		0.40794	0.403563		0.362678	0.392661	0.204785	0.190301	0.224409	0.297303	0.211296	0.296748
LPCAT1	Q8NF37	119.19	41	10	10	8.84612	1	0.977772	0.995872	1.03851	1.04647	1.06293	0.972748	0.963297	0.963716	1.04138	1.03353	1.03827	0.959264	0.968425	0.979444	0.996263	1.00882	1.02222	0.900904	0.897955	0.862609	0.96206	0.959783	0.967367	0.765239	0.744164	0.722601	0.782032	0.794099	0.742335	0.384209	0.420745	0.429329	0.39349	0.397262	0.422019	0.140579	0.142205	0.139576	0.141946	0.135	0.117937	0.0458385
GYS1	P13807	27.355	51	10	9	8.66766	1	1.05767	1.13838	1.13026	1.09483	1.16527	1.05608	1.02663	1.01568	1.13108	1.10866	1.12388	1.01886	1.04396	0.946292	1.06056	1.05866	1.06506	0.894242	0.851414	0.925261	0.974922	1.03735	0.983863	0.801894	0.720806	0.73316	0.884941	0.845652	0.790836	0.502022	0.505981	0.537723	0.59084	0.60894	0.576027	0.277844	0.351054	0.324556	0.335531	0.381982	0.32427	0.114442
BZW1	Q7L1Q6	323.31	179	17	13	10.142	1	1.01474	0.986877	1.07396	1.08949	1.11721	0.975458	0.96694	0.9788	1.04861	1.06572	1.08475	0.90552	0.893933	0.873102	0.950397	0.94881	0.964643	0.583321	0.557419	0.512988	0.574515	0.579673	0.558895	0.239555	0.201513	0.206605	0.239525	0.199332	0.215598	0.0937342	0.0974142	0.118119	0.0971462	0.107457	0.13605	0.061495	0.0545419	0.054691	0.0685734	0.0621028	0.0640458	0.0349973
RTN4	Q9NQC3	239.77	119	11	2	9.47229	1	1.01486	1.08504	1.02515	1.0345	1.11206	0.997265	0.97032	1.01092	1.04945	1.02585	1.02335	1.01077	1.01233	0.979248	1.02913	1.01068	1.07489	0.92477	0.928536	0.99005	0.970703	0.939714	1.02566	0.843188	0.836215	0.839202	0.890192	0.908574	0.880707	0.725218	0.723624	0.684935	0.747905	0.802254	0.753454	0.607075	0.584548	0.46282	0.625299	0.635	0.52089	0.422216
ANAPC1	Q9H1A4	11.384	15	7	7	7.87006	1	1.02404	1.03183	0.980385	0.991019	1.00743	0.605899	0.860812	0.905075	0.841905	1.03954	0.975351	0.845168	0.833831	0.805382	0.882398	0.867467	0.844141	0.874615	0.705514	0.739578	1.00487	0.81539	0.778355	0.530728	0.542733	0.53338	0.575828	0.570169	0.616127	0.417995	0.293691	0.360302	0.573472	0.350983	0.324377	0.241744	0.221227	0.190028	0.221154	0.187903	0.205141	0.194742
ITGA3	P26006	6.43	18	4	4	8.25974	1	1.07855	1.01132	1.19711	1.1129	1.19541	0.877243	1.12129	0.961204	1.14298	1.11502	1.0823	0.914691	0.893569	0.978493	0.997912	1.09815	0.972857	0.860408	0.896268	0.814328	0.965769	0.917042	0.942004	0.684339	0.755893	0.662221	0.765214	0.780905	0.764537	0.449444	0.468755	0.57022	0.61089	0.533726	0.582018	0.412627	0.413719	0.442187	0.599591	0.454736	0.579395	0.340197
RAB8B	Q92930	2.0326	6	6	2	7.83821	1	0.931217		1.02653	0.947864		1.05483	1.05408		0.888989	1.06388		0.902848	0.936778		1.00357	1.03983		0.895539	0.937107		1.03552	0.919415		0.821707	0.848772		0.853604	0.830312		0.541361	0.670061		0.70548	0.616134		0.502093	0.513872		0.644361	0.654444		0.402081
CHP1	Q99653	40.126	17	3	3	8.26673	1	1.07051	1.03385	1.06027	1.02038	1.06414	1.02345	1.00217	1.13673	1.05978	1.00507	1.04877	0.9441	0.946659	1.03846	1.03006	1.0083	1.02731	0.824657	0.835544	0.80625	0.845126	0.941835	0.788722	0.691555	0.665655	0.488552	0.633956	0.654997	0.648089	0.429521	0.364264	0.254624	0.32752	0.362124	0.324752	0.308446	0.26978	0.275996	0.277777	0.275718	0.25029	0.157826
COMMD10	Q9Y6G5	4.3546	11	4	4	7.74013	1	0.982918	0.881776	0.874833	0.93928	0.948839		0.897587	0.905258		0.914684	1.00362	0.850712	0.808042	0.818773	0.877404	0.79408	0.880919		0.806165	0.64103		0.645132	0.76647	0.630589	0.667615	0.658821	0.609167	0.674591	0.67254		0.434112	0.451117		0.514413	0.42134	0.316419	0.298771	0.281185	0.278615	0.284869	0.324443
RGS10	O43665	22.03	8	3	3	7.6376	1	1.07407	1.31359	1.04672	1.16663	1.21971	1.26942	1.0538	1.02378	1.22948	1.1832	1.09051	1.17147	1.27429	1.06798	1.07451	0.738117	1.0553	0.951917	0.898248	0.894861	0.916314	1.04595	0.968736	0.855818	0.92688	0.79412	0.944086	0.855577	0.716071	0.416914	0.608582	0.649327	0.48429	0.514163	0.774342	0.464436	0.499415	0.228754	0.419889	0.488656	0.29453	0.134757
EIF1AD	Q8N9N8	10.716	21	4	4	8.118	1	0.994419	0.941669	1.05139	0.972054	1.10778	0.98328	0.981914	0.971447	1.08351	1.05917	1.11563	0.963573	0.958473	1.01798	1.08771	1.06928	1.04638	0.930655	0.958818	0.944264	0.95438	1.02557	0.993575	0.80831	0.833505	0.783971	0.834614	0.860405	0.908366	0.625477	0.600822	0.592899	0.65288	0.622924	0.624787	0.493642	0.53352	0.493166	0.506171	0.613248	0.492467	0.386448
PTPN23	Q9H3S7	37.742	27	12	11	8.11711	1	0.973497	0.863757	1.03984	0.996601	0.954763	0.935052	0.941194	1.00643	0.930862	1.05573	1.04504	0.971776	0.88705	0.850836	0.920179	0.949451	0.905391	0.75058	0.745038	0.623788	0.710573	0.72464	0.687453	0.362986	0.484918	0.610183	0.433778	0.45004	0.63584	0.358042	0.190935	0.257309	0.416967	0.264671	0.324913	0.187859	0.264623	0.372865	0.24448	0.275065	0.395294	0.198336
EHBP1L1	Q8N3D4	14.91	13	5	5	7.46118	1	0.875254	0.902712	0.806623	0.832757	0.848109		0.801068	0.778814		0.814806	0.869239	0.669765	0.740269	0.728296	0.718513	0.696847	0.705788		0.492465	0.438919		0.528237	0.606261	0.347003	0.367631	0.32198	0.306569	0.349171	0.320881		0.199004	0.141614		0.229662	0.196009	0.0979291	0.150618	0.128957	0.0689403	0.180862	0.157894
SRSF10;SRSF12	O75494	7.2053	22	5	5	8.35005	1	0.912761	0.989736	1.05923	1.13965	1.18275	1.00938	0.894127	0.91489	1.07843	0.963389	1.00897	0.94567	0.878186	0.800317	0.875835	0.899863	0.918654	0.710356	0.80861	0.731747	0.711656	0.865462	0.817603	0.511255	0.628612	0.55351	0.54223	0.603983	0.588851	0.248905	0.332327	0.359422	0.32734	0.344031	0.386668	0.289043	0.233228	0.201888	0.300602	0.217201	0.210687	0.168759
TNS3	Q68CZ2	23.578	6	3	3	7.25232	1	0.786119	0.78706	0.734679	0.880339	0.921609	0.846857	0.808258		0.733691	0.839717		0.518137	0.641515	0.690792	0.71062	0.574931	0.701709	0.350804	0.386303		0.467548	0.459809		0.318724	0.387096	0.196145	0.283839	0.372226	0.247447	0.197622	0.0866967		0.224553	0.0702123		0.183855	0.176168	0.0668758	0.176723	0.21769	0.0709686	0.0987011
UBE2N	P61088	245.99	48	5	5	9.42193	1	0.900235	0.92632	0.970376	0.961413	0.932097	0.943369	0.94985	0.995247	0.941956	0.98415	0.917232	0.869457	0.928535	0.934256	0.958687	0.934822	0.955338	0.837065	0.827343	0.882083	0.903106	0.878083	0.869224	0.693049	0.73544	0.774735	0.766359	0.819054	0.784511	0.467477	0.44402	0.478365	0.507269	0.481297	0.441365	0.263487	0.262712	0.220583	0.2897	0.287887	0.245138	0.168792
MTHFD2	P13995	140.23	44	8	8	8.78306	1	0.9353	0.942917	1.0499	1.08188	1.08067	0.982885	0.990913	0.984929	1.02514	1.06507	1.05658	0.949219	0.980272	0.974982	0.980971	1.04053	1.0531	0.871508	0.889234	0.867443	0.901568	0.888421	0.920783	0.750126	0.726242	0.678425	0.743077	0.719971	0.766275	0.488453	0.441801	0.41785	0.484558	0.41897	0.447431	0.279826	0.272004	0.23229	0.271281	0.200224	0.191775	0.110294
ATP6V1B2	P21281	33.998	36	10	10	8.70988	1	0.976879	1.00823	0.911381	0.973131	0.96457	0.947385	1.00068	0.929306	1.02657	0.927663	0.902496	0.911721	0.945452	0.958027	0.942837	0.893643	0.863219	0.817072	0.848683	0.885932	0.836413	0.83211	0.861823	0.758165	0.72787	0.720989	0.773661	0.783752	0.781714	0.515675	0.528661	0.562246	0.576975	0.557435	0.599765	0.420046	0.417845	0.430999	0.479775	0.462107	0.447969	0.273487
UBE2L3	P68036	181.67	106	7	7	9.59131	1	0.926566	1.00042	1.00176	0.977273	0.962313	1.03569	0.93154	1.0864	0.982103	0.970195	0.984902	0.928303	0.907819	1.01486	0.975937	0.924875	0.94093	0.880808	0.812695	0.931141	0.936862	0.938062	0.914021	0.790806	0.817197	0.860881	0.866082	0.955256	0.882221	0.685878	0.749385	0.66704	0.722621	0.850229	0.66395	0.555129	0.628513	0.536718	0.608951	0.656978	0.490039	0.329975
ZNF622	Q969S3	35.501	29	6	6	8.33365	1	1.24681	1.03005	1.112	1.16652	1.15233	0.904454	0.894085	0.89463	1.15393	1.14426	1.06917	0.971326	0.958634	0.862332	1.04547	0.881328	0.913284	0.876502	0.894594	0.766239	0.906022	0.922807	0.951294	0.639275	0.579159	0.709976	0.623586	0.509508	0.758958	0.336395	0.316776	0.456595	0.311682	0.294664	0.566726	0.237683	0.179286	0.294757	0.244334	0.165966	0.300777	0.0854319
BIN1	O00499	22.711	39	7	7	9.14922	1	1.0219	1.02914	1.00381	0.96265	0.981257	1.00503	1.0276	0.976498	1.02212	0.993034	0.973673	0.955706	0.992592	1.00925	0.934608	0.929216	0.934596	0.861984	0.900433	0.946154	0.847843	0.880642	0.889899	0.690832	0.708234	0.728692	0.728082	0.710404	0.654475	0.386215	0.335039	0.340173	0.401667	0.343252	0.353715	0.234889	0.250235	0.209551	0.314371	0.288524	0.238441	0.189801
NDFIP1	Q9BT67	52.964	19	6	5	8.19415	1	0.904574	0.98809	1.04209	0.960845	1.09138	1.05785	0.832771	0.774024	1.14865	0.946781	0.995804	0.931981	0.83675	0.79939	0.890982	0.883706	0.921317	0.7569	0.860934	0.834985	0.91657	0.858712	0.908778	0.74673	0.815845	0.73431	0.776963	0.824654	0.697077	0.592847	0.698962	0.646193	0.561227	0.708584	0.689657	0.592249	0.616391	0.605831	0.59631	0.620944	0.639949	0.440319
CDC42BPB	Q9Y5S2	15.507	16	5	5	8.09209	1	0.932515	0.902278	1.0126	0.841404	0.882619	0.892801	0.600847	1.05444	0.914879	0.583091	0.942034	0.905679	0.786073	0.811937	0.849757	0.542592	0.767998	0.649168	0.555059	0.676336	0.718146	0.453183	0.663832	0.398367	0.493288	0.451871	0.396193	0.39043	0.508758	0.138736	0.307051	0.302506	0.118301	0.668265	0.316183	0.019789	0.369425	0.305319	0.0428276	0.458713	0.382312	0.01
KIAA0907	Q7Z7F0	3.1455	4	4	4	8.06397	1	2.0325	1.5417	1.40957	2.11947	2.13885		1.81205			1.65822		1.52303	1.59686	1.46171	1.90947	1.72909	2.0857		1.44991			1.39561		1.55924	0.78588	0.845137	1.93089	0.840181	1.17885		0.750726			0.73285		0.980883	0.209263	0.0684968	0.798623	0.17032	0.248408
ME2	A0A1W2PQH3	203.18	95	14	14	9.14208	1	1.01422	0.993282	1.04355	0.998375	1.01393	0.997327	0.997592	1.03692	1.02256	0.991288	1.04609	0.927777	0.945008	0.931239	1.05186	0.988551	0.992202	0.852324	0.86445	0.874264	0.911649	0.9305	0.896703	0.734053	0.759644	0.793802	0.820755	0.834172	0.838637	0.549969	0.560871	0.546735	0.586752	0.644612	0.563371	0.336785	0.382214	0.362447	0.33096	0.389959	0.365764	0.248473
OSMR	Q99650	4.35	10	4	4	8.12503	1	1.01903	1.07336	1.33145	1.17578	1.34631	1.25222		0.964239	1.30699		1.23538	0.948256	1.09332	0.899501	1.13729	1.01072	1.08198	0.763036		0.864889	0.925029		0.896164	0.628312	0.785046	0.613801	0.728255	0.802848	0.764838	0.25022		0.475776	0.277991		0.565505	0.411861	0.401083	0.373528	0.430677	0.406714	0.416873	0.11695
DUS3L	Q96G46	98.471	17	3	3	8.13742	1	1.02538	0.960598	1.07228	1.0098	1.07131	0.980939	0.861998	0.95792	0.97437	0.961106	0.952777	0.787775	0.742731	0.794075	0.780806	0.848835	0.772767	0.451135	0.521262	0.49256	0.497231	0.55873	0.507835	0.359902	0.343576	0.44874	0.349588	0.417385	0.373087	0.174666	0.255007	0.19776	0.197528	0.325986	0.263301	0.136983	0.134118	0.130174	0.141575	0.159468	0.155181	0.100139
COPS7B	Q9H9Q2	5.8609	10	4	3	8.06337	1	0.935433	0.844019	0.930868	0.862894	0.861037	1.0813		0.876483	0.91638		0.876537	0.898845	0.817349	0.812011	0.849811	0.753986	0.833488	0.74748		0.743121	0.623292		0.817889	0.605443	0.726002	0.765708	0.596103	0.721132	0.777943	0.440814		0.495632	0.403982		0.515082	0.206927	0.336279	0.28894	0.208915	0.372694	0.306892	0.139201
ELP4	Q96EB1	33.676	16	3	3	7.83679	1	0.89515	0.96459	1.02875	0.835293	0.918848	0.820197	0.796744	0.915169	0.899275	0.839051	1.00844	0.890362	0.864368	0.826853	0.953418	0.820331	0.855659	0.794977	0.824919	0.86736	0.788978	0.805665	0.732123	0.611542	0.762631	0.783766	0.723402	0.762018	0.720097	0.679812	0.680009	0.556455	0.64503	0.658884	0.599665	0.316239	0.54379	0.474983	0.453572	0.619332	0.557947	0.450367
EPS15	P42566	149.2	46	12	11	8.42459	1	1.24697	1.0832	1.25941	1.18986	1.25021	1.01698	0.981105	1.03354	1.10159	1.1141	1.16163	0.999153	1.12795	0.994271	1.34076	1.1625	1.22816	0.855576	0.896763	0.889744	1.12956	1.04793	1.10655	0.673965	0.66085	0.700499	0.728661	0.647028	0.711165	0.531631	0.577404	0.469366	0.594407	0.579868	0.505679	0.342154	0.260334	0.369883	0.342646	0.279767	0.376339	0.354113
TMEM205	Q6UW68	3.1398	9	3	3	8.45614	1	0.995547	1.01138	0.902181	0.920119	0.92477	0.964679	0.978556	0.999914	0.998107	0.882863	0.913717	0.883126	0.974461	0.936611	0.91667	0.951424	0.996509	0.877414	0.769527	0.878883	0.858365	0.858538	0.892165	0.802795	0.728993	0.741842	0.742513	0.804449	0.820622	0.611878	0.729169	0.627822	0.600238	0.661975	0.575824	0.55365	0.478674	0.44666	0.62457	0.520012	0.504388	0.41626
RPS24	P62847	27.316	33	4	4	9.10728	1	1.21348	0.996348	1.04926	1.15295	1.14809	0.955359	0.813643	0.941861	1.06893	0.966427	1.05458	0.941254	0.931492	1.01446	1.0112	0.839339	0.97895	0.843805	0.939156	0.955027	0.898548	0.971115	0.978123	0.784001	0.676934	0.708391	0.827041	0.708508	0.675532	0.585709	0.626967	0.461869	0.666131	0.744515	0.537862	0.416054	0.412582	0.403043	0.404172	0.398363	0.437158	0.210032
NME1	P15531	19.11	26	12	2	9.11634	1	0.966241	0.863535	1.01894	0.927239	0.935785	1.01867	0.971333	0.92722	1.02872	1.03806	1.04342	1.02212	0.944703	0.891012	1.12053	1.01915	1.14024	1.0731	1.13211	1.05888	1.10832	1.15549	1.24923	0.941107	1.02397	1.00753	1.04188	1.07518	1.14388	0.80656	0.864711	0.880854	0.965742	0.925508	0.988059	0.726315	0.807202	0.68645	0.831593	0.864186	0.923219	0.67551
TMEM109	Q9BVC6	5.4738	21	3	3	8.66566	1	1.03338	0.750698	1.02366	1.03909	0.743663	0.996853	0.851939	0.888375	1.01823	0.926695	0.869973	0.956556	0.995907	0.806209	1.03655	0.963102	0.85274	0.870532	0.879912	0.824052	0.916626	0.924684	0.821033	0.732143	0.750315	0.806074	0.761549	0.810441	0.794344	0.654436	0.733528	0.698712	0.748433	0.651259	0.742389	0.562795	0.541108	0.981388	0.561414	0.576709	0.842938	0.462761
YWHAE	P62258	323.31	660	23	20	11.1221	1	0.94612	0.938113	0.991319	0.989377	1.00396	0.98604	0.973675	0.93581	1.0193	1.04102	1.03563	0.951671	0.963447	0.941702	0.99238	0.986002	1.01743	0.954031	0.966412	0.957463	0.979517	0.979918	1.03163	0.891574	0.859123	0.90196	0.921847	0.957869	0.984012	0.724205	0.705314	0.713174	0.781796	0.760951	0.754332	0.583045	0.598257	0.538561	0.598222	0.662889	0.579014	0.282463
C9orf142	Q9BUH6	4.413	10	3	3	8.32	1	0.956662	0.846526	0.869847	0.964984	0.971286	0.908864	0.942392	0.861856	0.884673	0.936483	0.884613	0.889843	0.893204	0.905632	0.794307	0.813122	0.838983	0.879789	0.761495	0.837131	0.765678	0.712104	0.786993	0.781275	0.680804	0.756669	0.732711	0.773816	0.699105	0.540067	0.603596	0.612406	0.57189	0.595405	0.58319	0.45687	0.451133	0.471053	0.57738	0.497419	0.639585	0.516788
GLUD1;GLUD2	P00367	126.31	118	17	17	9.59451	1	0.93612	0.936239	0.929978	0.92686	0.906563	0.945578	0.93207	0.969504	0.956336	0.911129	0.923745	0.928343	0.924986	0.955281	0.9085	0.906259	0.889592	0.895806	0.872602	0.884824	0.870166	0.88235	0.883456	0.842738	0.815849	0.836276	0.826963	0.865691	0.810705	0.728599	0.71994	0.724865	0.707428	0.730505	0.729044	0.647041	0.655672	0.700747	0.604475	0.653243	0.666512	0.477755
CPSF6	Q16630	145.24	74	7	7	9.25242	1	0.992548	0.975523	1.01133	1.00025	0.993649	1.00581	0.946681	1.01005	0.983969	0.943333	1.02976	0.98841	0.959393	0.949114	0.960792	0.977067	0.983913	0.886906	0.923193	0.892779	0.882831	0.905202	0.870824	0.714444	0.75993	0.769605	0.777584	0.761715	0.811487	0.52922	0.563701	0.503565	0.530321	0.598864	0.514183	0.336214	0.339282	0.33369	0.362389	0.386596	0.349043	0.208793
GRPEL1	Q9HAV7	33.395	28	4	4	8.55053	1	0.924797	0.823313	0.943503	0.95957	0.853647	0.963483	0.896371	0.887478	0.8737	0.940365	0.874933	0.820316	0.830182	0.866744	0.891022	0.893094	0.899528	0.844392	0.818925	0.852858	0.856141	0.85072	0.865922	0.610879	0.637149	0.815552	0.771886	0.765505	0.796914	0.252077	0.291927	0.345338	0.322605	0.384692	0.381265	0.0703884	0.165767	0.141417	0.0800838	0.158601	0.138408	0.0802866
PRKACA	P17612	82.18	9	7	2	7.95139	1	1.10017	1.07497	1.01915	1.13781	1.14664	1.03519	1.08652	1.00201	1.16687	1.18813	1.15442	1.03904	0.906484	0.995854	1.0353	1.06477	1.06392	0.822804	0.788908	0.744063	0.853898	0.859903	0.948767	0.667744	0.676052	0.659133	0.793296	0.648818	0.622891	0.301503	0.279821	0.344805	0.381523	0.310911	0.454425	0.287198	0.198907	0.120524	0.321239	0.207561	0.0770683	0.204085
DNAJC3	Q13217	234.18	71	13	13	9.43731	1	1.00757	1.07784	1.05176	1.08773	1.05421	1.06276	1.00213	0.993295	1.15306	1.06826	1.04879	1.01146	0.991739	0.994767	1.07996	1.03657	1.02993	0.984137	0.919689	0.930778	1.05174	0.977501	0.982705	0.798499	0.789248	0.79079	0.801989	0.809262	0.79884	0.346375	0.543948	0.581807	0.386162	0.581194	0.600925	0.409726	0.399888	0.403736	0.434629	0.465875	0.424989	0.191308
HK2	P52789	63.579	54	15	14	8.75272	1	1.03794	1.07264	1.14248	1.1699	1.16893	0.978368	0.997009	0.988392	1.09385	1.08734	1.06779	0.867207	0.837236	0.82436	0.88063	0.832152	0.809258	0.486566	0.474139	0.48463	0.461672	0.433546	0.488679	0.259609	0.253352	0.242163	0.285705	0.276153	0.245872	0.119105	0.140857	0.133881	0.119514	0.139542	0.132678	0.0961968	0.0835161	0.107044	0.107151	0.0843054	0.101102	0.0564547
UAP1L1	Q3KQV9	2.833	6	3	2	7.07236	1		0.956578	1.07394		0.966759	0.906729	1.01577	0.937225	0.966041	0.938713	0.983007	0.942163		0.996372	0.766736		0.959495	0.732593	0.849105	0.79243	0.835511	0.816751	0.836962	0.595002		0.646251	0.712788		0.590904	0.379726	0.333628	0.405294	0.482869	0.317936	0.333357	0.212659		0.243983	0.268702		0.131434	0.252732
TMED9	Q9BVK6	3.5521	7	3	2	8.54193	1	0.898394	1.14357	0.940197	0.940678	1.0243	0.906453		0.931268	0.893134		0.937572	0.839108	0.900146	0.997747	0.922293	0.985513	1.12371	0.91408		0.857531	0.845376		0.858962	0.779099	0.718652	0.609659	0.788361	0.874934	0.601747	0.652849		0.605784	0.678211		0.702366	0.52363	0.458806	0.233953	0.574148	0.586022	0.307441	0.285399
PPIL4	Q8WUA2	16.791	25	5	5	8.06755	1	1.04825	1.06691	1.08383	1.11788	1.12961	0.999745	0.938235	1.02529	1.07886	1.01721	0.960523	0.943135	1.01768	0.993659	1.07357	1.01619	0.996485	0.738936	0.732249	0.746748	0.74654	0.758373	0.730601	0.490025	0.415427	0.411946	0.469452	0.444794	0.479005	0.306877	0.351682	0.346009	0.329004	0.472818	0.438992	0.232363	0.142879	0.122309	0.237769	0.122549	0.126581	0.183485
LSM14B	Q9BX40	16.066	7	3	3	7.64052	1	0.941924	0.848172	1.03677	0.922235	1.0106	0.96608		0.846635	0.984399		0.833336	0.81914	0.760207	0.754301	0.698987	0.782728	0.788988	0.401543		0.607587	0.428371		0.573896	0.271429	0.42098	0.389821	0.19987	0.494105	0.456585	0.159047		0.318881	0.187754		0.268085	0.132246	0.0947756	0.179332	0.144481	0.119115	0.218855	0.0879572
AMPD2	Q01433	86.912	47	12	12	8.79466	1	0.911483	0.923186	0.926354	0.945783	1.00689	0.936052	0.886495	0.999949	0.92877	0.881008	1.05025	0.918325	0.922561	0.881634	0.953464	0.926306	0.94661	0.889238	0.962491	0.855734	0.948062	0.914018	0.905859	0.784043	0.82723	0.843792	0.869693	0.845875	0.866699	0.672736	0.744949	0.596244	0.722812	0.715978	0.667762	0.515418	0.559646	0.486117	0.548527	0.604655	0.562256	0.290909
APP	P05067	41.042	17	7	7	8.38913	1	0.901858	0.904933	0.950879	1.08631	1.12532	0.916866	0.886361	0.983334	1.00495	1.13302	1.02578	0.918364	0.98207	0.990112	1.05208	1.04204	1.0987	0.919003	1.03292	0.982335	1.04662	1.08723	1.02141	0.972116	0.911025	0.935012	0.965607	0.947165	0.934049	0.766049	0.708986	0.816416	0.836636	0.777112	0.853666	0.719779	0.67619	0.616384	0.789305	0.763134	0.717562	0.613701
TPX2	Q9ULW0	64.754	31	8	8	8.38018	1	0.961139	0.992746	1.11617	0.975863	0.991278	1.01665	0.826769	0.816269	1.06869	0.985706	1.10005	0.910976	0.978236	0.879094	0.981561	0.964183	0.951364	0.784249	0.836591	0.712357	0.820197	0.991219	1.04232	0.678826	0.73948	0.72696	0.711721	0.772957	0.742952	0.510557	0.555816	0.529456	0.519245	0.612515	0.565218	0.363322	0.397755	0.541087	0.452385	0.460184	0.521745	0.353118
RABL3	Q5HYI8	4.7158	6	4	4	7.33086	1	0.933073	0.948819	0.960349	0.919554	1.19401		0.877902			0.864165		0.88122	0.826202	0.886798	0.89388	0.787516	0.646325		0.659781			0.628797		0.595701	0.547155	0.620297	0.559273	0.597548	0.485544		0.495715			0.43583		0.178943	0.425569	0.17179	0.199112	0.52783	0.222847
TFRC	P02786	323.31	621	34	34	10.7248	1	1.03541	0.996039	0.990112	1.01541	0.937753	1.03985	1.02849	1.05887	1.03391	1.03471	1.01111	0.974531	1.01379	0.974333	0.987978	1.00632	0.943674	0.947843	0.946196	0.966344	0.973215	0.960264	0.938822	0.860982	0.840048	0.883552	0.890275	0.862979	0.865675	0.681413	0.697839	0.719092	0.709556	0.695874	0.679406	0.665388	0.636113	0.74936	0.680732	0.623678	0.728116	0.508993
TBRG4	Q969Z0	6.0589	15	4	4	8.49843	1	0.909917	0.982155	1.00027	0.91834	1.00029	0.900548	0.870492	0.743045	0.961407	0.971876	0.821518	0.623394	0.685449	0.629531	0.697217	0.731058	0.715454	0.23251	0.250566	0.547844	0.257776	0.277242	0.533283	0.0962607	0.355641	0.0820435	0.0795104	0.339168	0.100511	0.0412615	0.0625178	0.297071	0.0478814	0.0577357	0.311196	0.0340715	0.0947542	0.0318421	0.0333045	0.0886953	0.0325818	0.0305853
IGF1R	C9J5X1	8.3329	7	3	3	7.30604	1	1.02217	0.992734	1.2116	1.23955	1.20295	1.04231	0.877974		1.04541	1.12047		0.88314	0.838175	0.800926	0.961241	0.955369	0.960157	0.697983	0.72654		0.659371	0.634284		0.345214	0.360314	0.423187	0.385774	0.33308	0.470482	0.202363	0.203862		0.231475	0.309249		0.185894	0.136471	0.251653	0.156664	0.22939	0.232752	0.0405403
AGFG1	P52594	174.98	54	7	7	8.74329	1	0.987005	1.00334	1.01173	0.937177	0.934605	0.963219	0.960522	0.978153	0.944343	0.9423	0.880432	0.899287	0.917332	0.917714	0.935952	0.886602	0.936589	0.815536	0.803881	0.819693	0.854925	0.819741	0.843491	0.599743	0.651775	0.633375	0.601187	0.669232	0.632506	0.312808	0.36275	0.372336	0.325289	0.391109	0.390022	0.143988	0.199839	0.167474	0.160198	0.242649	0.187737	0.121061
PRDX4	Q13162	94.137	115	11	8	9.86334	1	1.00389	0.982632	0.947918	0.90446	0.956359	1.00351	0.984375	1.02405	0.94256	0.968749	0.937903	0.943134	0.955871	0.940598	0.929537	0.902919	0.963064	0.926273	0.960811	0.937526	0.95478	0.928363	0.904797	0.871619	0.809585	0.86966	0.888872	0.802836	0.829656	0.751526	0.775655	0.732948	0.739033	0.759604	0.728602	0.693397	0.722973	0.676758	0.691267	0.725761	0.674698	0.597523
PPIL1	Q9Y3C6	3.7939	11	4	4	8.33648	1	0.90867	0.891063	0.967869	0.847517	0.869772	1.02713	1.00137	0.773372	0.959231	0.939881	0.726359	0.840258	0.730204	0.796722	0.754639	0.788405	0.754501	0.508051	0.536983	0.561682	0.488388	0.534746	0.651284	0.337101	0.450961	0.469828	0.346894	0.568999	0.480474	0.205361	0.183318	0.378238	0.211442	0.198421	0.502465	0.0816974	0.26068	0.260479	0.0893839	0.306041	0.325202	0.0597404
MTRR	Q9UBK8	35.391	33	9	9	8.70713	1	0.979425	1.20576	0.975847	0.964961	0.978503	0.88944	0.991495	0.968699	0.886285	0.972112	0.933138	0.871943	0.855347	0.856886	0.849916	0.879036	0.875906	0.722779	0.661257	0.654743	0.704591	0.648416	0.676212	0.480385	0.515875	0.269953	0.59579	0.546505	0.430468	0.356291	0.201619	0.28736	0.414954	0.272225	0.323436	0.151422	0.244308	0.0625269	0.169402	0.237495	0.0770726	0.170861
MRPL37	Q9BZE1	13.201	22	6	6	8.49776	1	0.999415	1.04412	0.931488	0.997858	0.969365	0.958122	0.942637	0.948512	0.903854	0.918353	0.946085	0.85777	0.821878	0.85377	0.844479	0.855162	0.841167	0.705134	0.684529	0.702703	0.683135	0.707569	0.663715	0.486417	0.42534	0.392184	0.507279	0.466173	0.432647	0.196588	0.199852	0.159403	0.208223	0.221742	0.189754	0.0854092	0.101604	0.088091	0.0923733	0.107182	0.0997819	0.0688828
CRK	P46108	46.504	47	7	7	8.81391	1	0.996265	0.982274	1.00588	0.95552	0.976047	0.951788	0.961604	0.957191	0.978863	0.976605	0.952178	0.931101	0.935296	0.948771	0.945322	0.965657	0.937285	0.755016	0.760782	0.745073	0.790629	0.760361	0.778149	0.491668	0.510801	0.475197	0.482061	0.487789	0.512335	0.263917	0.275721	0.286293	0.306464	0.302645	0.340925	0.179133	0.225387	0.251061	0.188723	0.241526	0.257458	0.0954091
MAGEA1	P43355	3.1763	8	3	3	7.63481	1	1.30207	1.31697	1.09682	1.32324	1.24138	0.991023	0.96047	1.05925	1.21145	1.13165	1.2897	1.00272	0.951347	0.976257	1.13726	1.05039	0.999569	0.746515	0.844667	0.733514	0.941579	1.02575	0.74412	0.679839	0.457971	0.421602	0.759588	0.402388	0.575316	0.403833	0.363372	0.375895	0.409854	0.344971	0.33532	0.405616	0.174633	0.222646	0.466837	0.181026	0.234118	0.129532
MRPL11	Q9Y3B7	6.3534	16	4	4	7.865	1	1.02048	0.991615	0.925556	0.977743	1.01285	0.946811	0.929321	0.915447	0.843865	0.856148	0.900951	0.81281	0.77568	0.747326	0.763541	0.815325	0.805776	0.668186	0.591575	0.633657	0.627102	0.686159	0.640024	0.500871	0.414335	0.470357	0.519843	0.511585	0.512886	0.307184	0.281462	0.295268	0.332823	0.341489	0.297258	0.292102	0.187391	0.18019	0.283751	0.208449	0.231638	0.151592
ATP6AP1	Q15904	66.491	23	4	4	8.73926	1	1.00356	0.975903	0.997209	1.04163	1.03809	1.01943	0.998669	0.929415	1.03544	1.05983	1.03291	0.937886	0.894994	0.912889	0.963514	0.969238	0.978655	0.911709	0.839048	0.882156	0.844447	0.887516	0.928546	0.761129	0.786874	0.808644	0.748771	0.772102	0.709205	0.534773	0.517629	0.553439	0.507786	0.563768	0.529027	0.447583	0.329164	0.454764	0.453596	0.438415	0.41468	0.235848
MOCS2	O96007	13.175	22	6	6	8.37407	1	0.717839	0.80453	0.97094	0.761618	0.83574	0.75772	0.734608	0.843308	0.830895	0.750139	0.840284	0.908891	0.722118	0.700561	0.954768	0.749729	0.791675	0.735086	0.737237	0.720281	0.768404	0.778049	0.757283	0.506565	0.756019	0.70827	0.539075	0.781667	0.72433	0.552524	0.584384	0.551629	0.652674	0.660437	0.545828	0.320638	0.529263	0.513153	0.30848	0.627042	0.50148	0.425331
HSP90B1	P14625	323.31	887	51	49	10.9573	1	0.986384	1.04169	1.01083	0.988031	0.962524	0.97107	0.976756	1.09016	0.983468	1.00538	1.0088	0.936554	0.966326	0.998604	0.949294	0.972776	0.960184	0.936092	0.925085	0.941235	0.92017	0.946299	0.935504	0.808147	0.805876	0.810197	0.819155	0.847299	0.839465	0.590115	0.562623	0.555169	0.628395	0.614179	0.567294	0.489096	0.469649	0.472239	0.543565	0.533659	0.497134	0.376517
RRM2	P31350	218.34	151	15	14	9.56928	1	0.951774	0.938215	1.00605	1.0519	1.01089	0.984733	0.980606	0.97177	1.02633	1.04728	1.02519	0.949458	0.905111	0.892948	0.991112	0.988085	0.992359	0.89925	0.907789	0.874849	0.923202	0.954621	0.945082	0.817939	0.789901	0.783296	0.833912	0.881426	0.889906	0.659048	0.651479	0.63143	0.693787	0.719794	0.696905	0.589827	0.580091	0.61691	0.601097	0.64988	0.672432	0.514586
PITPNA	Q00169	126.01	45	8	8	8.79524	1	0.986896	0.984622	0.993181	1.00822	0.981603	0.951535	0.942121	0.961411	0.99283	1.00184	0.982262	0.95508	0.94326	0.947602	0.987169	0.99853	0.977142	0.934006	0.915124	0.943158	0.927925	0.949585	0.981137	0.843195	0.771639	0.862447	0.829011	0.864098	0.867707	0.701891	0.688583	0.641605	0.742651	0.725178	0.688642	0.481423	0.519518	0.470071	0.49291	0.508178	0.462797	0.16846
ZWILCH	Q9H900	13.589	26	6	6	8.20564	1	0.91281	0.91643	0.965009	0.904914	0.937227	0.854634	0.953727	0.921456	0.963688	1.00044	0.935822	0.881778	0.860368	0.871986	0.88305	0.928836	0.909031	0.755599	0.764179	0.770348	0.751078	0.766016	0.803287	0.571257	0.59762	0.633913	0.635392	0.710636	0.632835	0.463583	0.352722	0.444749	0.534768	0.384685	0.408393	0.279063	0.355464	0.34511	0.297188	0.3962	0.377774	0.261705
SEC24D	O94855	4.8218	14	4	4	7.98967	1	0.943393	1.00266	1.05368	1.1243	1.06026	1.03324	0.996043	0.981197	1.12544	1.06245	1.12757	0.924971	1.04005	0.995183	0.969663	0.973682	0.998076	0.71443	0.807094	0.76899	0.824282	0.899992	0.844928	0.635208	0.506554	0.551009	0.658024	0.565629	0.582535	0.20583	0.145447	0.21946	0.236388	0.18652	0.216048	0.159714	0.124885	0.0935895	0.15412	0	0.076277	0.115761
BID	P55957	149.89	33	4	4	8.53939	1	0.810862	0.817321	0.9972	0.893361	0.810458	0.823952	0.966944	0.915178	0.898376	0.928683	0.838804	0.890091	0.796018	0.86421	0.936594	0.872311	0.785259	0.788448	0.682859	0.764509	0.798916	0.835916	0.777309	0.614233	0.692158	0.774203	0.690987	0.790731	0.764865	0.581639	0.617588	0.611084	0.622009	0.593253	0.586907	0.445988	0.563021	0.603247	0.416097	0.679951	0.579879	0.462282
HOOK1	Q9UJC3	7.0242	9	4	4	7.42689	1	1.12288	0.838221	1.00011	1.08297	1.01243		0.977328			0.948218		0.858246	0.780096	0.576762	0.8164	0.713297	1.01447		0.569312			0.54793		0.39432	0.330106	0.467868	0.369823	0.305289	0.616633		0.21612			0.21072		0.159915	0.110215	0.316673	0.177659	0.163791	0.328816
HM13	Q8TCT9	29.551	49	8	8	9.09566	1	0.954268	0.925585	0.985372	0.963125	1.06055	0.881124	1.01447	0.965508	1.027	1.08218	1.16084	1.03547	0.975165	0.9262	1.0265	0.960493	1.07753	0.889161	0.956797	0.974734	0.962827	0.981326	1.03348	0.848514	0.880465	0.892093	0.835844	0.928517	0.947862	0.735237	0.612394	0.573476	0.801844	0.671686	0.639352	0.583802	0.634739	0.527181	0.623824	0.695731	0.578396	0.509293
BAG3	O95817	49.557	51	10	10	8.86725	1	1.01825	1.03533	1.12947	1.08363	1.0025	1.01564	0.991553	0.974443	1.02966	1.04427	0.965461	0.874469	1.03796	0.940848	1.0216	0.968211	0.948027	0.817691	0.83152	0.893005	0.96545	0.874029	0.905685	0.729555	0.668254	0.75503	0.821027	0.779916	0.804463	0.57899	0.635207	0.667705	0.668127	0.715232	0.637195	0.489809	0.55511	0.605071	0.610566	0.608945	0.582827	0.434797
MME	P08473	17.672	22	9	9	8.20825	1	1.06989	0.976805	0.95267	1.05586	0.996958	1.02165	0.999958	0.999514	1.02224	1.01668	0.935534	0.971078	1.04925	1.07042	0.856975	0.982074	0.948467	0.877966	0.944703	0.85725	0.921537	0.851669	0.925549	0.809265	0.80166	0.862083	0.85425	0.750877	0.827233	0.678434	0.695381	0.687527	0.6517	0.693616	0.75001	0.599978	0.455924	0.457885	0.647534	0.494626	0.53902	0.383698
SLC30A7	Q8NEW0	6.1299	10	3	3	8.15887	1	0.952451	0.9921	1.00693	0.945315	1.06404	1.10075	0.992655	1.00678	1.09267	0.998359	0.97714	0.995016	0.934213	0.901311	0.931426	0.952273	0.982195	0.873985	0.918366	0.92031	0.891815	0.915047	0.860642	0.705807	0.880058	0.792285	0.787969	0.869683	0.780532	0.471498	0.611574	0.575884	0.462583	0.639263	0.593357	0.497284	0.516779	0.466127	0.519804	0.473324	0.518661	0.274159
CPSF2	Q9P2I0	13.865	10	5	5	7.41197	1	0.912919	0.849046	1.11832	1.1216	1.04159	1.0382	1.05195		1.04086	1.05538		0.986321	0.693683	0.697262	0.840661	1.06054	1.11086	0.64546	0.693906		0.627293	0.610682		0.387462	0.312742	0.423599	0.410945	0.286227	0.489299	0.259481	0.214984		0.254545	0.216638		0.201788	0.386116	0.468533	0.126151	0.378313	0.471047	0.115211
RSF1	Q96T23	9.1908	12	3	3	7.59744	1	1.13462	1.20715	1.08737	1.22629	1.06272	1.04487	1.02848		1.14446	1.08215		0.973239	0.936963	0.910536	1.05731	0.95374	0.99721	0.801118	0.773915		0.764562	0.762067		0.598694	0.530126	0.513529	0.563446	0.491507	0.588499	0.258944	0.504526		0.294869	0.364516		0.355476	0.264042	0.305327	0.357329	0.254467	0.335627	0.156198
KRT18	P05783	323.31	412	28	19	10.4461	1	1.1491	0.841329	1.03963	1.08759	0.934123	0.984518	1.00987	0.974164	0.847977	1.01067	0.974674	0.991412	0.878457	1.01005	0.975459	0.808731	0.968164	0.89291	0.792863	0.873371	0.940826	0.764772	0.864422	0.608971	0.6867	0.804394	0.586852	0.64441	0.794279	0.372561	0.440199	0.331126	0.428794	0.528078	0.405895	0.145511	0.103477	0.0756462	0.158798	0.107656	0.0724941	0.110877
OS9	Q13438	6.9049	15	5	5	7.76427	1	0.989421	0.956798	1.02151	1.00129	1.08534	1.09041	0.944518	1.06589	1.02029	0.97419	1.06514	1.01489	0.856501	0.989059	0.931194	0.917233	1.00296	0.829091	0.86709	0.899554	0.901835	0.971362	0.980704	0.876948	0.794004	0.850446	0.863889	0.88932	0.808427	0.631634	0.578945	0.562597	0.58246	0.729983	0.536868	0.391963	0.631822	0.375312	0.476867	0.642744	0.488263	0.350888
ARFGEF2	Q9Y6D5	4.0599	5	4	2	7.07044	1	1.33166	1.09403	1.24773	1.21007	0.99471	0.956007		0.922292	1.15964		1.07773	0.924757	0.828052	0.696775	1.05726	0.834112	1.31795	0.757321		0.824317	0.784975		0.936968	0.334124	0.01	0.33788	0.377625	0.25498	0.666773	0.27526		0.21726	0.165038		0.246185	0.209956	0.323431	0.01	0.362782	0	0.326649	0.147928
SFN	P31947	128.86	114	12	9	10.2049	1	0.923499	0.946516	0.997018	1.00543	0.999283	0.995336	0.917865	0.971196	0.992673	1.01713	1.00992	0.947718	0.92113	0.899111	1.02265	1.00017	1.03739	0.899563	0.903597	0.908441	0.944521	0.940369	0.993397	0.807658	0.811439	0.847224	0.844681	0.923848	0.870032	0.562431	0.555534	0.51055	0.572625	0.61062	0.543714	0.283203	0.334792	0.317371	0.300263	0.364532	0.331918	0.161719
RNASEH2B	Q5TBB1	3.341	16	3	3	8.13786	1	1.01374	0.977025	0.986747	0.983377	1.02432	0.998049	0.97121	0.995633	1.00287	1.01732	0.966336	0.889195	0.919486	0.865548	0.85414	0.835928	0.867148	0.567571	0.579706	0.552407	0.549028	0.547125	0.629494	0.373647	0.354289	0.349927	0.356722	0.315206	0.363556	0.129117	0.126269	0.108128	0.118417	0.150281	0.127136	0.135348	0.126758	0.121301	0.134252	0.126242	0.133507	0.0385569
MRPL1	Q9BYD6	98.137	35	7	7	8.31748	1	1.07661	1.05903	1.12256	1.11128	1.05467	1.0248	1.08759	1.01719	1.04019	1.04218	1.0237	0.971645	0.869668	0.876261	0.827226	0.91968	0.867417	0.64383	0.583217	0.627665	0.674498	0.67172	0.706555	0.418746	0.366303	0.45486	0.430978	0.405816	0.494556	0.167085	0.114871	0.195382	0.147249	0.124129	0.191295	0.205937	0.144912	0.240181	0.218329	0.144554	0.2806	0.0963791
EXOSC6	Q5RKV6	45.113	22	5	5	8.43035	1	0.938629	0.861498	1.01905	0.979942	0.860195	1.04103	1.14992	0.93823	0.937823	1.02341	0.940281	1.07383	1.06998	1.04377	1.12278	1.12746	1.15919	1.09973	1.21404	1.15283	1.10874	1.17356	1.15482	1.03671	1.08303	1.1067	1.05473	1.10395	1.15321	0.898045	0.780946	0.845169	1.02841	0.895694	1.00183	0.799108	0.840832	0.836212	0.860059	0.822378	0.899025	0.658338
QRICH1	Q2TAL8	6.8642	19	5	5	7.92519	1	0.90435	0.823186	0.972327	0.876199	0.967148	0.701178	0.826312	0.899543	0.723041	0.7903	0.86221	0.607878	0.634698	0.563674	0.621477	0.699637	0.639455	0.486622	0.387248	0.29242	0.484933	0.385793	0.322041	0.185367	0.314347	0.443302	0.207228	0.355777	0.478484	0.292443	0.197262	0.128547	0.312134	0.212355	0.132138	0.111133	0.166837	0.10674	0.0743856	0.162655	0.131101	0.19541
VIM	P08670	323.31	136	20	16	9.38823	1	1.056	1.10816	1.01525	1.02217	1.06713	0.833866	0.859019	0.997821	0.851401	0.876759	0.969145	0.849609	0.913862	0.821068	0.901805	0.860322	0.863288	0.736657	0.772318	0.690551	0.765537	0.784279	0.733393	0.773499	0.74376	0.685072	0.868305	0.743646	0.757681	1.00085	0.953726	0.898455	1.00497	1.09031	0.942066	0.642589	0.687388	0.687051	0.682673	0.745915	0.762068	0.405066
ARPC2	O15144	133.69	164	16	16	9.65959	1	1.01007	0.963643	1.04333	1.02642	1.02616	1.04192	0.996979	0.96896	1.06303	1.04297	1.03582	1.04508	0.978238	0.997653	1.05427	1.01358	1.05414	0.970544	1.02462	0.978153	1.00044	1.01404	1.04789	0.907978	0.935995	0.962318	0.987514	0.981525	0.98314	0.743779	0.750941	0.785884	0.805668	0.810387	0.84339	0.613101	0.665776	0.656663	0.646437	0.707528	0.676455	0.466844
STK38	Q15208	2.9449	4	3	3	7.35689	1	1.02967	1.00802	1.01323	1.02478	1.04658		0.892867			0.986128		0.899519	0.820998	0.839856	0.819561	0.856159	0.929163		0.655588			0.743431		0.416819	0.492086	0.40214	0.539871	0.495826	0.516777		0.321762			0.316034		0.293224	0.267891	0.166631	0.24707	0.271245	0.192922
GTF2B	Q00403	9.178	14	5	5	7.97329	1	0.975021	1.02622	0.785028	0.945014	1.02327	1.01915	0.896008	1.06743	1.04646	0.917139	1.05437	0.864333	0.877595	0.935735	0.823588	0.934581	0.882168	0.697617	0.661431	0.548715	0.615944	0.696231	0.615035	0.519118	0.409264	0.288689	0.575362	0.428881	0.352121	0.0826684	0.343404	0.139974	0.117373	0.381404	0.177588	0.51471	0.297859	0.212835	0.478347	0.285733	0.20367	0.0555065
TMEM126B	Q8IUX1	7.7874	11	3	3	7.91349	1	0.920677	0.861158	0.889459	1.05194	1.00602	0.834571	0.914599	0.915174	1.05348	1.02433	1.08025	1.08217	0.829384	0.850407	0.819814	0.897628	0.990823	0.881496	0.793037	0.850004	0.759989	0.824115	0.809027	0.556786	0.755881	0.717768	0.792767	0.759294	0.762797	0.57693	0.491941	0.443698	0.415849	0.517559	0.400272	0.335757	0.345968	0.402023	0.445448	0.349517	0.34951	0.33505
MTCH1	Q9NZJ7	7.5738	15	4	4	8.19692	1	0.806145	0.971463	0.93139	0.820342	0.899551	0.662212	0.789439	1.00204	0.606112	0.845634	0.955236	0.953666	0.780476	0.854046	0.809085	0.765891	0.788076	0.552596	0.7793	0.797606	0.595378	0.70131	0.742167	0.58353	0.723417	0.482514	0.541142	0.704233	0.58894	0.502427	0.444999	0.28719	0.694175	0.527102	0.290106	0.177677	0.339508	0.309883	0.138217	0.428329	0.355983	0.569157
SNRPB2	P08579	60.149	33	7	5	9.17281	1	0.980728	0.882621	1.00232	0.974443	1.00164	0.975559	0.950732	0.933545	1.0198	0.961103	0.978348	0.98675	0.946125	0.93958	0.968934	0.935156	0.952221	0.952038	0.866612	0.898566	0.852768	0.917527	0.866223	0.822855	0.802005	0.828889	0.758032	0.819113	0.838461	0.600398	0.672262	0.694604	0.657919	0.695912	0.69166	0.440619	0.518304	0.520117	0.454345	0.524565	0.582975	0.243208
C1orf52	Q8N6N3	21.716	19	7	6	8.65541	1	1.0347	0.934144	1.01081	1.00218	0.942645	0.994194	0.908566	0.987027	1.07622	1.06569	1.03815	0.927831	0.857758	0.949734	1.00569	0.955309	0.980454	0.88549	0.867199	0.905552	0.875694	0.823986	0.931767	0.771655	0.715903	0.734231	0.822515	0.817838	0.763363	0.643916	0.683909	0.603187	0.61545	0.650593	0.682339	0.534723	0.662506	0.681238	0.564761	0.597123	0.670605	0.495976
MLH1	P40692	8.168	12	5	5	7.57285	1	1.13975	1.2385	0.977825	1.01342	1.2289	0.926313	1.07365		0.851359	0.844387		0.758525	0.737904	0.493221	0.83265	0.669592	0.523582	0.514668	0.338946		0.447101	0.330756		0.414008	0.357725	0.220922	0.484378	0.412523	0.272337	0.17484	0.15787		0.159366	0.157953		0.172198	0.114699	0.121547	0.195447	0.114445	0.0943596	0.100766
MIER1	Q8N108	7.603	17	5	5	7.97727	1	0.922891	0.979361	1.03135	1.00454	1.06669	0.922162	0.96505	0.968085	1.02123	1.03272	0.984479	0.937521	0.923109	0.873778	0.942289	1.00235	0.972201	0.855334	0.822516	0.848387	0.898061	0.882258	0.91301	0.65854	0.690597	0.652326	0.723329	0.769377	0.730442	0.416335	0.309327	0.334864	0.386098	0.417424	0.395112	0.184817	0.157513	0.179355	0.153943	0.184138	0.206609	0.117424
PDHB	P11177	112.51	92	10	10	9.24207	1	0.985305	1.0249	0.945381	0.989587	0.962261	0.945077	0.960234	0.976096	0.97365	0.960022	0.975404	0.922995	0.954839	0.934493	0.915221	0.879855	0.92717	0.799643	0.786886	0.798388	0.806188	0.803568	0.75619	0.548291	0.515371	0.453381	0.535651	0.526559	0.507747	0.160942	0.183238	0.17386	0.190125	0.214904	0.208187	0.0976693	0.0880057	0.109393	0.11764	0.0906465	0.112026	0.0431681
SLC38A1	Q9H2H9	4.0999	24	5	5	9.11561	1	0.908627	1.07411	1.00584	0.964398	1.05496	1.05622	1.00724	0.956263	1.10786	1.06476	1.12337	1.00173	1.01788	1.05697	1.00908	0.996685	1.09212	0.965536	0.927401	0.962247	0.962385	0.979925	1.009	0.862998	0.887274	0.770952	0.8865	0.951568	0.839582	0.659101	0.678429	0.688386	0.718246	0.75874	0.75757	0.711656	0.754128	0.60575	0.716341	0.765267	0.610599	0.490264
HSPA4L	O95757	186.89	107	25	21	9.20292	1	1.05595	0.96527	1.01947	1.08473	1.05064	0.980357	0.97061	1.05592	0.968754	1.044	1.05652	0.982322	0.963798	0.87443	0.985519	0.969504	1.00305	0.804358	0.765603	0.733934	0.788364	0.767521	0.717229	0.50456	0.431452	0.571018	0.513418	0.396132	0.600866	0.30174	0.258498	0.192589	0.331292	0.271819	0.185145	0.115739	0.130148	0.153136	0.146064	0.138268	0.181017	0.0762206
SLC4A2	P04920	76.471	28	9	9	8.32162	1	0.882222	0.904436	1.06486	0.960407	0.97017	0.969743	0.845868	0.909948	0.921941	0.97075	0.957674	0.914038	0.863496	0.878548	0.951774	0.993699	0.971285	0.809702	0.807207	0.833584	0.914545	0.894305	0.839629	0.635557	0.662376	0.710286	0.726446	0.865832	0.783117	0.559779	0.601493	0.578988	0.567202	0.659941	0.611165	0.316563	0.426753	0.410629	0.328669	0.426669	0.439485	0.196832
AP1M1	Q9BXS5	13.82	32	10	9	8.70227	1	0.948592	0.940806	0.980515	0.939406	1.02984	0.923396	0.979222	0.947745	0.962478	0.945576	0.904624	0.927408	0.911281	0.886154	0.915036	0.909163	0.937126	0.750934	0.733281	0.762728	0.748121	0.778501	0.775198	0.501169	0.58466	0.513475	0.501027	0.577244	0.529591	0.34602	0.296282	0.360428	0.38779	0.331862	0.379001	0.262678	0.285469	0.258952	0.274291	0.320133	0.275009	0.159261
CHM	P24386	12.854	11	5	5	7.58767	1	1.04086	0.989259	1.12509	1.05689	1.12918	1.12265	0.977379	0.866928	1.21908	1.14484	1.11872	1.07922	1.039	0.869546	1.06187	1.03623	1.09365	0.843712	0.899532	0.936473	0.882414	0.890861	1.05974	0.80984	0.873527	0.911336	0.810057	0.823494	0.895745	0.429735	0.637557	0.437886	0.480145	0.602801	0.711326	0.143547	0.218792	0.192422	0.142442	0.196602	0.211785	0.12489
HMGB1	P09429	101.29	98	6	5	9.72212	1	0.985258	0.996368	0.969535	1.01626	1.00815	0.972755	0.958758	0.954326	0.915385	1.00758	0.982677	0.938894	0.950283	0.948487	0.933053	0.960128	0.958728	0.857486	0.848611	0.867953	0.900224	0.843581	0.872034	0.734723	0.735652	0.717492	0.774634	0.755264	0.727174	0.527073	0.521994	0.505929	0.555338	0.528509	0.527069	0.399836	0.364326	0.364594	0.408634	0.386914	0.395277	0.349269
GCC2	Q8IWJ2	5.668	15	7	6	8.62615	1	1.02346	0.91657	1.13137	1.09406	1.01737	0.819629	0.866902	0.7964	0.874403	0.935367	0.845198	0.902353	0.836434	0.830154	0.858365	0.867882	0.916296	0.786191	0.679971	0.799475	0.736688	0.771923	0.780794	0.531284	0.54126	0.623627	0.526347	0.561398	0.569665	0.48665	0.455448	0.536283	0.48499	0.468518	0.48518	0.250755	0.27959	0.367464	0.27204	0.290196	0.417466	0.350236
HS1BP3	Q53T59	38.27	13	4	4	7.47432	1	0.984024	0.971985	1.07979	1.01466	1.04658	1.1338	0.790438	0.687783	0.963122	1.25945	1.27307	0.93643	0.90198	0.856698	0.87012	0.881106	0.835288	0.476573	0.556735	0.473644	0.656241	0.588448	0.738862	0.451138	0.569486	0.49588	0.429264	0.462822	0.54645	0.261504	0.01	0.01	0.287498	0	0.447126	0.18217	0.253742	0.328237	0.236017	0.272317	0.387063	0.173978
PNISR	Q8TF01	14.612	13	3	3	8.01662	1	0.843033	0.815423	0.975503	0.937467	1.00669	0.984109	0.80207	0.735786	0.998949	0.864888	0.95899	0.843257	0.786475	0.834736	1.04389	0.918691	0.9428	0.769849	0.795787	0.710323	0.844727	0.878014	0.929893	0.631111	0.682578	0.722526	0.585033	0.748185	0.782749	0.55563	0.550026	0.62568	0.563697	0.659374	0.668319	0.515263	0.539358	0.466949	0.425261	0.665444	0.483257	0.336881
YWHAG	P61981	323.31	177	17	13	10.2061	1	1.01717	0.983395	1.05623	1.03009	1.06505	1.03921	1.00295	0.981695	1.07686	1.03137	1.04961	1.02151	1.00324	0.979687	1.04481	1.03795	1.08261	0.988891	0.985877	0.985804	1.02862	1.03671	1.03645	0.939636	0.923209	0.958715	0.972224	1.00567	1.04406	0.767954	0.808865	0.779551	0.810939	0.833129	0.828485	0.604773	0.633283	0.536282	0.626708	0.629471	0.566939	0.306215
MTMR1	Q13613	3.3766	6	3	3	7.35514	1	0.916489	0.85656	1.0327	0.913537	0.990948	0.832947			0.84093			0.616149	0.810643	0.768881	0.911114	0.819495	0.798199	0.641619			0.675158			0.31943	0.511019	0.499306	0.442339	0.508289	0.587174	0.374962			0.368195			0.209626	0.305866	0.262245	0.386204	0.27196	0.292177	0.232998
SLC25A24	Q6NUK1	170.33	100	16	16	9.27379	1	1.03954	0.988123	1.02273	1.08181	1.08789	1.06075	0.993635	1.01473	1.07603	1.01934	1.05544	1.01649	0.949349	0.991616	1.04872	0.970398	1.02216	0.895133	0.92252	0.930407	0.927805	0.954333	0.940724	0.832277	0.787799	0.829887	0.86722	0.926575	0.905022	0.704261	0.723753	0.704507	0.718179	0.751506	0.761128	0.645653	0.637135	0.642971	0.643759	0.713953	0.665586	0.485494
HSPA13	P48723	13.189	20	6	6	8.00783	1	0.914009	0.952953	1.09095	1.07898	1.11739	0.978232	0.888564	0.922047	1.01274	1.11022	1.03522	0.901692	0.933483	0.853876	0.972972	0.991133	0.93406	0.78957	0.806711	0.833569	0.865647	0.872637	0.906645	0.648591	0.703295	0.740826	0.713979	0.722897	0.685142	0.477915	0.464157	0.503198	0.512656	0.519395	0.490924	0.355857	0.327159	0.381508	0.361819	0.40696	0.419713	0.246676
ARFIP1	P53367	12.633	18	5	5	8.03723	1	1.01028	1.04472	1.28698	1.15483	1.04971	1.02887	1.05365	1.17147	1.00794	1.13941	1.1166	1.29479	1.10447	1.05989	1.02798	1.08748	1.09973	0.878676	0.86068	0.929026	0.865182	0.940428	0.924446	0.542112	0.690323	0.694575	0.441185	0.686346	0.71301	0.532565	0.400961	0.285351	0.556144	0.403381	0.266914	0.200671	0.19675	0.300598	0.234792	0.23477	0.347009	0.434171
BIRC2	Q13490	27.878	13	4	4	7.73499	1	0.964631	0.977259	1.02036	1.09859	1.29148	1.06314	0.94599	0.967572	1.01106	1.18908	1.10448	0.903471	0.887436	0.839337	0.978706	1.05944	1.04442	0.737997	0.753829	0.679729	0.819001	0.810119	0.894287	0.705978	0.617993	0.425408	0.666235	0.56764	0.591622	0.366164	0.240242	0.340189	0.377404	0.343951	0.399426	0.341558	0.370159	0.24096	0.356748	0.330514	0.277682	0.144045
ITCH;WWP1	Q96J02	12.362	13	3	3	7.55912	1	1.08619	1.1157	1.05683	0.988474	1.13473	0.875063		0.911369	0.95494		1.04739	0.859784	0.836639	0.822445	0.864553	0.842329	0.752292	0.648819		0.584421	0.69396		0.576909	0.356953	0.357347	0.323717	0.460753	0.43426	0.340834	0.250676		0.227744	0.287574		0.272553	0.209853	0.221084	0.199148	0.188046	0.255728	0.0758882	0.147153
DSG2	Q14126	170.71	65	14	14	8.88856	1	1.06276	1.03833	1.02966	1.07559	1.06783	1.08818	0.999258	1.00381	1.05393	1.01503	0.993873	1.01379	0.976664	0.967619	0.988111	1.0208	1.01344	0.914277	0.929678	0.949744	0.949613	0.9697	0.935093	0.839765	0.846649	0.865287	0.894085	0.906701	0.879488	0.669822	0.72013	0.739807	0.728783	0.735838	0.744051	0.625648	0.513079	0.543247	0.644289	0.566015	0.588254	0.423683
LZTFL1	Q9NQ48	15.391	35	5	5	8.64553	1	1.01747	1.03616	1.08724	1.01749	1.07512	1.04737	0.956538	0.997206	1.05106	0.998052	1.02163	0.951724	0.972327	1.01073	1.049	1.03476	1.03965	0.905376	0.92852	0.951303	0.954202	0.953793	0.941384	0.767116	0.786385	0.758715	0.852823	0.878448	0.797525	0.457383	0.570909	0.521945	0.509206	0.598471	0.548717	0.256019	0.254975	0.197291	0.233166	0.278861	0.213331	0.130165
HMGCS1	Q01581	132.93	73	13	13	9.26961	1	1.00943	1.01944	1.00216	0.933772	0.98421	0.845944	0.984083	1.01518	0.849237	0.973667	0.97738	0.976883	0.969778	0.980292	0.961323	0.939347	0.970317	0.836307	0.888321	0.912564	0.803304	0.878256	0.88725	0.737621	0.804359	0.737579	0.751407	0.799184	0.762055	0.670383	0.529742	0.451971	0.684911	0.54327	0.501532	0.232532	0.233382	0.199864	0.252286	0.249235	0.219168	0.459244
EP300	Q09472	8.9309	27	7	2	8.223	1	0.989822	1.13833	1.01861	1.05515	1.09557	0.984902	0.950953	0.83477	1.00252	1.01555	1.07275	0.941661	0.93937	0.978976	0.990753	0.913261	0.916808	0.799861	0.886353	0.795802	0.924992	0.814865	0.870881	0.609548	0.662143	0.50889	0.63003	0.646897	0.437994	0.23646	0.31361	0.356003	0.294221	0.350115	0.408789	0.151679	0.155154	0.122026	0.142257	0.183336	0.115825	0.0938925
EIF1	P41567	253.98	76	8	3	9.40425	1	0.855717	0.801438	0.939826	0.94179	0.928798	0.942427	0.842365	0.935683	0.877062	0.954791	1.02245	0.905619	0.832243	0.846478	0.883464	0.986243	0.988841	0.884445	0.836	0.818763	0.819767	0.880076	0.90806	0.714364	0.784884	0.773857	0.753722	0.8438	0.931725	0.659804	0.647954	0.564944	0.667577	0.745144	0.625143	0.538578	0.523192	0.476604	0.627344	0.592484	0.57589	0.433483
MLLT4	P55196	4.1303	6	3	3	7.2045	1	0.886202		0.915233	0.906566		1.02324	0.994629	0.966015	0.962166	0.796726	0.849795	0.871763	1.03507		0.928365	0.867423		0.743527	0.762041	0.919761	0.695238	0.80543	0.718813	0.469537	0.534635		0.547166	0.625807		0.255244	0.379311	0.276758	0.322104	0.361055	0.352765	0.36014	0.0996061		0.242665	0.265793		0.18944
ALDH1B1	P30837	12.433	16	5	4	8.27701	1	1.01306	0.926666	0.911595	0.948428	0.902304	0.989721	0.948761	0.947795	0.854812	0.913677	0.930511	0.884728	0.829646	0.892408	0.843978	0.904637	0.923203	0.782677	0.766824	0.775957	0.773068	0.824347	0.780568	0.634741	0.556049	0.597654	0.636051	0.639474	0.638076	0.349382	0.273946	0.292955	0.390064	0.327167	0.349781	0.1227	0.104782	0.201697	0.125037	0.105445	0.151268	0.103812
DARS2	Q6PI48	40.088	39	7	7	8.75548	1	0.991641	0.970937	0.977832	0.992774	1.07358	0.957117	0.970027	0.931492	1.00424	1.0871	1.0516	0.906855	0.877575	0.962202	0.945455	0.95766	1.01209	0.85348	0.917582	0.888796	0.861988	0.90806	0.944917	0.803134	0.797884	0.777591	0.829632	0.842209	0.812396	0.642221	0.627456	0.628038	0.643998	0.539919	0.58746	0.523074	0.531316	0.41008	0.523526	0.50469	0.392116	0.393979
TMEM165	Q9HC07	31.499	25	3	3	7.98605	1	0.809205	0.960678	1.10711	0.981118	1.08536	1.11705	1.01339	0.830737	1.1337	0.972144	1.25921	0.925713	0.965049	0.984583	1.04631	1.17509	1.02533	1.18659	0.939088	0.956854	1.23762	0.937336	0.92314	0.839416	0.901213	0.819678	0.853989	0.977727	0.96846	0.439648	0.696798	0.645932	0.512054	0.834458	0.735654	0.684595	0.690783	0.608772	0.649011	0.753554	0.640927	0.312573
POLE3	Q9NRF9	47.728	29	4	4	8.3609	1	0.963953	1.01202	0.956519	0.963801	0.935662	1.00579	0.87877	0.970971	0.985221	0.913481	1.00041	0.869453	0.877864	0.898437	0.93248	0.917512	0.897798	0.840371	0.833696	0.825225	0.796088	0.856052	0.791814	0.633499	0.662367	0.658325	0.695205	0.647954	0.675698	0.323098	0.441833	0.349924	0.390676	0.492005	0.410724	0.294112	0.355301	0.321635	0.330997	0.37046	0.326799	0.169073
TJAP1	Q5JTD0	6.6219	16	5	5	7.78823	1	1.02015	0.981332	1.05479	1.00977	1.11347	0.933098	1.01758	0.934355	1.10917	1.28802	0.980744	0.962261	0.959823	0.940154	1.04495	0.942885	1.06142	0.846625	0.887301	0.844765	0.773502	0.683622	0.865227	0.691995	0.67292	0.671357	0.722096	0.759773	0.657414	0.45579	0.275831	0.567697	0.522278	0.459207	0.641684	0.392125	0.488336	0.328867	0.357737	0.456121	0.398516	0.324049
SPECC1	Q5M775	61.272	52	10	9	8.69584	1	0.940729	0.952624	1.01647	1.02485	1.06316	1.03388	0.971943	1.01061	1.02298	1.05529	1.02034	0.936675	0.922167	0.872142	0.98374	0.964945	1.02348	0.748485	0.770416	0.747116	0.756856	0.737045	0.799166	0.57418	0.598312	0.565352	0.597059	0.639741	0.590546	0.349688	0.387547	0.3692	0.407026	0.4181	0.399265	0.324985	0.366126	0.346055	0.32673	0.384814	0.357271	0.264944
OAT	P04181	126.24	84	12	12	8.94237	1	0.925472	0.891809	0.999781	0.97067	0.983035	0.915685	0.944311	0.945839	0.950686	1.00751	0.950907	0.857781	0.920054	0.922512	0.905259	0.956912	0.913933	0.797893	0.811952	0.825325	0.833971	0.834292	0.82943	0.610051	0.627346	0.638822	0.631629	0.691333	0.693694	0.438799	0.38031	0.414722	0.4747	0.416275	0.444608	0.304679	0.27679	0.33107	0.399223	0.29056	0.350586	0.202449
RRM2B	Q7LG56	51.653	10	5	4	7.83593	1	0.800694	0.854287	1.0886	0.957602	0.996819	0.920559	0.946349	0.879467	0.919197	0.907808	0.877796	0.740202	0.815832	0.806919	0.844073	1.01303	0.894078	0.814522	0.866774	0.797186	0.750368	0.767478	0.901873	0.530626	0.594372	0.687804	0.732544	0.726907	0.740765	0.525359	0.558942	0.656838	0.622106	0.556279	0.533071	0.680136	0.5389	0.57098	0.541947	0.622463	0.500018	0.451549
UBXN4	Q92575	15.892	28	7	7	9.15891	1	0.985123	0.969226	1.07673	1.02025	1.06438	1.03416	0.904865	0.870137	1.01425	1.06093	1.0796	0.957421	0.94255	0.917826	1.00505	1.02267	1.04258	0.853585	0.872327	0.879613	0.873351	0.94986	0.956002	0.650768	0.698803	0.711114	0.687999	0.756644	0.686568	0.40855	0.364836	0.412431	0.380259	0.417991	0.382637	0.186869	0.146732	0.183431	0.172528	0.156076	0.201975	0.12103
CPT2	P23786	2.5619	4	4	4	7.27563	1	1.14049		0.980834	1.14988		0.959744	0.989972		1.26645	0.951897		0.943696	1.01053		0.953171	1.03667		0.697328	0.799454		0.575985	0.724772		0.664863	0.260684		0.701518	0.277859		0.325171	0.410454		0.272555	0.403673		0.36981	0.01		0.378476	0.255109		0.151005
IRF2BP2	Q7Z5L9	71.238	34	6	6	8.53387	1	1.04397	1.04856	1.0576	1.11578	1.04673	1.04461	1.05639	1.00042	1.08776	1.0748	1.03129	0.952493	1.01378	0.970627	1.02562	0.970887	0.992046	0.851862	0.861511	0.889242	0.949397	0.897787	0.921741	0.739631	0.748393	0.717112	0.862609	0.737254	0.795982	0.531019	0.584703	0.583561	0.518761	0.545764	0.556124	0.394294	0.369655	0.420635	0.438839	0.440154	0.496739	0.242749
IFI35	P80217	39.587	27	5	5	8.22471	1	1.01743	1.02122	1.04476	1.05934	1.18327	1.0555	1.00208	1.02079	1.10381	1.07652	1.1269	1.1349	1.04675	1.0062	1.09164	1.00143	1.09083	0.966752	1.01839	0.98547	0.953706	1.02565	1.06311	0.899976	0.87157	0.824646	0.829455	0.987067	0.842885	0.711826	0.708256	0.606754	0.750432	0.703117	0.710855	0.501759	0.553261	0.522635	0.518326	0.533255	0.528456	0.217505
PPP3CA	Q08209	90.94	38	9	4	8.76822	1	0.964688	0.989905	0.972159	0.997604	1.01199	1.01693	0.987788	0.878264	0.987166	0.979246	0.962326	0.977105	0.903113	0.969651	0.938148	0.953144	0.967682	0.865497	0.845593	0.878493	0.880375	0.885586	0.843531	0.746054	0.781558	0.795637	0.787883	0.800683	0.740168	0.558675	0.592909	0.698936	0.597388	0.619706	0.649902	0.39375	0.437164	0.356407	0.412572	0.455437	0.353666	0.176823
PBDC1	Q9BVG4	9.1406	17	6	6	8.07412	1	0.901675	1.00978	1.05367	0.928435	1.04062	0.986501	0.960651	1.05177	0.983969	1.03823	1.03038	0.955869	0.960686	0.857358	0.915859	0.966231	0.94213	0.900774	0.870977	0.838171	0.933574	0.875935	0.814078	0.738872	0.797816	0.714126	0.733479	0.883216	0.785778	0.389971	0.427441	0.404603	0.41106	0.524702	0.487438	0.210831	0.164376	0.277906	0.245834	0.322237	0.32361	0.12823
ERP44	Q9BS26	69.87	70	15	15	9.34033	1	1.1404	1.00956	1.01684	1.06825	1.00319	1.03799	1.0425	1.01497	1.07691	1.02697	1.04091	1.02764	1.08641	0.950645	0.996336	1.02497	1.01273	0.960378	0.969963	0.978993	0.983376	0.96272	0.994204	0.880149	0.771623	0.924024	0.906406	0.774041	0.920229	0.563349	0.597676	0.609009	0.577194	0.617215	0.587429	0.427095	0.351764	0.497285	0.454686	0.384352	0.501374	0.276473
TGM2	P21980	12.537	21	4	4	7.80255	1	1.13635	1.00205	1.11002	1.0976	1.05478	1.05647	1.03083	1.01487	1.09799	1.15089	1.18397	0.922327	0.975012	0.999579	0.984793	0.991411	1.05317	0.905443	0.837489	0.8966	0.852721	0.922716	0.816629	0.737818	0.708454	0.814335	0.766864	0.707046	0.796276	0.401888	0.440112	0.406751	0.469117	0.437838	0.440015	0.424223	0.317606	0.183221	0.473747	0.251958	0.25464	0.17361
PHB2	Q99623	323.31	242	21	21	10.6014	1	1.01721	1.02036	0.976952	1.00736	1.01093	0.95516	1.019	1.00248	0.960356	1.03325	0.989718	0.9893	0.993583	1.01468	0.964283	1.01356	0.999667	0.919371	0.945204	0.96833	0.912416	0.97123	0.952772	0.876971	0.820561	0.858056	0.873382	0.884498	0.875537	0.773217	0.705105	0.768817	0.808218	0.736706	0.74893	0.695881	0.662867	0.663883	0.701275	0.693646	0.668293	0.604393
LAMA1	P25391	4.1724	6	3	3	7.479	1	0.911482	0.878736	0.929754	0.923511	0.797686	0.699896	0.806749		0.81429	0.755204		0.676278	0.812768	0.7987	0.756058	0.694642	0.809716	0.601432	0.582383		0.624573	0.681268		0.351479	0.415422	0.3586	0.432596	0.394957	0.54329	0.464493	0.371726		0.393708	0.289493		0.146546	0.189766	0.333416	0.199743	0.238686	0.180984	0.161223
HAX1	O00165	5.3176	8	5	5	7.47593	1	1.0767	1.08884	0.945351	1.15301	1.09241			1.09753			1.06289	1.05758	1.10424	1.0366	1.00746	0.932446	0.950764			0.762636			0.914802	0.632491	0.495091	0.567447	0.718187	0.578523	0.661338			0.390789			0.342609	0.515566	0.398505	0.327484	0.417589	0.235691	0.30776
NADK	O95544	10.389	10	4	3	7.92531	1	1.0087	0.909403	1.0488	0.93324	0.982078		0.885022	0.883906		0.997647	1.03676	0.974535	0.992992	0.842743	0.968437	0.965039	0.941858		1.00751	0.874774		0.895927	0.993609	0.852359	0.802454	0.864003	0.858914	0.757946	0.799818		0.590068	0.606979		0.668215	0.715554	0.538983	0.609596	0.628889	0.531202	0.670624	0.727903
RNMT	O43148	140.22	44	10	10	8.66064	1	1.00615	1.00019	1.07873	1.04369	1.15898	0.985574	0.98521	0.986632	1.09	1.04316	1.053	1.0019	0.995833	0.959025	1.07096	1.03665	1.0614	0.926761	0.965356	0.920518	0.990486	0.954172	0.964872	0.798758	0.848073	0.810451	0.821031	0.877979	0.849053	0.649361	0.65186	0.702484	0.632405	0.688358	0.663244	0.473626	0.453454	0.406864	0.504029	0.481091	0.432047	0.238219
UCHL5	Q9Y5K5	29.727	57	8	8	9.0834	1	1.04753	1.00192	0.964841	1.04709	0.999738	1.03257	1.02832	1.00415	1.00964	1.03203	1.01204	0.921493	0.90726	0.907193	0.93525	0.906118	0.913098	0.579043	0.569235	0.59544	0.607913	0.578375	0.610089	0.416145	0.28774	0.377466	0.413128	0.265701	0.421789	0.131389	0.144732	0.17131	0.140194	0.159656	0.206844	0.11668	0.124055	0.125437	0.127615	0.126213	0.146656	0.075669
PRDX3	P30048	254.4	136	8	8	10.0749	1	1.03905	1.00726	0.989605	1.02736	0.998217	0.982723	1.00747	1.00516	0.979742	1.00523	0.996757	0.958016	1.03258	0.995018	0.972527	0.991614	0.964053	0.974064	0.97293	0.99452	0.946336	0.915682	0.98107	0.91774	0.88073	0.92066	0.933931	0.891437	0.920453	0.798249	0.851435	0.819568	0.817897	0.819176	0.780976	0.799817	0.72639	0.804865	0.788662	0.697486	0.726614	0.644499
UGDH	O60701	53.588	68	14	9	8.97472	1	1.00644	1.0034	1.05675	1.08404	1.05491	0.971859	0.994875	0.988281	1.0288	1.0512	1.03269	0.97199	0.976795	0.976818	1.00307	1.02319	0.990833	0.931827	0.89526	0.928751	0.916098	0.949662	0.899568	0.769821	0.732528	0.813553	0.808882	0.796093	0.7567	0.530896	0.529008	0.531022	0.534245	0.470049	0.509971	0.28076	0.232182	0.293872	0.259683	0.245727	0.288307	0.13267
VDAC3	Q9Y277	309.18	100	14	14	9.68989	1	0.900207	0.943884	0.999076	0.915251	0.913548	0.917361	1.03839	1.02561	0.922962	1.0365	0.999773	0.943744	0.934807	0.9456	0.928312	0.957509	0.931129	0.905886	0.914084	0.899417	0.843291	0.916821	0.853314	0.831714	0.820579	0.85736	0.814582	0.843703	0.863499	0.726455	0.673133	0.706651	0.750616	0.66763	0.710426	0.688565	0.717372	0.735988	0.618232	0.744902	0.699537	0.624271
MESDC2	Q14696	61.154	17	6	6	8.15091	1	0.717034	0.981556	0.929285	0.93204	1.06643	0.895388	0.842938	0.894476	0.953201	0.905983	0.916453	0.995965	0.887547	1.02703	1.02428	0.878024	1.07889	0.851507	0.891066	0.907089	1.01542	1.04151	0.967432	0.813459	0.874859	0.674271	0.761071	0.931006	0.77568	0.649954	0.683991	0.669203	0.819763	0.753902	0.694721	0.477268	0.595776	0.443592	0.521223	0.763067	0.454785	0.350813
DNAJB6	O75190	5.6342	9	3	2	7.64481	1	1.2245	1.07499	1.19006	1.31203	1.28907	1.2374	1.1246		1.2203	1.09128		1.05592	0.92938	0.932056	0.979471	1.00032	1.08777	0.778621	0.807299		0.764674	0.821582		0.734576	0.567965	0.679387	0.801447	0.633374	0.69519	0.231047	0.363473		0.295188	0.409575		0.270395	0.219957	0.192478	0.417479	0.207744	0.224861	0.12859
NDUFA8	P51970	3.9845	9	3	3	8.36892	1	1.03931	0.950312	0.998831	0.959385	0.921218	1.02457	0.88844	0.934801	0.905111	0.919025	0.8995	0.755094	0.770663	0.841805	0.836243	0.776052	0.807757	0.626825	0.716114	0.754037	0.614746	0.702736	0.647307	0.572115	0.564804	0.650924	0.552111	0.636993	0.615169	0.399176	0.366526	0.37279	0.397228	0.391147	0.35124	0.283923	0.28498	0.310853	0.331027	0.305003	0.278398	0.162175
SLK	Q9H2G2	151.88	129	21	20	9.08189	1	1.02714	1.00156	1.12261	1.05644	1.1651	0.993324	0.924007	1.00686	1.02954	1.123	1.06665	0.931417	0.940288	0.916035	1.08125	1.04315	1.08598	0.841658	0.819271	0.856406	0.90645	0.941981	0.843957	0.554095	0.615881	0.53824	0.536435	0.545186	0.500944	0.269583	0.225071	0.248069	0.269624	0.230274	0.286344	0.191466	0.278179	0.175846	0.186453	0.269454	0.167985	0.168234
JUND	P17535	9.4193	10	3	2	7.91261	1	1.00196	0.991199	1.24297	1.09813	1.08523	1.07375	1.03916	1.04586	1.2263	1.10572	1.3698	0.992525	0.970926	0.82532	1.10269	1.04451	1.08607	0.876506	0.976399	0.883593	1.08048	0.914198	1.00657	0.712384	0.793838	0.834805	1.05633	0.97052	0.902485	0.610431	0.709373	0.655843	0.72586	0.796245	0.749383	0.487424	0.684165	0.725862	0.616304	0.708389	0.797434	0.319431
RAB7A	P51149	98.616	148	13	13	10.0621	1	1.08512	0.941477	1.01517	1.08965	0.911529	0.962207	0.939743	0.985929	0.96536	0.984995	1.04686	0.940543	1.00088	0.911341	1.00462	0.97718	0.922156	0.877774	0.920032	0.912777	0.924936	0.914251	0.962549	0.817627	0.76357	0.81425	0.860864	0.812002	0.884486	0.747843	0.714855	0.65703	0.775877	0.76409	0.702027	0.635687	0.545519	0.786722	0.639823	0.560003	0.805686	0.525311
NTMT1	Q9BV86	37.001	33	5	4	8.59715	1	1.11067	1.07946	1.05954	1.08698	1.03412	1.03284	1.08253	1.02901	1.08219	1.01915	1.0365	1.0238	1.01328	1.01273	1.01262	0.967093	1.00813	0.851531	0.813638	0.853933	0.827379	0.777237	0.850294	0.570887	0.48546	0.500396	0.567027	0.492245	0.551309	0.145073	0.246407	0.195583	0.150297	0.337675	0.210016	0.115058	0.0743246	0.126735	0.107964	0.0936839	0.121742	0.0416096
PRPF38A	Q8NAV1	3.8836	13	3	3	7.50714	1	0.956903	1.07193	1.01751	1.02645	1.00597	0.925362	0.874799		0.970031	0.9879		0.847267	0.774554	0.753134	0.890205	0.847096	0.852452	0.590448	0.605486		0.567386	0.623439		0.250675	0.398444	0.286518	0.3078	0.438905	0.322833	0.180039	0.159196		0.169515	0.213575		0.0806558	0.194924	0.167005	0.0421806	0.158059	0.144046	0.0993394
38961	Q14141	119.06	42	9	6	8.87099	1	1.0601	0.986645	1.00163	0.998495	0.982095	1.03952	1.02725	0.885092	1.09093	1.06757	0.954097	0.989147	0.982776	0.873283	0.999853	0.967934	0.996505	0.960124	0.929615	0.892333	1.00325	0.929658	0.982379	0.853355	0.861602	0.907792	0.858775	0.880074	0.945312	0.606585	0.650774	0.760669	0.640986	0.679512	0.810114	0.582018	0.59897	0.600873	0.656034	0.581939	0.672144	0.393811
SLIRP	Q9GZT3	37.689	46	6	6	9.14361	1	0.928411	0.925121	0.921173	0.947925	0.912629	0.911692	0.840216	0.870437	0.881538	0.951972	0.892023	0.666229	0.659479	0.699445	0.757789	0.788123	0.783972	0.42081	0.40027	0.433249	0.399159	0.362918	0.443188	0.288204	0.317598	0.329137	0.267622	0.318946	0.332663	0.249834	0.271637	0.265979	0.25416	0.300404	0.295993	0.214424	0.222509	0.224708	0.230762	0.221627	0.237168	0.203889
HERC1	Q15751	2.966	7	3	3	7.5931	1	0.849009	0.984386	0.83831	0.939189	1.00325	0.890277	0.909803		0.846971	0.932385		0.764521	0.781512	0.834753	0.835605	0.882426	0.816133	0.662314	0.63892		0.69914	0.793338		0.53207	0.556865	0.475899	0.574436	0.696049	0.537263	0.489798	0.23077		0.308835	0.355877		0.438303	0.247186	0.16254	0.432244	0.326165	0.256728	0.381876
KIDINS220	Q9ULH0	4.7208	15	5	4	7.71908	1	0.872338	1.01844	0.964214	0.967204	0.908697	0.910183	0.886071	0.799842	0.932277	0.902187	0.906421	0.770903	0.873704	0.864017	0.813355	0.883872	0.824242	0.761192	0.77637	0.732391	0.759076	0.776895	0.753676	0.750997	0.647536	0.642029	0.680879	0.687676	0.639359	0.450127	0.497279	0.53507	0.441191	0.460319	0.556512	0.204773	0.257807	0.275632	0.273024	0.247957	0.287193	0.199349
GOLGA7	Q7Z5G4	10.722	10	3	3	7.98243	1	0.955635	1.02428	1.02287	1.02171	1.09422	0.928922	0.966662	0.996404	0.978886	0.931296	0.991851	0.950516	0.90207	0.915829	0.956879	0.896606	0.926977	0.813629	0.88175	0.853979	0.95988	0.944399	1.02923	0.968718	0.860724	0.766572	0.801825	0.869063	0.813858	0.679323	0.664355	0.694389	0.909701	0.787008	0.733698	0.546336	0.70698	0.62882	0.636667	0.728437	0.716056	0.505455
MAPRE1	Q15691	323.31	114	12	12	9.50642	1	0.9485	0.966135	0.95633	0.9867	1.02017	0.968686	0.940515	0.971321	0.99899	0.999102	0.981558	0.903993	0.93442	0.941028	0.940412	0.942801	0.939931	0.822891	0.836705	0.820873	0.857477	0.874567	0.859826	0.587983	0.581347	0.544941	0.618748	0.614057	0.561878	0.167787	0.162614	0.191997	0.171092	0.172706	0.206455	0.117	0.0969586	0.0762347	0.12785	0.106367	0.108895	0.0578508
RNF14	Q9UBS8	84.388	16	4	4	7.93356	1	0.801869	0.817574	0.896065	0.828409	0.797421	0.941672	0.925251	0.906125	0.924345	0.895633	0.894854	0.851524	0.79286	0.761594	0.807204	0.809022	0.743044	0.619306	0.611558	0.695407	0.641809	0.678292	0.602171	0.322177	0.508879	0.559298	0.329449	0.536996	0.620013	0.125919	0.150507	0.15984	0.135746	0.16729	0.190313	0.0709525	0.316711	0.367497	0.110374	0.338939	0.422589	0.0398867
TOR1AIP2	Q8NFQ8	181.06	23	9	8	8.24966	1	0.952479	0.930312	1.00789	0.894335	0.99293	0.822655	0.813741	0.852621	1.00582	0.889756	0.969508	0.848083	0.85156	0.914975	0.869862	0.938993	0.955683	0.744989	0.895952	0.827744	0.956497	0.923789	0.908906	0.721014	0.777064	0.683258	0.800654	0.734094	0.682294	0.458223	0.450749	0.476451	0.622925	0.554703	0.466942	0.202262	0.33407	0.290861	0.324433	0.354032	0.327431	0.203892
SLC39A14	Q15043	76.819	21	4	4	8.62103	1	0.980116	0.972272	1.03807	1.05985	1.0372	1.03703	0.784383	0.97394	0.977816	0.863147	1.00427	1.0109	1.00158	0.935476	1.01449	0.966501	1.0481	0.884556	0.718115	0.863842	0.935606	1.07886	0.938278	0.769971	0.705808	0.821935	0.900433	0.853573	0.883279	0.586316	0.866115	0.609105	0.67327	0.81635	0.692509	0.385526	0.533689	0.439281	0.47971	0.529009	0.476612	0.44292
TFAM	Q00059	8.3008	18	6	6	8.78541	1	1.06434	1.10373	1.23818	1.16588	1.23437	1.01321	1.15304	1.16027	1.20049	1.10684	1.1792	0.949758	1.09601	1.03931	1.27311	1.20942	1.1168	0.91527	0.904186	1.01469	1.1112	1.04497	1.00214	0.812467	0.786075	0.900326	0.956391	0.954576	0.906996	0.622628	0.665861	0.541255	0.732064	0.655142	0.60358	0.420895	0.374594	0.362613	0.499734	0.436511	0.379523	0.229629
MRPS23	Q9Y3D9	11.162	29	7	7	8.56239	1	1.0137	1.06563	1.04582	1.09422	1.09129	0.94205	1.02696	0.925446	0.961219	1.0148	1.05072	0.928455	0.871568	0.890447	0.873088	0.872999	0.910348	0.689856	0.614062	0.642414	0.68511	0.62655	0.688624	0.412142	0.392926	0.285377	0.472702	0.456872	0.324377	0.282651	0.168716	0.177817	0.303184	0.175845	0.205241	0.103488	0.101833	0.077561	0.0982567	0.0867877	0.0843275	0.0940971
RPRD1B	Q9NQG5	94.172	38	7	5	8.6639	1	1.04755	1.12925	1.05452	1.06829	1.05676	1.00686	0.979887	1.03241	1.06843	1.01792	1.01303	0.912611	0.938245	0.888456	0.986956	0.941749	0.93588	0.679626	0.73122	0.675346	0.709987	0.742422	0.718029	0.464898	0.400009	0.361741	0.454029	0.417634	0.411057	0.169656	0.184043	0.207798	0.191661	0.221821	0.231041	0.166582	0.145626	0.148109	0.184069	0.173688	0.155225	0.0720697
MRPL3	P09001	5.3725	14	3	3	7.72607	1	0.987901	1.08877	0.93075	1.002	0.922114	0.925465	0.931869	1.30746	1.02076	0.84526	0.633401	0.784209	0.759241	1.04776	0.826576	0.783887	0.615485	0.432622	0.559273	0.391277	0.448533	0.622644	0.513176	0.397792	0.339784	0.119999	0.364283	0.379505	0.203098	0.01	0.201679	0.01	0	0.184413	0	0.0826475	0.127531	0.01	0.0900563	0.11515	0	0.166071
CCNA2	P20248	79.077	20	5	5	7.77764	1	0.922225	0.841317	0.961928	1.1493	0.982914	1.14212	1.026	0.950993	1.16813	1.07286	0.988404	0.877831	0.797718	0.946428	0.977397	0.931613	0.99072	0.670302	0.779572	0.856542	0.639678	0.845443	0.794463	0.664691	0.59961	0.699548	0.642106	0.84817	0.7912	0.429971	0.372924	0.428748	0.377712	0.341527	0.528783	0.475985	0.325723	0.401395	0.457564	0.447625	0.452216	0.230737
SET	Q01105	323.31	274	14	6	10.5341	1	1.00226	0.980601	0.988771	0.98704	0.968938	1.00033	0.980151	0.970501	0.976911	0.980562	0.970446	0.99423	1.00001	1.005	1.02415	0.996013	1.00731	0.968108	0.978005	0.951643	0.990363	1.02031	0.986416	0.905509	0.903382	0.909537	0.92727	0.936184	0.977465	0.796798	0.74868	0.802307	0.83485	0.819462	0.838787	0.719721	0.72985	0.702141	0.744785	0.72628	0.744707	0.595799
MSI2	Q96DH6	18.868	35	4	4	8.79622	1	0.981242	0.990524	0.942001	0.999208	0.977258	0.975848	0.9394	1.01308	0.956769	0.94125	0.991926	0.909668	0.881642	0.908448	0.906285	0.879611	0.907831	0.800372	0.809662	0.817924	0.804314	0.803098	0.765046	0.635616	0.645617	0.637197	0.67848	0.669228	0.646879	0.373577	0.40297	0.320436	0.38576	0.449756	0.340063	0.240644	0.254553	0.231433	0.253098	0.281958	0.245078	0.14879
FASTKD5	Q7L8L6	33.802	13	4	4	7.65216	1	0.929543	0.980415	1.10722	1.02376	1.21292	1.20076	1.05488	1.07778	1.04315	1.16856	1.13569	0.888419	0.91634	0.821098	0.831052	0.83327	0.832388	0.224643	0.30387	0.259656	0.274934	0.324231	0.391324	0.441298	0.535456	0.287609	0.324939	0.585902	0.295067	0.111431	0.0904712	0.105727	0.0860041	0.135241	0.160509	0.0974184	0.27603	0.162765	0.0988859	0.347113	0.163677	0.01
NNT	Q13423	41.215	30	9	9	8.24778	1	1.04265	1.09106	1.01585	1.03591	1.0378	1.09045	1.01117	0.99532	1.03917	1.00403	1.07313	0.93659	0.919422	0.94765	0.950008	0.970544	0.916805	0.792494	0.825221	0.833317	0.792389	0.853014	0.810827	0.735979	0.71804	0.655678	0.781718	0.698278	0.701397	0.401731	0.426911	0.381906	0.424835	0.489471	0.47512	0.18445	0.21287	0.216158	0.208957	0.188269	0.236989	0.115398
SUB1	P53999	266.3	107	7	7	9.99782	1	1.00174	1.02876	1.01017	0.973653	1.05429	1.015	0.980126	1.03072	1.017	1.0175	1.06234	0.974	0.976613	1.02935	0.991804	1.01104	1.01045	0.946783	0.938636	0.920306	0.95942	0.964849	0.954308	0.833754	0.847693	0.804572	0.92673	0.897404	0.822394	0.655545	0.647169	0.616531	0.673932	0.702797	0.649319	0.47907	0.509219	0.446817	0.526877	0.545129	0.486429	0.28178
METTL2B	Q6P1Q9	4.968	10	3	2	8.10438	1	1.09793	1.00921	0.97446	1.03584	1.11458	0.988602	0.968285	1.00883	0.970975	0.991623	1.00327	0.826421	0.700014	0.706378	0.863999	0.843514	0.843735	0.432668	0.437638	0.368272	0.442412	0.457095	0.423966	0.358431	0.254717	0.239009	0.3134	0.231026	0.271053	0.165382	0.1211	0.11577	0.157774	0.137875	0.138877	0.107573	0.0919269	0.0574501	0.110093	0.0588542	0.0823364	0.0854563
MRPL40	Q9NQ50	26.633	16	4	4	8.17949	1	0.976522	0.982867	0.951535	1.07404	1.00662	1.05686	0.944929	0.923066	0.911567	0.999337	0.984916	0.944894	0.878321	0.887708	0.838399	0.86452	0.884458	0.725856	0.70597	0.752663	0.734955	0.728427	0.728507	0.531742	0.448183	0.514667	0.556226	0.514378	0.482538	0.171406	0.207485	0.222999	0.16287	0.269951	0.270672	0.119366	0.132179	0.17658	0.126461	0.132543	0.17503	0.073019
FXR2	P51116	12.893	6	4	3	7.37194	1	1.24881	1.23095	1.31668	1.22553	1.33683	1.28656			1.02386			1.15077	1.26644	1.15431	1.10717	1.30187	1.14888	1.06008			1.21695			0.735518	0.636466	0.709718	1.17194	0.631771	0.766071	0.4615			0.26851			0.303	0.152411	0.24753	0.288806	0.20281	0.292334	0.01
RPL13	P26373	55.268	20	5	5	8.9391	1	1.32892	0.954866	1.1379	1.17188	1.08274	1.00249	1.08652	0.851071	0.959845	1.04	0.990067	0.88529	0.779146	0.938007	0.97214	0.763225	0.958215	0.836811	0.64481	0.900683	0.71962	0.805835	0.902299	0.609892	0.538295	0.695921	0.618859	0.576103	0.615417	0.472253	0.384598	0.375641	0.424319	0.350558	0.396528	0.319063	0.225151	0.346367	0.293242	0.26133	0.348619	0.180288
WARS	P23381	323.31	240	18	18	9.96659	1	0.987559	0.970199	1.01001	1.0177	1.00909	0.995657	1.03991	0.991595	1.02861	1.06279	1.0456	1.00062	0.96373	0.950589	1.02993	1.01154	1.00187	0.94458	0.959275	0.944717	0.965615	0.982053	0.982126	0.883317	0.889504	0.89357	0.885608	0.940746	0.927474	0.730983	0.692981	0.702656	0.769386	0.716852	0.734432	0.596995	0.590315	0.623335	0.615876	0.622957	0.622291	0.452658
MPP6	Q9NZW5	4.1024	8	4	4	7.52889	1	1.09715	1.16167	1.0891	1.21657	1.15604	1.14231	1.02315	1.16357	1.11678	1.04335	1.11969	1.11991	0.952563	1.02948	1.11334	1.14944	0.975843	0.731045	0.909456	0.724385	0.797607	0.810852	0.787415	0.552934	0.457061	0.539432	0.645116	0.536205	0.588299	0.301028	0.392893	0.348614	0.458095	0.429952	0.341294	0.184812	0.233227	0.256939	0.293416	0.229564	0.264365	0.154602
SUPT16H	Q9Y5B9	138.11	62	15	15	8.93663	1	1.0252	0.997114	1.13367	1.16548	1.15289	1.02286	0.994624	0.967244	1.05263	1.16122	1.03816	0.8302	0.800126	0.866011	0.869659	0.852171	0.861284	0.445118	0.364771	0.469696	0.43269	0.388945	0.481704	0.302873	0.26815	0.221281	0.295326	0.275188	0.251534	0.219367	0.145709	0.257109	0.211049	0.160362	0.259215	0.165246	0.152831	0.140153	0.165874	0.159241	0.143865	0.147744
GGCX	P38435	10.056	6	6	6	7.5646	1	1.00874	1.0543	1.04971	0.93197	1.04245	0.928363			0.882312			0.937852	0.91489	0.921941	0.910402	0.766034	0.923612	0.794246			0.805795			0.600272	0.707079	0.556707	0.543196	0.795488	0.492793	0.470083			0.479774			0.189521	0.248712	0.243445	0.245631	0.297886	0.233645	0.212609
BAIAP2L1	Q9UHR4	84.262	30	9	9	8.42705	1	0.917796	0.967024	1.08721	0.980022	0.9982	1.05053	0.96961	1.05225	1.07373	1.03166	1.02646	1.07982	0.959762	0.953525	1.10548	0.969075	1.02318	0.939442	0.92888	0.958297	0.929375	1.01188	0.931257	0.704783	0.858109	0.898627	0.742944	0.899776	0.871387	0.558281	0.602259	0.600176	0.558706	0.606199	0.577174	0.358365	0.547124	0.45564	0.393334	0.584558	0.4547	0.218436
FHOD1	Q9Y613	137.89	17	6	6	7.96171	1	1.11274	1.00027	1.12595	1.20806	1.0497		0.932235	1.01185		0.974192	1.06778	0.884697	0.786856	0.896984	0.879657	0.806004	0.85496		0.564476	0.446983		0.5877	0.452892	0.26988	0.116907	0.379485	0.284138	0.153781	0.407608		0.309195	0.23613		0.273948	0.240223	0.107766	0.01	0.17575	0.110035	0	0.192448
VANGL1	Q8TAA9	9.4317	15	3	3	8.19126	1	1.02725	1.07955	1.15682	1.00771	1.09547	1.03986	0.948578	0.958078	0.978999	0.924885	1.00036	0.978157	1.02435	0.95456	0.989966	0.943477	0.982003	0.849118	0.891227	0.878918	0.87711	0.912874	0.837744	0.769947	0.801915	0.68077	0.654154	0.749647	0.735232	0.573958	0.643668	0.632414	0.600079	0.614887	0.595129	0.341948	0.461821	0.426658	0.474733	0.459899	0.452783	0.344272
ACSL4	O60488	9.8857	24	9	7	8.56739	1	0.951791	1.00674	1.05563	0.943656	1.11584	0.729847	0.868971	0.844653	0.776921	0.809843	0.921971	0.640374	0.669345	0.605137	0.619026	0.625695	0.569952	0.466366	0.397344	0.340103	0.462857	0.381358	0.32456	0.265955	0.413143	0.251603	0.275836	0.402637	0.238443	0.279312	0.157552	0.107698	0.340233	0.168224	0.133168	0.111005	0.275817	0.118593	0.111867	0.258427	0.1017	0.149314
TOM1	O60784	6.4926	12	4	4	7.81995	1	0.982205	0.995255	1.01575	1.03	1.03412	1.05783	0.984921	1.09081	1.07332	1.03787	0.954181	0.942822	0.925987	0.85496	1.03247	1.02972	1.04038	0.732919	0.796595	0.798295	0.703222	0.772339	0.725648	0.530182	0.614659	0.538516	0.554916	0.533029	0.623879	0.320875	0.253805	0.290047	0.245156	0.329169	0.345613	0.157984	0.114031	0.230409	0.207366	0.205103	0.23459	0.116949
SHOC2	Q9UQ13	4.7536	7	3	3	7.76963	1	1.10877		0.950972	1.0201			1.09519	1.05872		1.06573	1.20833	0.875073	0.974752		0.964484	0.980165			0.716756	0.782558		0.84914	0.753496	0.809637	0.74019		0.811926	0.673488			0.394116	0.348233		0.441665	0.403538	0.431859	0.235746		0.459998	0.215885
RIC8A	Q9NPQ8	14.517	27	6	6	8.11939	1	0.991506	1.01893	1.06306	1.03713	1.05887	1.0034	0.90064	0.955091	1.04792	0.99921	1.05497	0.9357	0.879482	0.872078	0.8372	0.840297	0.860364	0.578062	0.697595	0.595648	0.553419	0.618605	0.595644	0.394169	0.467614	0.37499	0.326818	0.43881	0.391902	0.163643	0.240933	0.174974	0.15674	0.238414	0.186017	0.111062	0.151006	0.137228	0.125205	0.161474	0.122864	0.0807735
FOXRED1	Q96CU9	7.8267	17	4	4	7.78427	1	1.00278	0.980706	1.00592	1.04278	1.05987	0.989615	0.760922	0.920773	0.951045	0.639823	1.02351	0.797663	0.715141	0.797074	0.894691	0.883937	0.849018	0.686496	1.63821	0.61728	0.674425	0.468934	0.738284	0.477996	0.497739	0.467383	0.452991	0.511277	0.470272	0.258604	0.178897	0.2465	0.250984	0.159199	0.249738	0.154571	0.142704	0.149349	0.15359	0.200201	0.176353	0.0599442
ZNF148	Q9UQR1	11.983	9	3	3	8.00402	1	0.952053	1.02183	0.949311	0.854281	0.935884	0.896869	0.961739	0.943733	0.945212	0.867731	0.942137	0.755459	0.7923	0.834719	0.816152	0.808703	0.775127	0.682153	0.640994	0.55966	0.613815	0.654641	0.679999	0.556071	0.538128	0.513155	0.556606	0.675667	0.5065	0.3622	0.360606	0.326803	0.41511	0.386474	0.392859	0.284374	0.330967	0.324987	0.315481	0.376625	0.298029	0.168623
HSPH1	Q92598	323.31	251	35	32	9.9278	1	1.01452	1.02183	1.02768	1.01079	1.01675	0.988743	0.983036	0.973768	0.990622	0.997751	1.00162	0.951064	0.937282	0.948929	0.972827	0.964373	0.968348	0.777515	0.77682	0.770739	0.797679	0.799072	0.79858	0.407023	0.435818	0.406964	0.441943	0.474665	0.432142	0.153594	0.141637	0.169836	0.149117	0.148205	0.179143	0.101093	0.0809327	0.097802	0.104199	0.0883078	0.107568	0.0545551
EIF4E	P06730	37.638	51	5	5	9.26143	1	0.979909	1.03246	0.980384	0.985963	1.04865	1.03821	0.997195	1.0454	1.07817	1.03215	1.0535	0.932364	0.955342	0.984275	0.997307	0.977138	1.02882	0.851345	0.837112	0.810279	0.867759	0.876285	0.894769	0.65108	0.617422	0.590482	0.679172	0.718844	0.643122	0.265121	0.328547	0.281165	0.294245	0.370878	0.330416	0.344727	0.338522	0.126122	0.341731	0.353637	0.155619	0.056362
SLC25A12	O75746	17.205	38	12	9	8.41944	1	1.07939	0.982432	0.923281	0.992206	0.982001	0.951552	0.97409	0.916333	0.936225	0.989146	0.958999	0.914994	0.897443	0.919685	0.91431	0.833629	0.924633	0.830229	0.791073	0.852033	0.803959	0.803281	0.846739	0.738314	0.670355	0.696676	0.717484	0.686033	0.681489	0.560194	0.497691	0.519345	0.52756	0.513801	0.504373	0.398505	0.396203	0.394914	0.364505	0.39186	0.380837	0.262641
ADH5	P11766	80.387	52	8	8	9.40705	1	1.01965	1.09183	0.996146	0.991172	1.01169	1.04589	1.03351	1.06731	1.03826	1.02097	1.10819	1.00491	1.01474	1.02507	1.0528	1.02389	1.00924	0.987149	1.00027	0.986547	1.02427	0.970624	1.02444	0.968477	0.931469	0.941929	0.966161	0.968478	0.960428	0.768512	0.796703	0.735821	0.811158	0.836905	0.75882	0.678031	0.715335	0.613382	0.661915	0.677421	0.641593	0.419301
MRPL14	Q6P1L8	51.445	14	3	3	8.14622	1	0.953755	0.968961	0.930719	0.903593	0.930197	0.78578	0.895346	0.668092	0.767485	0.859445	0.655375	0.871766	0.851484	0.833416	0.861298	0.843881	0.793128	0.693221	0.700649	0.598856	0.654891	0.670561	0.623968	0.360879	0.407631	0.435002	0.377086	0.472911	0.525984	0.448268	0.25658	0.553634	0.422841	0.308505	0.572108	0.125147	0.180886	0.119371	0.110616	0.144814	0.118699	0.279525
RPLP1	P05386	133.12	66	5	3	10.0574	1	0.934774	0.968935	0.933367	0.871221	0.836624	0.960844	0.85328	0.866223	0.958518	0.792838	0.821451	0.811762	0.800902	0.919528	0.925653	0.898552	0.862008	0.758582	0.670146	0.768754	0.755543	0.834502	0.767258	0.628399	0.677394	0.680606	0.718151	0.787389	0.750422	0.623812	0.700646	0.741928	0.654348	0.772874	0.649011	0.615458	0.672427	0.699582	0.687008	0.703857	0.639361	0.571737
HNRNPK	P61978	323.31	287	23	6	10.566	1	0.989877	1.03585	1.00357	1.00502	1.0197	0.977159	0.974874	0.995317	0.995927	0.960924	0.994601	0.894654	0.919366	0.871201	0.923637	0.919259	0.912655	0.655464	0.677475	0.631908	0.657932	0.693589	0.646827	0.374278	0.358209	0.339931	0.384389	0.379225	0.367158	0.159048	0.153263	0.162647	0.165597	0.162812	0.183355	0.120129	0.106827	0.108102	0.122065	0.119884	0.116824	0.0611135
SLC25A22;SLC25A18	Q9H936	4.1977	10	3	3	8.32695	1	0.963539	0.905541	0.873324	0.97548	0.993609	0.952398	0.919887	0.936848	0.884571	0.987688	0.954175	0.933319	0.828785	0.887669	0.890826	0.952627	0.928005	0.785212	0.734783	0.828015	0.814583	0.832826	0.803717	0.687665	0.617345	0.647359	0.618476	0.650698	0.71563	0.485094	0.39169	0.41779	0.467742	0.435697	0.396727	0.356764	0.338162	0.251428	0.334455	0.361175	0.284079	0.208931
TACC3	Q9Y6A5	30.077	14	7	7	7.90164	1	0.950713	1.16825	0.964129	1.03266	1.1679	1.0573	1.12183	1.07506	0.942126	0.781295	1.14677	1.05553	0.904406	1.0543	1.00512	1.10271	1.02179	0.939176	0.707604	0.83994	0.872787	1.02168	0.885888	0.627583	0.747603	0.674086	0.824338	0.826895	0.678414	0.525269	0.695934	0.517032	0.565572	0.557581	0.500917	0.01	0.494654	0.329593	0.47391	0.445292	0.300017	0.422686
ICT1	Q14197	3.7464	11	3	3	8.09729	1	1.02941	1.06152	1.04109	1.07774	1.06708	1.02656	1.05561	1.03298	0.9343	1.06599	1.07692	0.922761	0.924236	0.892522	0.916004	0.885154	0.906012	0.763498	0.60562	0.676369	0.721004	0.731198	0.68149	0.513953	0.439453	0.429536	0.545392	0.516855	0.503187	0.258126	0.114337	0.110926	0.253804	0.133536	0.125097	0.115743	0.148278	0.135142	0.105814	0.112362	0.118815	0.0709863
FNDC3B	Q53EP0	14.418	15	4	4	7.72904	1	1.01996	0.985191	1.08743	1.20217	1.12126	0.682976	0.707896	0.778592	0.816308	0.794686	0.759039	0.594011	0.530107	0.601175	0.585779	0.530832	0.612595	0.426603	0.413282	0.418023	0.426744	0.449941	0.342335	0.378686	0.264061	0.282965	0.346852	0.249837	0.3237	0.189211	0.210371	0.243006	0.258806	0.218097	0.236591	0.141122	0.124844	0.144008	0.133595	0.119098	0.135381	0.100952
NONO	Q15233	139.6	76	11	9	9.17228	1	0.849491	0.893593	1.03958	0.965065	0.936434	0.941715	0.922695	0.885921	0.944472	0.886129	0.837191	0.696175	0.704974	0.710966	0.722326	0.752212	0.750377	0.372262	0.39713	0.4785	0.404001	0.442225	0.492977	0.234207	0.373695	0.44561	0.237263	0.466647	0.436102	0.143953	0.214096	0.245213	0.186159	0.237763	0.260209	0.122818	0.257513	0.207967	0.123535	0.319162	0.218722	0.100713
SEC13	P55735	39.35	33	6	6	8.71193	1	0.952337	1.05931	0.983677	1.02736	1.03013	0.976081	0.984816	0.878141	1.01927	1.02362	1.17627	0.87387	0.949255	0.919523	0.895116	0.913229	0.908631	0.787351	0.734334	0.630385	0.703105	0.717339	0.68063	0.642953	0.604567	0.476913	0.624205	0.54052	0.544734	0.3199	0.346167	0.384499	0.32167	0.353512	0.35874	0.307163	0.265714	0.240923	0.253825	0.290801	0.251313	0.134587
RAP1A	P62834	4.6328	14	9	2	8.10853	1	0.782532	1.03698	1.06043	0.831733	0.990078	0.887712	0.773178	0.959965	0.984986	0.865827	1.00289	1.01092	0.801834	0.989992	0.954071	0.877706	0.950577	0.853888	0.91642	0.926502	0.906473	1.00186	1.02466	0.809739	0.938794	0.820404	0.819918	0.988781	0.799279	0.729663	0.733696	0.641675	0.76269	0.810954	0.730111	0.541967	0.746012	0.650065	0.542048	0.806789	0.556385	0.545734
TTC38	Q5R3I4	16.772	33	8	7	8.44668	1	0.861952	0.871016	0.917239	0.880487	0.900903	0.934222	0.841703	0.801824	0.916645	0.88367	0.860406	0.889485	0.835898	0.837192	0.836664	0.831646	0.82116	0.78796	0.80809	0.812458	0.751217	0.834254	0.840634	0.73355	0.771704	0.799129	0.741039	0.798999	0.791258	0.61823	0.611127	0.635422	0.622159	0.635255	0.672801	0.433514	0.529068	0.470852	0.427795	0.537781	0.528966	0.360533
MRPS30	Q9NP92	10.238	15	3	3	8.29265	1	0.948311	0.96122	0.908067	0.944965	0.955784	0.890995	0.942447	0.856489	0.874754	0.904104	0.91868	0.727856	0.765201	0.76122	0.793794	0.722054	0.82544	0.526754	0.467454	0.542041	0.60761	0.542814	0.587372	0.349648	0.357191	0.191329	0.346473	0.425295	0.311774	0.101524	0.0940404	0.0942333	0.137777	0.111989	0.104424	0.0424424	0.11654	0.0542295	0.0475284	0.133769	0.0484139	0.03933
GRIPAP1	Q4V328	23.677	18	8	8	8.48686	1	0.869008	0.996608	1.1591	1.08562	0.998918	0.941792	1.03564	0.874766	0.927601	1.14745	0.842075	0.892984	0.997761	0.937367	0.88446	1.04342	0.971412	0.835059	0.849165	0.717379	0.823078	0.769718	1.06249	0.533237	0.599008	0.705755	0.732691	0.635745	0.704639	0.557297	0.346412	0.471314	0.531574	0.328019	0.482825	0.195718	0.210678	0.314434	0.441672	0.399354	0.309711	0.327456
PPP3R1	P63098	46.888	33	7	7	8.44568	1	1.05674	0.876007	1.08663	1.05547	1.05943	1.03224	0.973896	0.97244	1.15626	1.05059	1.07811	0.991318	0.944926	0.872659	1.02424	1.0105	1.08944	0.948832	0.983868	0.924399	0.984045	0.915369	1.00491	0.775153	0.806729	0.849416	0.900503	0.864844	0.989137	0.526336	0.647913	0.646687	0.609514	0.660117	0.722873	0.501977	0.534269	0.501221	0.52973	0.557172	0.598624	0.333129
CERS2	Q96G23	5.6425	27	3	3	8.70401	1	0.997135	1.0327	0.943856	1.0177	0.977204	0.967553	0.965209	0.908608	0.959246	0.988669	0.963433	0.856404	0.897845	0.833056	0.912315	0.863726	0.949868	0.689759	0.686322	0.699181	0.72429	0.700049	0.793644	0.514654	0.447726	0.454345	0.530382	0.482056	0.432078	0.226141	0.201783	0.203115	0.23447	0.229671	0.249551	0.136474	0.0965013	0.107259	0.128853	0.0955098	0.133375	0.0743183
THUMPD1	Q9NXG2	27.877	43	9	9	8.89423	1	1.02497	1.01352	1.01326	1.01775	0.995007	0.990188	1.0083	1.0992	1.0246	1.0782	1.10708	1.02341	0.949398	0.984141	1.01602	1.00319	1.03172	0.923156	0.918254	0.943318	1.0258	0.966187	1.00388	0.817034	0.839098	0.815539	0.841435	0.887407	0.872419	0.641014	0.623069	0.501031	0.661089	0.653455	0.503032	0.526448	0.494415	0.504286	0.528472	0.561679	0.56616	0.240824
CDC16	Q13042	8.9813	23	7	7	8.2946	1	0.993932	0.945537	0.925917	0.961234	0.949914	0.940457	0.978002	0.857889	0.923596	0.950651	0.905498	0.879374	0.895458	0.830371	0.864635	0.828557	0.853257	0.737914	0.702483	0.700938	0.702728	0.745599	0.787281	0.574921	0.54727	0.594399	0.515628	0.54324	0.585636	0.332238	0.269464	0.394425	0.323206	0.300957	0.384738	0.173087	0.158814	0.240178	0.200166	0.185752	0.257164	0.142626
DNAJC21	Q5F1R6	37.673	14	3	3	7.80576	1	0.979947	1.12034	1.10425	1.00062	1.13131	1.10106	1.00988	0.849583	1.01837	0.964011	1.11497	0.98704	1.00348	0.976737	0.952546	0.873689	0.888604	0.743699	0.798144	0.817996	0.676839	0.730866	0.844492	0.475899	0.562194	0.388601	0.430092	0.547121	0.38652	0.239098	0.316522	0.225524	0.267551	0.318876	0.334705	0.21383	0.364199	0.183681	0.22597	0.420373	0.217762	0.177654
FAF1	Q9UNN5	37.314	67	11	11	9.09107	1	0.973427	0.990991	0.940866	0.939478	0.948927	0.997638	0.938154	0.965237	0.930666	0.949392	0.947373	0.92685	0.966463	0.951742	0.898793	0.896748	0.942517	0.854515	0.881138	0.878156	0.860636	0.844867	0.846541	0.787179	0.756969	0.754215	0.758705	0.75274	0.716715	0.5177	0.530872	0.509419	0.510766	0.522669	0.499531	0.283188	0.31099	0.266987	0.262536	0.298134	0.25346	0.105008
NEDD4L	Q96PU5	22.764	12	3	3	7.63615	1	0.860427	0.7936	1.00158	0.925501	0.936722	0.864518	0.882789	0.779852	0.969116	0.920091	0.961062	0.85109	0.914738	0.850475	0.844124	0.974962	0.822175	0.6855	0.665972	0.654605	0.684098	0.685643	0.732078	0.340231	0.406653	0.643394	0.438944	0.429056	0.555749	0.261256	0.333351	0.436611	0.257733	0.289999	0.381554	0.139518	0.19098	0.233878	0.175009	0.20709	0.237582	0.181335
MRPS27	Q92552	323.31	65	11	11	8.82908	1	0.95386	0.936393	1.05382	1.07641	1.12462	0.903471	0.937464	0.96289	1.04812	0.998552	0.985845	0.842142	0.82494	0.827813	0.928679	0.931935	0.95519	0.601296	0.692247	0.703644	0.830128	0.752815	0.685621	0.412638	0.448008	0.385603	0.460995	0.470968	0.437481	0.158816	0.161723	0.21055	0.16554	0.165514	0.212848	0.10612	0.153533	0.0958277	0.101039	0.1575	0.11971	0.0534611
FBXO22	Q8NEZ5	51.097	23	5	5	8.22042	1	0.900373	0.878677	0.939056	0.984287	0.922038	0.882938	0.917517	0.946872	0.966139	0.900797	0.973642	0.902178	0.894321	0.88673	0.84254	0.925309	0.94785	0.847472	0.764012	0.808631	0.812202	0.887598	0.791886	0.711391	0.659164	0.668618	0.6326	0.68839	0.732197	0.42038	0.427115	0.394682	0.374767	0.445325	0.379556	0.180091	0.158073	0.196513	0.21027	0.168134	0.226839	0.117038
LEPREL1	Q8IVL5	25.654	19	3	3	7.89059	1	0.982592	1.09677	1.0912	0.99442	1.1543	1.02659	0.866864	0.93962	1.11223	1.24422	1.16475	1.00036	1.49389	0.944104	1.0818	0.903293	1.04255	0.844886	0.912094	0.957085	0.978989	0.988502	0.964473	0.846672	0.776489	0.758872	0.871913	0.72539	0.826651	0.535292	0.535932	0.521641	0.557808	0.641542	0.599468	0.419271	0.415829	0.448715	0.434144	0.392909	0.461392	0.382726
EIF5A;EIF5AL1	P63241	323.31	264	15	15	10.6171	1	0.952478	0.970482	0.964413	0.97072	0.952609	0.949457	0.9399	0.905259	0.941149	0.965002	0.958907	0.871208	0.867271	0.890166	0.854455	0.900544	0.910249	0.644134	0.640707	0.651992	0.653608	0.660898	0.675658	0.366171	0.375195	0.338319	0.363354	0.367895	0.342384	0.167131	0.13845	0.166575	0.180724	0.14661	0.195781	0.11444	0.104914	0.077478	0.11645	0.115782	0.103423	0.0912269
ARPC5L	Q9BPX5	70.894	52	7	7	8.78554	1	0.935572	1.04166	0.995946	0.939513	0.952336	1.00412	0.93737	0.923967	0.906225	1.04223	0.961428	0.984189	0.841014	0.925108	0.939716	0.889511	0.874964	0.89663	0.870391	0.873315	0.925297	0.814502	0.862352	0.815407	0.804611	0.794147	0.772919	0.920228	0.846428	0.62171	0.692429	0.58022	0.671926	0.667643	0.652237	0.550828	0.639755	0.54509	0.489925	0.672839	0.622208	0.43691
YWHAH	Q04917	323.31	88	15	12	9.46944	1	0.974056	0.928096	1.01307	1.04692	1.04373	1.02854	0.98454	0.9669	1.08121	1.02866	1.03006	0.982115	0.981158	0.931084	1.04041	1.04179	1.01249	0.891217	0.915107	0.852912	0.923072	0.915359	0.934381	0.752563	0.753222	0.82539	0.777734	0.774141	0.839003	0.431154	0.502788	0.517523	0.430803	0.507709	0.527177	0.269382	0.267088	0.283999	0.275235	0.261558	0.308741	0.0988716
MRPL4	Q9BYD3	14.687	12	3	3	7.94431	1	0.847987	1.05564	0.986287	1.02515	1.06744	0.975543	0.91036	0.767886	0.909707	1.01814	0.843867	0.845281	1.029	0.857691	0.942974	0.816214	0.916818	0.78139	0.738422	0.774802	0.767841	0.708096	0.891362	0.492802	0.586462	0.416392	0.548567	0.56503	0.426993	0.240234	0.283833	0.477895	0.292118	0.320438	0.497789	0.114455	0.122607	0.0985637	0.129524	0.101114	0.093263	0.0533586
NUP62	P37198	17.243	26	7	7	8.31748	1	1.10321	0.936453	1.0026	0.928706	0.982	0.957133	0.864867	0.853964	0.896616	0.921792	0.914567	0.922872	0.68419	0.861906	0.859517	0.709606	0.922028	0.781678	0.756054	0.766752	0.764214	0.771816	0.787121	0.51922	0.617168	0.543478	0.499634	0.643044	0.56754	0.316917	0.442222	0.42227	0.316112	0.444913	0.458307	0.212216	0.383954	0.259402	0.23168	0.477468	0.272809	0.152044
VBP1	P61758	323.31	76	11	11	9.24534	1	0.969854	0.928553	1.01601	1.09933	0.975678	0.945268	1.07879	1.04761	1.08009	1.09582	0.987677	1.00255	0.961969	0.915852	0.996855	1.03459	0.992832	0.910909	0.898909	0.919143	0.998372	0.94559	0.919762	0.794908	0.819725	0.898547	0.867923	0.917488	0.972145	0.652053	0.616121	0.719312	0.816075	0.652392	0.689609	0.568971	0.535352	0.615313	0.687352	0.598296	0.650136	0.328661
DUS2	Q9NX74	5.9017	16	3	3	7.93641	1	0.972655	0.995896	0.943279	0.988859	1.01046	0.972209	0.924051	1.01667	0.954484	1.04613	0.988517	0.913807	0.865816	0.860031	0.879127	0.854896	0.920925	0.692695	0.649173	0.6468	0.700455	0.696211	0.637038	0.504998	0.471418	0.465544	0.461883	0.520803	0.417093	0.200192	0.211245	0.205414	0.222085	0.186264	0.202031	0.135157	0.208575	0.0912404	0.1425	0.234746	0.0994472	0.0645491
ILK	Q13418	3.0099	8	4	4	7.60201	1	0.95254	0.999213	1.00099	0.872172	1.02358		0.941949			0.928655		0.813033	0.780446	0.815947	0.862642	0.803613	0.833372		0.633021			0.656377		0.395992	0.570062	0.392819	0.446838	0.640953	0.441105		0.294685			0.227331		0.189007	0.315601	0.209217	0.16758	0.315789	0.176113
PMVK	Q15126	2.3502	6	3	3	7.67117	1	0.694921	0.760979	0.979559	0.682938	0.850717	0.695862		0.88802	0.598329		0.800373	0.518124	0.660223	0.553727	0.445939	0.699388	0.576641	0.45693		0.251484	0.425542		0.267014	0.139784	0.513283	0.361176	0.128247	0.528869	0.336004	0.326023		0.0999658	0.303799		0.0932969	0.0668962	0.168837	0.2845	0.081329	0.178155	0.341226	0.212276
OTUB1	Q96FW1	58.121	71	9	9	9.31063	1	1.02812	1.00294	1.02297	1.01687	1.05111	1.03071	1.02111	0.981253	0.995327	1.03569	1.04975	1.00032	0.981861	0.930318	1.00417	0.992066	0.984835	0.951007	0.91817	0.912512	0.931678	0.914099	0.988496	0.730389	0.743717	0.756148	0.754456	0.771361	0.763014	0.349273	0.350076	0.309727	0.348295	0.374228	0.336938	0.159578	0.134419	0.238397	0.187731	0.151396	0.255821	0.0703822
SHMT2	P34897	323.31	241	21	20	10.1165	1	1.00473	1.04219	1.03175	1.00712	1.06828	1.01804	0.995089	0.987457	1.02705	0.999088	1.01607	0.97987	0.975866	0.997535	0.994851	1.01877	1.02356	0.907568	0.912699	0.932294	0.93728	0.938454	0.93652	0.836251	0.817173	0.819118	0.874836	0.885371	0.844444	0.687759	0.717594	0.708911	0.742881	0.760939	0.753094	0.642525	0.660181	0.612296	0.668638	0.666487	0.606952	0.503343
GINS4	Q9BRT9	51.933	18	5	5	8.15549	1	0.949521	0.909694	0.895448	0.963888	0.983721	0.88818	0.915343	0.791457	1.0128	0.958718	0.941045	0.900079	0.962155	0.853032	0.920323	0.925199	0.886702	0.741049	0.86108	0.798114	0.80847	0.795016	0.949909	0.618316	0.58434	0.642219	0.615324	0.511088	0.658	0.355094	0.258688	0.324238	0.3155	0.258795	0.356991	0.114288	0.121147	0.178687	0.0932387	0.127917	0.194498	0.142173
CRLF3	Q8IUI8	5.4814	14	3	3	7.77835	1	1.18549	1.15374	0.999139	1.24616	1.20746	1.15022	1.23386	1.07534	1.35625	1.14219	1.2089	1.0142	1.1076	1.09481	1.24387	1.20303	1.16511	0.803861	1.03109	0.901171	1.05161	0.959095	1.01812	0.785599	0.567558	0.710672	1.01651	0.610895	0.671808	0.321234	0.309417	0.462265	0.241882	0.285539	0.514305	0.635361	0.335852	0.354849	0.551365	0.356453	0.337464	0.19837
PPFIBP1	Q86W92	51.994	8	3	3	7.50077	1	0.902105	0.959374	0.930278	1.09799	1.12303	0.920009	0.853487	0.905863	0.918884	0.960257	0.939836	0.7479	0.643018	0.569391	0.735884	0.752264	0.701039	0.3331	0.392607	0.329374	0.356137	0.341292	0.345891	0.208582	0.176439	0.158463	0.173122	0.138333	0.202146	0.01	0.155835	0.0619513	0.0603254	0.0753921	0.0737656	0.0730189	0.106322	0.0628691	0.0797707	0	0.0399187	0.01
RCC1	P18754	68.382	51	7	7	9.10954	1	1.00041	1.02108	1.03814	1.04235	1.04597	1.02378	0.967583	1.00307	1.04683	0.975066	0.969122	0.91387	0.937634	0.873525	0.951668	0.956795	0.972587	0.636218	0.708559	0.671823	0.659755	0.755071	0.69955	0.365399	0.343253	0.350656	0.387987	0.359629	0.388209	0.118043	0.160388	0.223494	0.128228	0.158842	0.230455	0.164012	0.105823	0.131291	0.168455	0.115563	0.147796	0.0447957
GNA13	Q14344	12.702	25	6	6	8.24939	1	0.968014	0.955739	1.01087	0.97734	1.03356	1.03345	0.98519	1.00892	0.991956	0.973041	1.08114	0.875611	0.950878	0.941427	0.968708	0.952172	0.977237	0.793784	0.878441	0.788201	0.852324	0.851901	0.844001	0.704497	0.709836	0.702242	0.779445	0.789106	0.69614	0.445426	0.488311	0.436076	0.509859	0.494913	0.461566	0.276909	0.277865	0.308863	0.308946	0.332816	0.327541	0.197882
DCUN1D5	Q9BTE7	3.8588	15	4	4	7.58256	1	1.02398	1.04866	1.06543	1.06237	1.15672	0.87274	0.888864	0.860971	0.899524	0.921327	0.936594	0.782863	0.730896	0.698749	0.737542	0.764771	0.667607	0.52582	0.53624	0.459805	0.568764	0.545208	0.570815	0.37305	0.418611	0.360964	0.40092	0.446009	0.415568	0.258723	0.221443	0.269208	0.270407	0.266645	0.268963	0.241594	0.138392	0.161002	0.233045	0.153439	0.143771	0.125139
ENOPH1	Q9UHY7	41.068	29	5	5	8.45404	1	0.916164	0.971322	0.978842	0.982404	1.02939	0.916189	0.920181	0.949047	1.06461	1.01688	1.04518	0.97171	0.899197	0.94221	0.972285	0.977015	1.04988	0.874433	0.90746	0.875577	0.902209	0.907063	0.913248	0.650526	0.718207	0.619056	0.668214	0.733822	0.626449	0.304244	0.273051	0.239884	0.294698	0.325261	0.275129	0.225903	0.325562	0.179788	0.21638	0.36238	0.167196	0.113861
WDR43	Q15061	62.985	49	9	9	8.53604	1	0.857477	0.839935	1.03046	0.953944	0.882482	0.914409	0.751146	0.833868	0.959679	0.820816	0.881002	0.873035	0.81389	0.80547	0.927444	0.847665	0.848709	0.804409	0.711123	0.85785	0.818642	0.794295	0.855078	0.806579	0.870211	0.911519	0.899472	0.906227	0.920404	0.849374	1.06971	0.879577	0.892669	1.07484	0.901827	0.556435	0.715869	0.771326	0.570569	0.765082	0.742046	0.325167
AIFM1	O95831	302.79	180	22	22	9.71929	1	0.894366	0.889476	0.971184	0.915943	0.94254	0.925368	0.954651	0.935646	0.91367	0.987287	0.940582	0.934709	0.88206	0.865055	0.941102	0.886369	0.883986	0.842347	0.829507	0.835549	0.851852	0.830811	0.86287	0.707029	0.778469	0.797883	0.728021	0.844915	0.82163	0.612912	0.579871	0.612129	0.687756	0.613948	0.631388	0.511992	0.592649	0.595342	0.545536	0.62693	0.623327	0.427302
MRS2	Q9HD23	5.742	12	3	3	7.67867	1	1.05918	1.07119	1.11766	1.07099	1.08494	0.935578	1.08584	1.06748	1.06546	0.999049	1.08528	0.866461	0.869704	1.01021	0.991062	1.01356	1.06876	0.945387	0.83791	0.98854	0.908686	0.935292	0.977598	0.931359	0.781252	0.7473	0.761077	0.813518	0.745196	0.662178	0.645859	0.365201	0.606395	0.579595	0.482721	0.476976	0.485262	0.349252	0.413295	0.480668	0.286169	0.153795
GABARAPL2	P60520	6.0207	10	4	4	8.18261	1		0.91602	1.0216		1.097	0.957928	0.898393	0.898067	1.055	0.987401	1.04557	1.03153		0.857536	0.94996		0.989049	0.903765	0.891	1.02781	0.906567	0.95049	0.923892	0.689603		0.814147	0.723102		0.755147	0.462685	0.562704	0.359463	0.40563	0.517119	0.37277	0.278671		0.30144	0.31201		0.354795	0.157745
MRPS22	P82650	9.7399	21	7	7	8.06819	1	1.14851	1.02141	1.06934	1.19579	1.22235	1.03212	0.956823	0.939796	1.11686	0.976676	1.0945	0.887916	0.82866	0.828646	0.891185	0.860455	0.968273	0.531307	0.608046	0.619974	0.638966	0.653786	0.67535	0.523956	0.297857	0.297934	0.50643	0.347568	0.374042	0.154577	0.263773	0.211714	0.150171	0.293268	0.225525	0.229113	0.0863854	0.105582	0.249626	0.0686879	0.0924894	0.0694482
DDX3X;DDX3Y	O00571	188.28	112	20	4	9.49915	1	1.12142	1.14682	1.13805	1.21624	1.18706	1.02599	1.06862	0.999024	1.06746	1.08217	1.04537	0.89979	0.872456	0.844796	0.924188	0.864828	0.874606	0.513514	0.481549	0.533516	0.521152	0.482753	0.544422	0.465197	0.322357	0.329999	0.467065	0.319245	0.341047	0.268944	0.249156	0.316507	0.289919	0.256213	0.329397	0.294531	0.165895	0.18136	0.287746	0.162028	0.184322	0.133977
YTHDF3	Q7Z739	13.309	29	6	4	8.45054	1	1.01206	1.02262	0.974779	0.991457	0.996046	1.01091	0.963232	0.939095	0.9993	1.00973	1.01455	0.924032	0.948212	0.969921	0.970068	0.988106	0.945739	0.876878	0.885221	0.885244	0.901047	0.904283	0.933439	0.801001	0.713549	0.748794	0.799589	0.80224	0.752934	0.436405	0.449433	0.436663	0.476923	0.503372	0.502419	0.214583	0.210326	0.247736	0.230893	0.21346	0.236811	0.103094
AGPS	O00116	222.53	73	14	14	8.8811	1	0.987548	0.989726	1.04206	1.00829	1.06054	0.972242	0.982056	1.00387	1.01974	1.02225	1.02156	0.949285	0.957295	0.948869	0.983754	0.987428	0.985759	0.82334	0.845121	0.854611	0.847909	0.853839	0.829723	0.574625	0.612967	0.568597	0.562084	0.582973	0.555871	0.271979	0.228374	0.217135	0.285842	0.241839	0.210666	0.163841	0.162987	0.155263	0.171512	0.176761	0.166309	0.119579
IKBIP	Q70UQ0	19.335	47	10	10	8.99294	1	1.0356	1.05133	1.06805	1.06681	1.10237	1.01506	0.963892	1.08779	1.04926	1.02156	1.04763	0.94087	0.954567	0.970784	0.996524	1.02372	1.00671	0.903119	0.868576	0.904488	0.907506	0.964727	0.865634	0.786645	0.747545	0.774742	0.913272	0.867578	0.783314	0.624455	0.641152	0.648311	0.710715	0.750888	0.68375	0.480306	0.463943	0.489667	0.577257	0.595512	0.50899	0.297573
IFITM3	Q01628	25.452	18	3	3	8.51477	1		0.924502	0.894922		0.876621	0.962704	0.891577	0.875678	0.92081	0.88291	0.892867	0.875515		0.848909	0.874746		0.829006	0.882225	0.850286	0.81678	0.772363	0.774214	0.733387	0.667661		0.722894	0.660376		0.755258	0.561318	0.590751	0.633869	0.469655	0.577003	0.548534	0.493106		0.490951	0.429325		0.48722	0.30541
SLCO4A1	Q96BD0	6.2692	11	3	3	7.9782	1	0.992086	0.999843	1.08788	1.0436	1.00175	0.90497	1.42492		0.964834	1.15142		0.954011	0.968781	0.951649	0.903188	1.03643	0.954721	0.796905	0.855101		0.899888	0.800869		0.689858	0.727552	0.800875	0.782711	0.790312	0.756869	0.611351	0.400121		0.684846	0.447922		0.570105	0.526029	0.601732	0.582684	0.564994	0.582851	0.532493
SLC1A4	P43007	7.0265	15	4	4	7.78894	1	1.07066	0.873931	1.06458	1.08516	1.07709		0.922619	1.0404		1.12205	1.11799	0.952275	1.03044	0.933585	1.10868	1.06067	1.09243		1.08802	0.945988		0.764079	1.01502	0.813653	0.838579	0.819867	0.898893	0.87079	1.03426		0.578351	0.619942		0.638819	0.515105	0.447342	0.352777	0.43252	0.487747	0.352209	0.478015
METTL7A	Q9H8H3	10.811	20	4	4	8.37535	1	1.11023	1.06993	1.0096	1.05988	1.02506	0.958151	1.11548	0.979712	1.02199	1.02071	0.990109	0.979622	0.982292	1.03846	0.939387	1.00332	0.954858	0.936769	0.930186	0.903418	0.896475	0.868789	0.945586	0.814972	0.7933	0.763463	0.886935	0.801328	0.777305	0.649696	0.632707	0.676165	0.725438	0.626032	0.643581	0.614731	0.548893	0.658288	0.666115	0.535617	0.583266	0.47722
SAR1B;SAR1A;DKFZp434B2017	Q9Y6B6	70.328	34	4	2	8.49877	1	0.970644	0.921069	1.03108	0.983566	1.05253	0.970962	0.904891	0.88939	1.02674	1.03646	1.02877	0.954555	0.980245	1.03	0.967895	0.998123	0.953804	0.917524	0.97896	0.953975	0.927415	0.959312	0.942956	0.817467	0.840383	0.799982	0.811541	0.82171	0.826881	0.540844	0.481165	0.504137	0.474444	0.456035	0.535504	0.267878	0.264899	0.243117	0.219558	0.196378	0.231936	0.0920914
MRPS25	P82663	8.377	17	3	3	8.31401	1	0.991358	0.980802	0.88446	0.952042	0.9816	0.764079	0.916694	0.873412	0.855612	0.869692	0.84819	0.729174	0.677883	0.717565	0.674949	0.67781	0.664933	0.50841	0.365868	0.45289	0.509961	0.401908	0.47234	0.286328	0.253054	0.190396	0.327085	0.284002	0.207992	0.13563	0.110884	0.0783943	0.254408	0.125732	0.0881801	0.0816702	0.059543	0.0676846	0.0746516	0.0695854	0.0604078	0.137235
GPN3	Q9UHW5	38.399	27	3	3	7.97888	1	0.875266	1.0017	1.00406	1.02918	1.03075	1.01235	0.911706	0.938257	1.04901	1.05995	1.0899	0.994741	1.00494	0.959285	1.01279	0.94404	1.0658	0.735851	0.895325	0.941856	0.923447	0.952528	0.981549	0.834021	0.747777	0.787149	0.735627	0.961798	0.872253	0.69144	0.639647	0.699717	0.704878	0.740684	0.703265	0.644265	0.594177	0.542932	0.602032	0.642021	0.566944	0.525282
ARHGAP1	Q07960	155.96	76	10	10	8.85135	1	1.0136	1.00922	0.96653	0.910033	1.03692	1.00349	1.01264	0.976739	0.988522	0.940657	0.980281	0.915306	0.948181	0.910129	0.934414	0.915481	0.961735	0.81175	0.869309	0.798764	0.823654	0.834498	0.886916	0.657079	0.657402	0.558696	0.629977	0.673187	0.554257	0.254981	0.233022	0.238295	0.267935	0.231783	0.255872	0.110239	0.120963	0.134307	0.126388	0.132086	0.150163	0.0969437
PAK1IP1	Q9NWT1	39.599	17	5	5	8.2625	1	1.068	0.832093	0.975727	1.02389	1.02121	0.958291	0.975004	0.926239	0.965543	1.00307	0.936496	0.927688	0.93507	0.937451	0.972237	0.978699	0.916824	0.860358	0.899924	0.879125	0.904898	0.837984	0.944493	0.746005	0.746712	0.869804	0.780353	0.710918	0.806902	0.650883	0.578689	0.613015	0.645296	0.641384	0.622472	0.518186	0.409369	0.525963	0.498677	0.474987	0.590897	0.336898
PHPT1	Q9NRX4	32.496	21	5	5	8.24475	1	1.06689	0.979584	0.988411	1.01867	0.997377	1.10017	1.09392	1.03861	1.10518	0.909512	0.961269	1.0081	1.0753	0.949789	1.01925	1.04607	0.956787	0.973565	0.922929	0.828871	1.01798	0.925897	0.866452	0.902722	0.891919	0.814295	0.854999	0.821846	0.84494	0.564739	0.627216	0.656684	0.610861	0.6991	0.761039	0.501355	0.417295	0.590836	0.519504	0.411753	0.63033	0.277024
NDUFAF7	Q7L592	27.038	22	7	7	8.18687	1	1.01133	0.998271	0.991773	1.01284	1.08584	0.854142	0.903024	0.827691	0.875413	0.918201	0.864459	0.868872	0.88322	0.865972	0.886134	0.896914	0.939779	0.684788	0.680998	0.673141	0.754525	0.729008	0.747214	0.51301	0.456732	0.422669	0.50098	0.501995	0.424864	0.46395	0.361903	0.465399	0.466914	0.410297	0.488644	0.315044	0.269497	0.239078	0.353043	0.307891	0.260884	0.400441
ARHGAP17	Q68EM7	36.419	25	6	6	8.35759	1	1.18964	1.11009	1.02093	1.1568	1.11117	1.10769	0.945798	1.05727	1.02924	1.06654	1.0851	0.969981	0.956299	1.01177	0.932218	0.94902	0.931222	0.67454	0.799404	0.706928	0.717609	0.786908	0.675437	0.681863	0.37844	0.485829	0.675715	0.369515	0.455265	0.296957	0.286982	0.303569	0.315629	0.335352	0.3413	0.288647	0.182823	0.173988	0.267279	0.172859	0.160163	0.177461
DNAJB11	Q9UBS4	98.762	92	10	10	9.20287	1	1.02896	0.984604	0.986301	0.993106	0.974103	0.951263	1.00459	1.02037	0.989655	0.954807	1.00569	0.944439	0.945141	0.950606	0.960901	0.901856	0.995266	0.834113	0.869183	0.885466	0.873893	0.891566	0.883127	0.736027	0.773771	0.729609	0.798458	0.786644	0.811354	0.628223	0.576242	0.536064	0.622965	0.612779	0.560378	0.457608	0.471483	0.472374	0.509578	0.497988	0.475508	0.373653
ACYP1	P07311	22.839	14	3	3	8.16062	1	0.914153	0.879309	0.869177	0.936877	0.925909	0.952661	0.915277	0.959775	0.874817	0.906959	0.876614	0.820613	0.840317	0.862236	0.94541	0.967775	0.906853	0.846	0.759891	0.809408	0.842574	0.875128	0.784444	0.701022	0.704435	0.711667	0.711322	0.72873	0.735624	0.525361	0.563401	0.527866	0.502343	0.536165	0.545111	0.44163	0.379796	0.415673	0.3591	0.348029	0.467481	0.283648
LRRC8E	Q6NSJ5	2.9623	7	4	4	7.49084	1	1.0569	1.06058	1.05497	1.11411	0.994953		1.05236	0.978958		1.06292	1.07125	0.957876	0.982178	1.01978	0.976439	0.971272	1.00538		0.893251	0.871992		0.898942	0.983687	0.842036	0.772356	0.766024	0.846248	0.834092	0.781063		0.557441	0.591375		0.619125	0.664773	0.455473	0.357536	0.542394	0.432117	0.377016	0.444339
PQBP1	O60828	278.19	87	9	9	9.04364	1	1.0878	1.0438	1.08067	1.03747	1.0628	1.10196	0.932669	0.931673	1.14844	0.998947	1.01714	0.971388	0.936969	0.953664	1.00639	1.00375	0.982838	0.915713	0.916822	0.88225	0.914872	0.888056	0.911715	0.812872	0.757708	0.806353	0.828234	0.800577	0.852185	0.544138	0.693785	0.719043	0.632998	0.720551	0.747905	0.580918	0.601077	0.562863	0.590166	0.628401	0.590654	0.412822
ASF1A	Q9Y294	30.514	13	3	3	7.77041	1	1.0947	0.95622	1.00097	1.17055	1.5188	0.951758	1.08227	0.97789	1.03275	1.19743	1.1349	1.05588	1.04425	1.10796	1.21187	0.951599	0.840258	1.11118	0.915294	0.985405	1.00863	0.942547	1.02755	0.923329	0.849326	0.71825	0.607759	0.708497	0.645828	0.282269	0.377701	0.276502	0.433368	0.362925	0.465805	0.01	0.203321	0.141434	0.281078	0.280565	0.125405	0.15104
EDEM3	Q9BZQ6	8.9379	16	6	6	7.81492	1	1.01064	1.05131	1.08677	0.997343	1.0483	1.01843	0.968575	1.12139	1.02294	1.05849	1.00938	0.923593	0.952767	1.01513	1.03423	1.0085	0.981957	0.930547	0.878723	0.9125	0.923224	0.959621	0.945057	0.852991	0.787033	0.811603	0.780672	0.870042	0.769945	0.591462	0.563763	0.537447	0.611266	0.617065	0.496779	0.443168	0.399221	0.449034	0.409041	0.551028	0.398678	0.272381
COL4A3BP	Q9Y5P4	4.6357	7	3	3	7.60634	1	0.997276	0.919212	0.925337	0.894638	0.98357	0.916441		0.987294	0.915697		0.89819	0.859738	0.844913	0.88808	0.908565	0.966633	0.904511	0.648488		0.617217	0.713684		0.698702	0.357015	0.310639	0.31275	0.320102	0.353696	0.353407	0.177754		0.154306	0.20935		0.14127	0.103581	0.0711582	0.0945952	0.0563811	0.0900904	0.123731	0.107353
TXLNA	P40222	260.27	99	16	16	9.34132	1	1.07076	1.042	1.17509	1.11773	1.08784	1.03888	1.01914	1.07887	1.1277	1.08911	1.02144	0.951365	1.02088	1.04873	1.10844	1.02357	1.01808	0.856298	0.93089	0.978763	1.00161	0.983051	0.961505	0.746608	0.739598	0.82229	0.813288	0.823594	0.779822	0.441122	0.444574	0.446414	0.477349	0.498896	0.449285	0.19449	0.198216	0.195674	0.212057	0.2109	0.234017	0.128896
PNPT1	Q8TCS8	146.19	114	20	20	9.21344	1	0.981423	1.00923	1.02262	1.02254	1.03157	0.938148	0.965759	0.961935	0.972541	1.01013	1.00592	0.906056	0.887898	0.857056	0.909001	0.931334	0.93704	0.690755	0.681923	0.686836	0.731137	0.729895	0.732268	0.437322	0.45686	0.447578	0.465099	0.468384	0.471509	0.285262	0.226893	0.235134	0.296207	0.212022	0.22049	0.180253	0.206993	0.165465	0.177657	0.172466	0.15293	0.156751
CDK7	P50613	10.975	19	6	6	8.47153	1	0.98836	1.02444	1.04038	1.02314	1.03415	0.943833	0.934117	0.873308	0.987215	0.972771	0.931913	0.83878	0.864248	0.851232	0.869134	0.873944	0.889371	0.652712	0.681426	0.698954	0.740247	0.715658	0.694878	0.556612	0.55621	0.551748	0.557604	0.58015	0.497999	0.364889	0.411106	0.454754	0.377237	0.380015	0.455335	0.216536	0.209985	0.212997	0.225733	0.202575	0.180727	0.0693254
HIBCH	Q6NVY1	9.9227	25	9	9	8.41243	1	0.966931	0.950479	0.902527	0.976432	0.950253	0.924893	0.88374	0.979394	0.91618	0.951473	0.927273	0.928518	0.896966	0.863398	0.938501	0.871748	0.918871	0.754388	0.791834	0.746953	0.795782	0.812921	0.813666	0.484573	0.505742	0.542324	0.495278	0.546738	0.574784	0.317046	0.238323	0.165115	0.29598	0.244706	0.204627	0.136692	0.181245	0.16573	0.154076	0.167606	0.155503	0.109305
PTRH2	Q9Y3E5	68.602	46	4	4	9.03439	1	0.801751	0.8141	0.753393	0.782767	0.794792	0.792051	0.786804	0.784465	0.763466	0.794759	0.776745	0.817851	0.764512	0.790554	0.71422	0.790563	0.813153	0.732334	0.664185	0.736433	0.750084	0.724483	0.750092	0.569772	0.597709	0.586409	0.522763	0.645883	0.591628	0.366275	0.409172	0.370797	0.426188	0.465585	0.386696	0.172713	0.22115	0.177262	0.166366	0.236343	0.194526	0.0705601
PTPN2	P17706	51.873	12	3	3	7.75828	1	1.02977	1.19768	1.028	1.07256	1.06415	1.02144	0.864612	0.889291	1.0436	1.08614	0.956391	1.11648	0.917324	0.907526	0.993339	0.929018	0.993691	0.666884	0.752111	0.735404	0.711943	0.737938	0.821311	0.299172	0.509173	0.323919	0.349916	0.424607	0.286621	0.270931	0.323916	0.446003	0.228747	0.379065	0.440907	0.01	0.330679	0.127957	0.0920807	0.220856	0.0801687	0.213814
STOM	P27105	126.63	101	11	11	9.55651	1	0.958827	1.02081	0.977116	0.996267	1.0323	0.98406	0.980204	1.01745	1.03864	1.0183	1.07276	0.987039	0.958629	0.987141	0.995003	0.997502	0.990807	0.970212	0.893202	0.919921	0.958024	0.954831	0.94873	0.872759	0.842375	0.863519	0.914884	0.879996	0.853656	0.746209	0.755041	0.748861	0.775523	0.804844	0.772741	0.720319	0.725622	0.724922	0.724806	0.766377	0.705639	0.573587
DNAJC13	O75165	13.505	14	6	6	7.81375	1	1.10675	0.927695	1.09169	1.17665	1.09846	1.02898	0.921784	1.04185	1.0729	1.04643	0.991084	0.962164	0.83578	1.02041	0.929398	0.929267	0.909046	0.771238	0.891357	0.780451	0.788454	0.853075	0.904633	0.651254	0.584706	0.681287	0.671382	0.62055	0.738696	0.402847	0.421654	0.36849	0.387888	0.410585	0.413222	0.277884	0.309797	0.352306	0.379979	0.322866	0.229587	0.218756
PPP1R13L	Q8WUF5	7.0151	10	5	5	7.91482	1	0.906886	0.979808	1.14148	0.966812	1.10629	1.1826			1.2175			0.990773	0.940344	0.924144	1.23294	0.900891	1.0266	0.816508			0.887159			0.526691	0.882958	0.689203	0.587543	0.858109	0.779078	0.189035			0.247757			0.213509	0.515241	0.315399	0.249937	0.518602	0.366046	0.0532302
SNX9	Q9Y5X1	9.929	10	3	3	7.72909	1	0.905168	0.887183	0.896743	0.976073	0.991977	0.895433	0.854069	0.911768	0.955933	0.968397	0.793318	0.818378	0.803489	0.772847	0.845704	0.885743	0.920462	0.612901	0.597294	0.64441	0.628252	0.678593	0.760248	0.330638	0.352077	0.333709	0.386889	0.346238	0.356984	0.127864	0.123595	0.204015	0.138187	0.156101	0.199485	0.0641143	0.0902993	0.0749524	0.0918334	0.0620953	0.0888579	0.0392848
LPCAT3	Q6P1A2	126.31	20	5	5	8.12872	1	0.98084	0.895245	1.08936	1.02014	1.06849	1.00847	0.873099	0.814569	1.01688	0.962236	1.03224	0.97248	0.964845	0.917357	0.995374	1.00975	1.00425	0.896831	0.973202	0.957531	0.876133	1.04068	1.10201	0.767043	0.809296	0.828027	0.770198	0.817335	0.902734	0.524407	0.52216	0.462067	0.598838	0.554947	0.5221	0.269619	0.286512	0.251417	0.270851	0.261116	0.305648	0.210295
AQR	O60306	33.84	9	4	4	7.61285	1	1.21285		0.934905	1.23274		0.968277			1.07351			0.881847	0.758301		0.817013	0.849814		0.70952			0.617212			0.635893	0.394656		0.621421	0.424892		0.264098			0.333794			0.462156	0.133154		0.473155	0.16045		0.205099
PSMG2	Q969U7	7.5102	13	4	4	8.5951	1	1.04606	1.00842	1.05174	1.08554	1.05786	0.969683	1.06665	1.01631	1.0247	1.11752	1.09839	0.996938	0.96736	1.00789	0.939012	1.00581	1.03069	0.889649	0.882179	0.924074	0.815763	0.80453	0.90682	0.805527	0.757943	0.736412	0.840075	0.770889	0.806484	0.624852	0.513556	0.507341	0.750101	0.560626	0.478014	0.384531	0.357074	0.334807	0.390873	0.333985	0.328022	0.203163
PPP6R1	Q9UPN7	43.873	13	4	4	8.01326	1	1.00348	1.02964	0.896429	0.984521	0.98316	1.05845	0.94571	1.05147	0.96688	1.00083	0.966807	0.98394	0.907837	0.934384	0.913504	0.90613	0.868562	0.768364	0.766332	0.738254	0.811199	0.827579	0.756645	0.596086	0.620211	0.615826	0.669638	0.576147	0.594845	0.220648	0.295767	0.311304	0.25333	0.327599	0.335325	0.156768	0.20258	0.229336	0.235119	0.280657	0.187329	0.0950188
TMX3	Q96JJ7	50.939	45	7	7	8.45449	1	0.995409	0.966727	1.04109	1.10316	1.00271	1.03792	1.05968	1.0232	1.02273	1.0652	1.12509	0.97558	0.961905	0.980597	1.0648	1.05537	1.11938	0.943458	0.970839	0.909096	0.999767	0.960321	1.02288	0.872003	0.841036	0.843902	0.907157	0.91773	0.916308	0.607005	0.582098	0.554663	0.629124	0.590515	0.58412	0.408492	0.376193	0.446972	0.401094	0.412631	0.42525	0.251026
ATP6V1F	Q16864	151.02	22	3	3	8.08664	1	0.87576	0.861107	1.01198	1.0056	1.01242	0.951003	0.949094	0.971552	0.914978	0.992431	0.971853	0.990571	0.952692	0.874619	0.992157	0.786891	0.843521	0.85494	0.876619	0.908841	0.833914	0.934796	0.953729	0.77118	0.837052	0.904597	0.791405	0.860437	0.803542	0.633197	0.603007	0.673874	0.716086	0.70704	0.546702	0.444236	0.536919	0.576513	0.428277	0.645564	0.625707	0.500263
HNRNPA3	P51991	323.31	61	7	7	9.31458	1	0.969075	1.02106	0.998426	0.994422	1.04797	1.257	0.822733	0.866569	1.21325	0.884938	0.978553	0.941562	0.861546	0.792241	0.938644	0.928515	0.935936	0.715115	0.804692	0.788838	0.724354	0.795583	0.811394	0.593493	0.663499	0.615244	0.678839	0.680686	0.709469	0.237985	0.569144	0.543948	0.244136	0.668933	0.576227	0.385968	0.469698	0.427282	0.423248	0.493818	0.47589	0.1325
TP53BP1	Q12888	45.483	29	5	5	8.05235	1	0.883983	0.914843	1.10159	0.981923	1.0194	0.966417	1.07371	1.04479	1.08949	1.04505	1.01715	0.961757	0.959313	0.896299	1.03559	0.987155	1.04943	0.760797	0.692105	0.801428	0.763918	0.728442	0.72434	0.446945	0.581971	0.592706	0.469289	0.625939	0.598974	0.344624	0.366102	0.293454	0.337478	0.291786	0.288048	0.158951	0.402913	0.273719	0.201727	0.413827	0.309983	0.053182
CREB1	P16220	6.6213	8	3	2	7.97733	1	0.982047		0.977869	0.920906		0.972076	0.918567	1.17325	0.943571	0.955493	1.05985	0.947438	0.901872		0.989782	0.970892		0.757892	0.810318	0.899179	0.874803	0.832713	0.910119	0.697217	0.699156		0.73407	0.841158		0.501344	0.567961	0.505316	0.564768	0.631763	0.549075	0.484819	0.535132		0.469537	0.49892		0.44408
RBM25	P49756	30.907	72	13	13	8.909	1	1.00744	0.95646	1.0373	1.09252	1.10517	0.98942	0.972499	0.954243	1.03345	1.01106	1.04707	0.870579	0.868683	0.897124	0.929625	0.887346	0.939184	0.603404	0.646515	0.594959	0.614952	0.633068	0.623809	0.35735	0.310416	0.270732	0.353343	0.350674	0.301654	0.118618	0.131164	0.165018	0.113451	0.122626	0.168627	0.157615	0.141582	0.102553	0.152666	0.134961	0.108859	0.0607865
COPS7A	Q9UBW8	67.444	55	9	9	8.99689	1	0.952059	0.877291	0.95739	1.00094	0.937881	0.946842	0.933094	0.958246	0.946767	0.96996	0.926663	0.923596	0.902895	0.90975	0.924568	0.907308	0.880963	0.826132	0.853726	0.866101	0.827888	0.888514	0.855893	0.742055	0.777131	0.824633	0.780167	0.814451	0.814686	0.598678	0.55413	0.592546	0.622009	0.607067	0.609515	0.329288	0.30331	0.405608	0.305715	0.306158	0.402204	0.2358
ZNF207	O43670	122.19	56	6	6	9.31144	1	0.949023	0.938275	0.975089	0.942431	0.952917	0.979013	0.899573	0.917837	0.97737	0.961126	0.930633	0.888742	0.908183	0.908652	0.919682	0.944165	0.94904	0.861211	0.872125	0.895095	0.865269	0.908486	0.923445	0.82645	0.794377	0.834701	0.859	0.856692	0.833032	0.706434	0.707351	0.735142	0.712168	0.729685	0.748407	0.605617	0.664183	0.639708	0.638839	0.66673	0.64065	0.513786
FAT1	Q14517	3.1148	6	5	5	7.64587	1	0.931829	1.02084	0.836927	1.02548	0.997159	1.0572	0.791831	0.844519	0.931982	0.812669	0.858574	0.88905	0.904005	0.80209	0.985074	0.891069	0.880105	0.570148	0.678287	0.627666	0.580787	0.769585	0.735199	0.383226	0.346196	0.388064	0.377284	0.29515	0.311514	0.202013	0.434394	0.354673	0.159552	0.462479	0.412796	0.0676427	0.107962	0.0981038	0.070275	0.095188	0.152882	0.10242
PPP1R12A	O14974	65.319	46	14	14	8.56261	1	0.987066	0.99353	1.06316	1.08394	1.01492	0.946326	1.02493	0.944583	1.03631	1.07837	1.01222	0.916831	0.889065	0.898423	0.940833	0.915021	0.93253	0.690002	0.621026	0.684037	0.665495	0.586475	0.641307	0.379203	0.422486	0.467088	0.372473	0.431006	0.452792	0.21685	0.214149	0.314859	0.244896	0.216378	0.279279	0.186085	0.18387	0.228488	0.215307	0.203559	0.213685	0.135461
CRNKL1	Q9BZJ0	8.5542	12	3	3	7.70305	1	0.989514	1.02762	1.08979	0.940909	1.03668	0.929755	0.931733	0.865107	1.01847	0.964812	1.03082	0.767847	0.748331	0.710844	0.733152	0.722018	0.720399	0.318336	0.348409	0.356585	0.358605	0.391187	0.335278	0.199352	0.428869	0.286533	0.21477	0.388826	0.351963	0.179674	0.232815	0.237602	0.263007	0.266592	0.235112	0.0899178	0.24098	0.152936	0.148069	0.276796	0.145146	0.11264
PRRC2B	Q5JSZ5	11.702	19	8	8	8.32035	1	0.943644	1.05861	0.910865	1.01286	1.08162	1.03999	0.996248	0.995617	1.07681	0.93501	1.11827	0.937567	0.927179	0.899651	0.894105	0.8779	0.873269	0.618556	0.654404	0.7191	0.612085	0.635682	0.67473	0.593557	0.59064	0.472127	0.614474	0.607528	0.508537	0.298947	0.48378	0.286967	0.425154	0.47187	0.309022	0.356062	0.365282	0.298478	0.405156	0.393298	0.329148	0.228309
UBE2S	Q16763	184.48	24	6	6	8.50218	1	1.00441	1.06072	0.962644	1.0813	0.985022	1.0384	0.955836	0.987009	1.04216	1.06809	1.02547	0.918976	0.87571	0.938027	0.970856	0.971556	1.02219	0.736405	0.779192	0.773203	0.726146	0.770265	0.821189	0.601214	0.544494	0.471429	0.598319	0.551891	0.504076	0.244344	0.238409	0.19117	0.274336	0.231763	0.204077	0.201526	0.0932285	0.0829351	0.222774	0.12683	0.108372	0.0683063
LEMD3	Q9Y2U8	88.449	23	5	5	8.03882	1	0.933894	1.0094	1.01174	0.992411	1.08587	0.876721	0.878946	0.944034	0.885134	0.916323	0.943498	0.717632	0.849961	0.739485	0.782473	0.728179	0.738307	0.545152	0.47308	0.453465	0.595415	0.541079	0.490002	0.352477	0.417039	0.290089	0.373155	0.387801	0.294218	0.248426	0.303502	0.203385	0.262518	0.285631	0.227723	0.182034	0.201337	0.181417	0.220664	0.228286	0.161433	0.121485
DAGLB	Q8NCG7	3.5333	10	3	3	7.84369	1	1.13975	0.87694	1.20705	1.22037	1.49095	0.968437	1.01047	0.94945	1.0591	1.09006	1.08591	1.12444	0.931003	0.787014	1.22351	1.1696	1.4005	0.897199	1.04249	1.02557	0.914471	1.01982	0.911938	0.640922	0.66337	0.576442	0.58534	0.644421	0.697475	0.649389	0.374131	0.538238	0.665846	0.39001	0.535755	0.297973	0.282882	0.169487	0.245892	0.325987	0.202901	0.30963
SMNDC1	O75940	119.3	25	4	4	8.60455	1	0.949788	1.01481	1.01047	1.03939	0.988742	0.973314	1.12747	0.923211	0.954835	1.28119	0.958889	0.928238	0.92762	0.974969	0.949845	0.897919	0.959767	0.753488	0.889529	0.807366	0.851508	0.962641	0.890592	0.67305	0.69249	0.699462	0.757555	0.712723	0.711516	0.689185	0.402817	0.6924	0.675276	0.484755	0.673565	0.657183	0.702687	0.658733	0.681386	0.757102	0.682886	0.561684
BICD1	Q96G01	3.1712	5	4	3	7.48464	1	1.16118	0.979727	1.1695	1.30387	1.00566	1.15514			1.1914			1.04211	1.06586	0.898768	0.867717	0.940476	1.02271	0.631341			0.6576			0.576477	0.252511	0.664299	0.517598	0.212093	0.695189	0.100576			0.0621896			0.302413	0.0337167	0.445013	0.328071	0.0771284	0.468175	0.01
AIDA	Q96BJ3	22.488	8	3	3	7.10127	1	1.2223	0.97013	0.888813	0.896223	0.973959	0.853314			0.998104			0.83857	0.694164	0.904581	0.903907	0.827113	0.948965	0.830359			0.580183			0.565955	0.618008	0.502413	0.587883	0.46164	0.46416	0.01			0.364578			0.267932	0.293497	0.01	0.278184	0	0.104795	0.01
PPM1F	P49593	55.322	19	5	5	7.94557	1	1.22304	1.10483	1.07979	1.10725	1.21937	1.13232	1.04163	1.07839	1.15588	1.17006	1.01906	1.04387	1.05367	1.20567	1.133	1.03232	1.00692	1.0145	1.044	0.901467	0.958555	0.9691	0.958408	0.865549	0.728865	0.744762	0.893312	0.700068	0.764234	0.426021	0.506183	0.664496	0.392083	0.34877	0.602891	0.304414	0.441624	0.131238	0.322263	0.439439	0.167859	0.111433
DR1	Q01658	78.402	18	3	3	8.65952	1	0.891537	0.925817	0.904375	0.908416	0.877008	0.958176	0.944458	1.07841	0.874717	1.03472	0.903527	0.879453	0.884986	0.880728	0.943164	0.904032	0.879959	0.90682	0.798721	0.945646	0.859048	0.877394	0.89152	0.864629	0.76328	0.803405	0.738799	0.896851	0.846672	0.697172	0.636823	0.642098	0.699542	0.718181	0.646116	0.616651	0.633333	0.655236	0.597197	0.649002	0.704716	0.490396
UBE2K	P61086	323.31	96	9	9	9.38074	1	0.947001	0.949445	1.02456	0.970463	1.01482	0.978575	0.951961	0.945354	1.02038	1.01537	1.01752	0.983916	0.96325	0.959194	1.01494	0.987387	1.02991	0.930243	0.97477	0.946619	0.945076	0.954205	0.994192	0.824889	0.867671	0.867861	0.855549	0.911731	0.886667	0.569757	0.572385	0.577727	0.608557	0.61725	0.606757	0.315229	0.384736	0.312283	0.311407	0.394008	0.329152	0.201091
SPTBN2	O15020	6.92	6	7	2	7.22186	1	0.952906	1.31509	1.25905	1.13805	0.958795	1.09858	1.13113		1.1697	1.11595		1.12086	1.24342	1.04199	0.950919	1.15751	1.13869	0.871571	0.836172		0.684854	0.792865		0.478944	0.228237	0.241754	0.411811	0.253862	0.340244	0.249777	0.0649692		0.144623	0.190069		0.254553	0.164977	0.130551	0.249668	0.135918	0	0.0907211
MRPS2	Q9Y399	3.5481	11	3	3	8.27173	1	0.969415		0.903853	0.977613		0.972915	0.934103	0.913704	0.878456	0.95088	0.907429	0.837882	0.804669		0.824201	0.799005		0.557189	0.523121	0.53707	0.540823	0.521047	0.600768	0.261388	0.268913		0.285442	0.300191		0.0857698	0.0846916	0.117434	0.082357	0.0857557	0.120759	0.0692768	0.0760195		0.0541493	0.0558639		0.0602419
SARS	P49591	323.31	168	18	18	9.54784	1	1.04632	1.03378	1.03673	1.0465	1.05006	1.03934	1.02434	1.01868	1.04181	1.06833	1.02874	0.998839	1.00494	1.01323	1.01341	1.01583	1.03374	0.924817	0.952653	0.935409	0.967121	0.974275	0.998147	0.856722	0.805396	0.817804	0.885491	0.852058	0.842371	0.541263	0.504085	0.524678	0.511859	0.466518	0.526591	0.285142	0.2698	0.243462	0.255864	0.274671	0.23567	0.134592
EXOSC7	Q15024	37.777	29	7	6	8.5641	1	1.01856	0.850988	0.98026	1.05978	0.88528	1.13404	0.87896	0.928797	1.16724	1.03104	0.969374	1.09605	1.13	1.03916	1.14908	1.15946	1.1253	1.10471	1.18714	1.14945	1.20826	1.14301	1.17577	1.07579	1.07392	1.17159	1.11797	1.16013	1.16757	0.836492	0.893688	0.938801	0.919027	1.03479	0.992371	0.837899	0.650766	0.946274	0.775461	0.695225	0.900336	0.440167
WDR44	Q5JSH3	323.31	154	27	27	9.29252	1	0.971221	1.00286	1.03668	0.995677	1.02064	0.968318	0.988978	0.979997	1.00541	1.02211	1.00794	0.968757	0.945049	0.940892	0.989204	0.982939	0.997647	0.910499	0.913229	0.89366	0.930114	0.936046	0.980774	0.808291	0.845508	0.826485	0.816983	0.883967	0.868975	0.682294	0.648075	0.659786	0.668229	0.675016	0.672665	0.465113	0.489855	0.445313	0.48595	0.506379	0.468294	0.305106
UBE2G1	P62253	109.61	27	5	5	8.28249	1	0.920169	0.970065	1.04607	0.928962	0.956823	0.974556	1.00064	0.979524	1.0138	1.02217	1.02721	0.929151	0.993049	0.98404	0.975899	1.0939	1.0255	0.926996	0.960678	0.943298	1.0083	0.955991	0.942741	0.862252	0.879901	0.850717	0.736051	0.852117	0.877313	0.472935	0.47615	0.518671	0.54826	0.527173	0.530378	0.345363	0.330445	0.306724	0.435619	0.275307	0.315863	0.190459
PTPRJ	Q12913	2.7703	7	4	4	7.23124	1	0.800655	0.929987	0.891232	0.89316	0.966137	0.921586			0.96165			0.869928	0.839282	0.846544	0.785855	1.00897	0.839408	0.707015			0.832599			0.693263	0.666554	0.644996	0.586126	0.689401	0.658736	0.408551			0.439225			0.366516	0.321638	0.311799	0.403227	0.367511	0.333096	0.190694
SWAP70	Q9UH65	7.861	22	6	6	8.31965	1	0.928288	0.746408	1.01311	1.00617	1.13554	0.818423	0.973282	0.894484	0.936355	1.01377	1.00367	0.895672	0.949794	0.873878	1.01122	0.98005	1.05497	0.870907	0.88994	0.880648	0.982658	0.863382	0.972911	0.708768	0.743855	0.743059	0.76722	0.757998	0.792855	0.448873	0.46093	0.409895	0.590692	0.476032	0.460286	0.207828	0.256323	0.247766	0.22192	0.255975	0.296325	0.228421
NPEPPS	P55786	272.59	219	32	32	9.85995	1	0.969162	0.974777	1.00684	0.990347	0.97707	0.992947	0.9829	0.969992	0.988477	0.989995	0.968819	0.956585	0.949398	0.986821	0.947937	0.964904	0.973214	0.945501	0.921603	0.905136	0.940474	0.921963	0.929104	0.863213	0.822274	0.894471	0.863887	0.908559	0.904131	0.735969	0.71867	0.756324	0.772031	0.757306	0.760757	0.626066	0.675391	0.601887	0.67158	0.654592	0.633748	0.440471
AKAP8	O43823	195.03	44	6	6	8.2849	1	0.979048	1.0152	0.963543	1.00612	0.947969	0.952146	0.898489	0.813785	0.915815	0.846103	0.948804	0.779864	0.769787	0.75292	0.775846	0.761194	0.800008	0.52402	0.628593	0.542275	0.53567	0.619795	0.543081	0.39777	0.398823	0.415939	0.406892	0.380644	0.391608	0.182439	0.213064	0.317026	0.214718	0.225347	0.340228	0.122376	0.140737	0.140503	0.144765	0.175588	0.141836	0.112247
UBA5	Q9GZZ9	11.123	35	5	5	8.62216	1	0.91118	0.970393	0.937516	0.896338	0.949542	0.951947	0.942404	0.974823	0.893862	0.927274	0.924051	0.856486	0.939165	0.909876	0.88381	0.878413	0.901952	0.823737	0.776852	0.758277	0.814832	0.82366	0.833653	0.652948	0.671305	0.602569	0.658881	0.684868	0.623488	0.34183	0.357204	0.315825	0.365814	0.366553	0.363257	0.115412	0.172673	0.12525	0.122124	0.190171	0.147777	0.0678015
TMED4	Q7Z7H5	6.5511	23	4	3	8.98313	1	0.933155	0.982717	1.05	0.910809	0.934072	0.887924	0.977225	0.884026	0.872374	1.04124	0.908694	1.01381	0.850533	0.890293	1.0331	0.850329	0.985175	0.750695	0.812321	0.883061	0.793973	0.84093	0.824621	0.556872	0.701255	0.691833	0.602956	0.75048	0.673357	0.55724	0.521202	0.614483	0.598424	0.543528	0.629456	0.34266	0.507723	0.454481	0.356772	0.590937	0.476714	0.440759
C9orf64	Q5T6V5	4.7391	9	3	3	7.72912	1	1.03673	1.05499	1.05048	0.990914	1.03832	0.982732	0.978458	0.999197	0.921007	0.972504	0.945806	0.934661	0.941405	0.855875	0.881235	0.839119	0.899642	0.687869	0.668041	0.671228	0.692429	0.663222	0.657036	0.351108	0.380242	0.321895	0.292731	0.414798	0.335671	0.19627	0.152533	0.174018	0.205498	0.175905	0.192369	0.0925885	0.0790613	0.104037	0.0908896	0.0756281	0.139979	0.0920338
CDK1;CDC2	P06493	323.31	91	15	13	9.41342	1	1.07388	0.964705	1.04864	1.06991	1.08766	0.980178	0.990318	0.96694	1.0339	1.00244	0.966997	0.873421	0.887512	0.846976	0.909378	0.849113	0.892132	0.567885	0.622133	0.619344	0.599803	0.626448	0.571863	0.387773	0.36031	0.445296	0.447858	0.403195	0.459545	0.23879	0.286741	0.35586	0.297682	0.296974	0.335727	0.214728	0.189968	0.258553	0.266074	0.219235	0.25227	0.149129
ZCCHC8	Q6NZY4	237.09	44	10	10	8.39403	1	1.08049	1.09397	1.17992	1.07713	1.04583	1.09614	1.03117	1.05939	1.06177	1.00859	1.04926	1.05619	0.991769	1.02569	1.07405	1.02164	1.00922	0.917106	1.03498	0.936815	1.02289	1.065	0.954738	0.760238	0.794978	0.797854	0.84822	0.873846	0.866962	0.427226	0.453923	0.590171	0.500006	0.44658	0.531928	0.186321	0.381356	0.43047	0.250881	0.371967	0.357514	0.172996
TRUB1	Q8WWH5	12.461	21	6	6	8.47673	1	0.973533	0.958327	0.972007	0.923117	1.00268	0.928449	0.880434	0.882192	0.909642	0.927663	0.985195	0.896356	0.871265	0.846804	0.862454	0.861713	0.857283	0.756837	0.74308	0.715036	0.677445	0.725463	0.734794	0.505355	0.544614	0.546281	0.512109	0.553766	0.524893	0.348884	0.347412	0.306305	0.353629	0.373658	0.327652	0.186901	0.279998	0.236304	0.212144	0.282478	0.265769	0.18736
ABCC1	P33527	12.843	15	6	6	7.89644	1	0.932861	0.918864	0.998107	1.02937	0.99585	0.980318	0.93421	0.863841	0.938662	0.976084	1.02016	0.979142	0.956068	0.91652	0.895805	0.93965	0.978429	0.904282	0.898172	0.883552	0.929257	0.859628	1.07405	0.791273	0.791003	0.819837	0.76105	0.834338	0.868942	0.525403	0.548703	0.452903	0.548397	0.608046	0.521519	0.285639	0.291121	0.286664	0.379466	0.28164	0.257635	0.168663
RPL23A	P62750	61.399	98	7	7	9.69031	1	1.16061	1.03378	1.16337	1.1813	1.16095	1.03567	1.08382	1.0412	1.09615	1.1437	1.02785	0.944249	0.992685	1.07015	1.13662	0.98752	1.04867	0.851528	0.840575	1.01261	0.955113	0.939713	0.992521	0.757249	0.729381	0.809425	0.877271	0.796059	0.77319	0.633064	0.566468	0.585855	0.655927	0.598917	0.551063	0.468936	0.479018	0.452369	0.503353	0.460446	0.445044	0.338538
ANLN	Q9NQW6	31.252	27	9	8	8.05227	1	0.967781	0.981365	1.01391	1.06811	1.03328	0.857792	0.974533	0.948117	0.972514	1.04548	0.981705	0.81403	0.840598	0.80971	0.890633	0.899866	0.919055	0.5365	0.569745	0.632519	0.617132	0.486049	0.577638	0.465445	0.427003	0.470791	0.489559	0.446802	0.475623	0.431927	0.328163	0.341818	0.402203	0.297469	0.348985	0.234217	0.208482	0.224032	0.238728	0.216343	0.203951	0.286066
ACAA1	P09110	31.865	21	6	6	8.57825	1	1.0897	1.29661	1.05868	1.07712	1.07167	1.15171	1.57588	1.30423	1.18397	1.49914	1.19595	1.10955	1.03798	1.23722	1.08174	1.11416	1.12732	1.06439	0.92989	1.14071	1.11805	0.88173	1.05632	1.11615	1.02901	0.889324	1.12618	1.14867	0.992071	0.744694	0.515592	0.768229	0.797566	0.522146	0.612183	0.72192	0.742402	0.608474	0.852934	0.78419	0.593409	0.368077
PYCR2	Q96C36	2.9075	9	5	3	8.34889	1	0.787249	0.89618	0.843514	0.960989	0.837976	0.939601	0.974552	0.846845	0.941111	0.935449	0.908065	0.914213	0.734108	0.941149	0.85112	0.795565	0.804385	0.847754	0.839481	0.808464	0.823584	0.815934	0.773766	0.798893	0.783164	0.883401	0.730433	0.834129	0.751165	0.65282	0.605557	0.643862	0.697705	0.620849	0.700659	0.600533	0.664942	0.627445	0.611416	0.67501	0.580226	0.403934
GNB2	P62879	323.31	81	11	3	9.63004	1	0.985408	0.99304	0.984766	0.979952	0.953578	1.00585	0.971476	0.945179	0.982893	0.986679	0.999398	0.986884	1.01711	0.966753	0.98724	0.993583	1.0052	0.94245	0.963318	0.952737	0.955757	0.948594	0.979935	0.862152	0.830838	0.894315	0.899685	0.897476	0.919263	0.654444	0.66026	0.665954	0.680431	0.69315	0.698826	0.38916	0.415857	0.397195	0.395381	0.396574	0.364917	0.160367
DUS1L	Q6P1R4	16.121	17	3	3	7.83602	1	1.09652	1.10462	1.12693	1.09346	1.0584	0.950592	0.957381	0.879034	0.924148	0.977407	0.880752	0.751423	0.917996	0.880029	1.03827	0.820721	0.885447	0.716161	0.664446	0.657998	0.687036	0.614258	0.701779	0.485995	0.440785	0.472448	0.484413	0.481369	0.47457	0.398469	0.384862	0.474717	0.368394	0.416551	0.483169	0.320978	0.297961	0.294216	0.345587	0.336806	0.32076	0.230799
PREB	Q9HCU5	17.229	21	4	4	8.1788	1	1.01303	1.02908	1.11505	1.11621	1.11101	0.882997	0.989351	1.11406	1.07597	1.11968	1.04951	1.03454	1.06349	0.994349	1.07743	1.0821	1.1089	0.946161	0.956733	0.886506	0.999908	0.92743	0.858351	0.721636	0.721274	0.728756	0.761076	0.720359	0.719009	0.506057	0.471346	0.515971	0.573426	0.469386	0.495958	0.289947	0.292405	0.350973	0.297819	0.254669	0.263336	0.2519
NUP50	Q9UKX7	48.299	53	13	13	9.06841	1	1.06463	1.07693	1.07448	1.10031	1.11532	1.02259	1.00624	1.05326	1.06626	1.0683	1.08549	0.982709	0.998992	1.04409	1.07112	0.998315	1.02879	0.863971	0.870887	0.848911	0.84305	0.900741	0.864435	0.700556	0.704551	0.668513	0.748385	0.718739	0.659024	0.509778	0.480052	0.450724	0.502519	0.496484	0.485623	0.32737	0.289165	0.238994	0.340935	0.32154	0.27338	0.249226
RPL18	Q07020	29.183	39	5	5	9.0491	1	1.23474	0.918602	1.12334	1.22253	1.0938	1.06053	1.06811	0.901159	1.04751	1.09784	0.975414	0.935779	0.879509	0.983681	1.02366	0.849808	1.03172	0.813864	0.744276	0.947228	0.740026	0.784477	0.949245	0.670569	0.584241	0.707122	0.695863	0.618622	0.699996	0.509696	0.399026	0.419811	0.441234	0.423168	0.461201	0.257943	0.19518	0.277467	0.234227	0.192873	0.340439	0.176908
CPEB4;CPEB3;CPEB2	Q17RY0	5.8252	19	4	4	8.20968	1	0.976328	0.963538	1.13638	1.02948	1.06494	1.08731	0.908788	0.903024	1.00769	0.919569	1.1065	0.924034	0.895692	0.89411	0.891152	0.959904	0.989625	0.847738	0.935078	0.740605	0.870159	0.89832	0.958612	0.598062	0.740967	0.726017	0.681534	0.747572	0.742437	0.324311	0.539216	0.487566	0.352895	0.453508	0.421548	0.339515	0.277356	0.233363	0.30078	0.263674	0.217708	0.162013
DOHH	Q9BU89	60.206	22	5	5	7.95206	1	1.04105	1.21621	1.13733	1.16576	1.26456	1.3143	0.911449	1.08816	1.24792	1.21448	1.15857	1.08439	0.931654	0.971733	1.01501	1.02191	1.07607	0.614535	0.639955	0.727742	0.524307	0.679443	0.736973	0.680943	0.676101	0.489895	0.705282	0.698359	0.48498	0.278638	0.398364	0.424082	0.212149	0.58124	0.435553	0.410365	0.449129	0.265395	0.393949	0.501829	0.23845	0.275165
FBXO2	Q9UK22	14.83	12	3	3	7.4941	1	0.957086	0.990447	1.0872	1.00365	1.14885	1.03103	0.94196	0.936305	1.06348	0.867968	1.10894	0.985138	0.961034	0.908986	0.926668	0.993207	0.973634	0.932955	0.812766	0.927845	0.835568	0.957054	0.864762	0.677368	0.671743	0.720496	0.686733	0.754845	0.661799	0.37051	0.532187	0.347377	0.306855	0.596812	0.351952	0.202546	0.227622	0.205579	0.237462	0.312138	0.167564	0.077543
CASP8	Q14790	121.27	23	8	8	8.00527	1	1.17268	1.3529	1.19673	1.25959	1.268	1.27367	1.18784	1.21619	1.2723	1.13072	1.27068	0.885984	1.03503	1.0487	1.04434	1.03193	1.00783	0.660325	0.69424	0.66972	0.615136	0.747573	0.659617	0.590439	0.534417	0.338632	0.683485	0.585589	0.352845	0.223131	0.278928	0.2345	0.164482	0.411621	0.335469	0.517177	0.237563	0.216991	0.75092	0.24769	0.187529	0.0774353
TCEB1	Q15369	55.25	42	5	5	8.76783	1	0.999791	1.06148	0.956286	1.02785	1.01543	1.01044	1.04858	1.06527	0.998618	1.01397	0.998591	0.948221	0.977697	0.968495	0.982034	0.968788	1.00146	0.873414	0.902459	0.834848	0.895937	0.877798	0.934475	0.766202	0.755332	0.717449	0.762889	0.787658	0.73928	0.469412	0.440945	0.420651	0.511476	0.443535	0.423676	0.379266	0.237345	0.226485	0.403267	0.276612	0.241282	0.191201
MYL6	P60660	323.31	129	8	6	9.92515	1	1.02201	1.00423	0.956645	0.96521	0.974819	0.973826	0.960276	0.99285	0.94819	0.962371	0.955004	0.916915	0.951085	0.938817	0.933415	0.907506	0.904536	0.789812	0.810257	0.794831	0.795315	0.777452	0.751544	0.577653	0.558868	0.54311	0.567563	0.52904	0.560593	0.303863	0.288188	0.298028	0.302717	0.310377	0.296348	0.174303	0.153097	0.185259	0.183331	0.170914	0.208259	0.115441
PGRMC1	O00264	313.98	71	8	7	9.19667	1	1.09228	1.01766	1.1146	1.11346	1.09927	1.03699	1.02751	1.06703	1.16177	1.13518	1.13737	1.12841	1.07698	1.02848	1.13536	1.13645	1.12843	1.07102	1.12148	1.07104	1.08218	1.0886	1.13863	0.963719	0.97976	0.997295	1.00854	0.971497	1.07811	0.683347	0.675501	0.680224	0.70906	0.702048	0.65479	0.532962	0.510151	0.503439	0.530288	0.506877	0.544927	0.43431
SART3	Q15020	49.321	41	9	9	8.54965	1	0.976071	0.904204	1.01746	1.0039	0.955607	0.880346	0.908004	0.938414	0.881406	1.01312	1.00038	0.875911	0.849881	0.808039	0.823998	0.846131	0.842229	0.646184	0.604706	0.580129	0.687648	0.667297	0.65125	0.307739	0.354722	0.475837	0.312183	0.341636	0.517654	0.290591	0.0926935	0.112521	0.316664	0.0882685	0.102232	0.0977124	0.127435	0.2696	0.0950098	0.128507	0.274152	0.168829
SMARCB1	Q12824	64.44	19	4	4	8.05637	1	0.952914	0.934475	1.01531	1.095	1.05504	0.872579	0.90379	0.762307	0.925503	0.919016	1.06056	0.622569	0.536044	0.589211	0.584289	0.604014	0.674337	0.273659	0.223345	0.196274	0.243993	0.19572	0.214299	0.217154	0.249212	0.171967	0.195494	0.187707	0.179654	0.0472668	0.01	0.0691391	0.0689116	0.0407689	0.0768831	0.0987201	0.123352	0.0879594	0.073481	0.0914101	0.094435	0.0224301
STOML2	Q9UJZ1	175.86	80	12	12	9.40895	1	1.02951	1.05757	0.982201	1.0612	1.00613	0.942621	0.926637	1.01103	0.870841	0.96405	1.0167	0.9547	0.997477	0.957071	0.93929	0.949865	0.935526	0.818504	0.819029	0.851327	0.8029	0.815902	0.838946	0.720454	0.720871	0.717887	0.719112	0.705082	0.724569	0.711586	0.688395	0.628521	0.760154	0.708898	0.686152	0.632326	0.538569	0.594978	0.643714	0.566611	0.609001	0.641096
ETNK1	Q9HBU6	25.835	11	4	4	7.99695	1	0.938397	1.0632	1.09937	1.05322	1.13219	0.913024	1.06804	1.0794	1.14183	1.00507	1.05726	1.05541	1.0812	1.02642	1.0576	1.12807	1.07349	0.982436	0.929264	0.866116	0.946817	0.996556	0.998989	0.795528	0.82904	0.747826	0.788479	0.824548	0.716083	0.567069	0.608128	0.529832	0.532293	0.468289	0.534529	0.311575	0.249809	0.263728	0.305795	0.242453	0.358406	0.199696
NDUFA6	P56556	2.715	5	3	2	7.6353	1	0.84391		0.804316	0.899086				0.827923			0.781759	0.579025	0.625818		0.678043	0.641104				0.406215			0.321794	0.207195	0.266675		0.183009	0.263582				0.152522			0.130435	0.0843278	0.14845		0.0810689	0.147086
EXOSC3	Q9NQT5	70.498	16	4	4	8.20493	1	1.3475	1.50586	1.50576	1.43957	1.62045	1.34216	1.32123	1.49613	1.45676	1.27369	1.34606	1.3903	1.64847	1.74523	2.15073	1.73609	1.62247	1.54747	1.74244	1.58157	1.62883	1.68382	1.60381	1.04648	1.07524	0.899157	1.27076	1.12781	0.927523	0.451716	0.450517	0.418011	0.528375	0.420078	0.402642	0.442914	0.321695	0.124744	0.409346	0.279698	0.170219	0.124266
MEMO1	Q9Y316	94.008	45	7	7	8.79958	1	0.974154	0.864042	0.947228	0.982128	1.01085	0.901256	0.945743	0.917928	1.02198	1.01796	0.986282	1.00043	0.932789	0.895965	0.932274	0.984039	0.939528	0.891852	0.903701	0.9205	0.972271	0.914279	0.938279	0.77456	0.801265	0.87808	0.821977	0.817543	0.93457	0.545842	0.547248	0.556168	0.563505	0.573129	0.583206	0.342214	0.342237	0.29799	0.32867	0.297619	0.314763	0.0750431
HECTD1	Q9ULT8	41.426	50	14	14	8.3035	1	0.993782	0.964735	0.994292	0.957468	0.978251	0.970245	0.922428	0.979073	0.978073	0.984868	0.984342	0.8926	0.915862	0.88785	0.896248	0.900449	0.893469	0.759924	0.715436	0.696899	0.698479	0.70815	0.78054	0.509455	0.529148	0.550464	0.540187	0.5582	0.560868	0.292868	0.353728	0.255589	0.312997	0.36902	0.263675	0.228638	0.245449	0.274068	0.224435	0.230046	0.285405	0.132535
SPTBN1	Q01082	323.31	437	75	70	9.89518	1	0.999972	0.998174	0.967897	0.956151	0.942271	1.03306	0.990581	0.996274	1.02094	0.95849	0.945944	0.954614	0.985156	0.952411	0.96612	0.942327	0.955459	0.900973	0.974136	0.961033	0.895355	0.927711	0.934897	0.805755	0.821404	0.853586	0.804166	0.80013	0.8	0.365747	0.365612	0.371865	0.372658	0.385352	0.38456	0.184451	0.183593	0.200868	0.198156	0.188821	0.214414	0.117219
ALDOC	P09972	323.31	130	17	12	9.72967	1	0.993014	0.958264	0.978654	0.96821	0.948368	0.985262	0.910091	0.967936	0.932581	0.930876	1.00329	0.933429	0.953619	0.882809	0.94173	0.928643	0.953168	0.889994	0.855659	0.885963	0.881823	0.878715	0.966268	0.82976	0.841376	0.841816	0.848233	0.862229	0.876683	0.752393	0.739157	0.712869	0.778468	0.816413	0.748762	0.654001	0.660294	0.719404	0.655905	0.646782	0.714202	0.541185
HSPBP1	Q9NZL4	72.111	41	7	7	8.73336	1	1.0567	1.02563	1.13222	1.11151	1.10192	1.03024	1.04545	1.03495	1.00915	1.03431	1.02105	0.952943	0.948508	0.946226	1.00445	1.04012	1.07152	0.877414	0.842453	0.88145	0.900402	0.918033	0.876109	0.643131	0.65365	0.673692	0.719817	0.662594	0.655982	0.386253	0.351809	0.380757	0.40528	0.392821	0.401633	0.239976	0.138843	0.148942	0.22291	0.15834	0.159162	0.147958
TSG101	Q99816	17.258	49	11	11	8.55485	1	1.12408	1.10189	1.10011	1.1001	1.12313	1.14085	1.05303	1.02037	1.11156	1.05843	1.04099	0.995118	1.01897	0.980986	1.08678	0.956414	1.02897	0.775853	0.830399	0.797353	0.761905	0.82936	0.850378	0.593692	0.551008	0.522978	0.572605	0.569357	0.578224	0.249329	0.317799	0.362994	0.273754	0.340001	0.404458	0.242383	0.216095	0.177019	0.231783	0.244104	0.187684	0.0932977
NUP153	P49790	41.723	32	13	13	8.42784	1	1.06348	1.02972	0.862033	1.01686	1.09707	0.946884	0.983221	0.992797	0.911259	0.972297	0.968974	0.767712	0.810372	0.886193	0.823627	0.801317	0.912316	0.689327	0.670719	0.706633	0.645119	0.614681	0.696515	0.654048	0.574309	0.396888	0.696564	0.506154	0.373917	0.387702	0.338011	0.212716	0.343366	0.302323	0.22001	0.346277	0.228339	0.125913	0.419525	0.197574	0.135688	0.216615
CCDC47	Q96A33	55.678	40	8	8	8.7617	1	0.988195	0.945424	1.01519	1.03262	0.988885	1.00684	0.951384	0.929135	1.03102	1.04986	1.06273	0.947995	0.967876	0.873894	0.996448	1.05086	1.00095	0.868147	0.905893	0.878337	0.866644	0.973232	1.01229	0.727965	0.737213	0.79027	0.786605	0.751358	0.813953	0.442707	0.403215	0.369264	0.465772	0.378535	0.411447	0.240334	0.154658	0.347201	0.259019	0.152685	0.381927	0.228038
U2AF1	Q01081	137.54	14	5	4	8.8037	1	0.966473	0.921407	1.02314	0.963236	0.949018	0.823091	0.952957	0.866632	0.875745	1.01277	1.00044	0.778443	0.748263	0.728884	0.729476	0.743403	0.777212	0.499515	0.402578	0.448126	0.538452	0.388426	0.412299	0.243249	0.345872	0.412863	0.224146	0.342954	0.425249	0.29728	0.0278468	0.179822	0.322698	0.0312214	0.174584	0.0921776	0.230239	0.268086	0.10252	0.207431	0.227113	0.157024
STAM	Q92783	42.832	35	6	6	8.85547	1	1.01243	0.978632	1.00537	0.973391	0.995607	1.04089	0.989039	1.01383	1.02435	1.02483	1.0027	0.937964	0.968684	0.940462	0.929023	0.989193	0.959167	0.896592	0.884927	0.87022	0.878589	0.9093	0.90394	0.69508	0.669211	0.70239	0.686549	0.681018	0.712659	0.207318	0.239872	0.253487	0.214122	0.269051	0.28538	0.24776	0.139524	0.184325	0.248954	0.144452	0.214658	0.0782309
H2AFV;H2AFZ	Q71UI9	22.878	58	5	3	9.30231	1	1.08223	0.902928	1.09423	1.14221	0.911472	0.983346	0.955768	0.925165	0.958626	1.00203	0.953332	0.95418	0.970058	0.90355	0.981768	0.886931	0.891655	0.793693	0.815086	0.888558	0.823152	0.917416	0.802937	0.759388	0.722097	0.815753	0.760627	0.758424	0.788704	0.736707	0.653537	0.742368	0.795435	0.755766	0.775372	0.591841	0.584388	0.814091	0.599889	0.635467	0.775734	0.580663
VAPB	O95292	76.309	66	7	6	9.39433	1	0.955154	0.97043	0.997274	0.996799	0.99797	0.970709	0.98164	0.941271	0.956668	0.99866	0.980387	0.979194	0.960865	0.927641	0.971565	0.929853	0.9697	0.874464	0.861462	0.883965	0.875451	0.880852	0.913405	0.758176	0.747077	0.768196	0.729751	0.784683	0.810522	0.54956	0.499682	0.56641	0.571829	0.54767	0.549786	0.346046	0.409474	0.336045	0.345508	0.434367	0.376205	0.260931
ATP6V0D1	P61421	97.96	28	7	7	8.75111	1	0.987418	1.05107	1.03996	1.0287	1.00997	1.0415	0.995706	0.978736	1.09799	1.02424	0.994941	1.01906	0.959716	0.940536	1.06375	1.03636	0.98554	0.96203	0.920599	0.924464	0.954566	0.894768	0.919829	0.919438	0.818574	0.855317	0.912141	0.869318	0.801691	0.697809	0.646646	0.747762	0.713835	0.789015	0.694889	0.464795	0.606775	0.640877	0.498289	0.655548	0.647954	0.312074
PELO	Q9BRX2	5.5656	14	3	3	8.0498	1	1.00448	0.978893	0.978724	1.03537	1.00597	0.878294	0.755719	0.767856	0.830803	0.812247	0.793927	0.673034	0.65902	0.625599	0.670899	0.614482	0.64939	0.396623	0.440733	0.428814	0.3885	0.481298	0.457218	0.267354	0.236957	0.280266	0.275673	0.257326	0.325821	0.164502	0.262153	0.240622	0.17399	0.229503	0.300924	0.111419	0.100052	0.165543	0.128077	0.128978	0.157603	0.090142
CDK5	Q00535	27.237	21	6	5	8.03735	1	0.974865	0.974914	0.890308	0.982884	1.00267	0.920079	0.874073	0.931025	0.856704	0.874642	0.891509	0.84182	0.862616	0.853935	0.824444	0.823043	0.808828	0.634693	0.620583	0.700259	0.611204	0.615509	0.591811	0.441476	0.398449	0.394772	0.423422	0.36186	0.310797	0.299667	0.34251	0.219353	0.334377	0.363683	0.240944	0.216918	0.169518	0.207395	0.24007	0.141901	0.195104	0.180981
DRAP1	Q14919	39.934	32	5	5	8.69733	1	1.08378	0.948582	0.925052	1.08814	1.03151	1.04728	0.952351	1.02847	1.01473	0.996462	0.966906	0.91823	0.979448	0.905161	0.99362	0.984544	0.950278	0.92284	0.911855	0.981634	0.94445	0.944373	0.936799	0.932248	0.92584	0.903253	0.911778	0.879078	0.920419	0.733367	0.738539	0.786495	0.767582	0.821943	0.745977	0.703408	0.611651	0.703146	0.736981	0.615483	0.739943	0.542062
NUP54	Q7Z3B4	54.896	47	10	10	8.56172	1	1.01313	0.944559	0.982167	0.958273	0.872914	0.996707	0.947036	0.93389	0.881009	1.06	0.910967	0.912324	0.904069	0.9445	0.887364	0.793917	0.906725	0.801817	0.808576	0.85086	0.872111	0.718391	0.858892	0.551637	0.625198	0.618255	0.552435	0.626172	0.635648	0.209425	0.198043	0.212123	0.228158	0.217808	0.230293	0.11858	0.168568	0.190911	0.116468	0.181814	0.178265	0.0755567
SNRPA	P09012	157.47	93	11	9	9.85217	1	0.945127	0.996175	1.00515	0.979636	0.931568	0.955281	0.96896	0.883678	0.957855	0.959737	0.979844	0.941587	0.932919	0.965729	0.947026	0.953197	0.946412	0.916737	0.890864	0.940715	0.92408	0.912821	0.883014	0.786336	0.815747	0.838379	0.83095	0.854388	0.826254	0.674852	0.655104	0.684552	0.659922	0.672417	0.703245	0.518045	0.524506	0.509955	0.496883	0.573231	0.54714	0.344614
TKT	P29401	323.31	1118	29	29	11.2866	1	0.99065	1.00826	0.964965	0.975977	0.990213	1.03292	1.04262	1.0362	1.01714	1.04624	0.988642	0.986499	1.00356	1.01535	0.994824	0.9805	0.990762	1.00403	1.0225	0.992062	1.01034	1.0229	1.04334	0.971941	0.962657	0.96263	0.999146	1.00149	0.987811	0.89683	0.879313	0.897044	0.936427	0.897912	0.919215	0.868909	0.864272	0.846247	0.890347	0.88432	0.875434	0.757439
MRPL38	Q96DV4	2.8893	12	3	3	8.13796	1	1.00753	0.984348	0.970887	0.999161	1.00344	0.956304	0.935369	0.985822	0.906916	0.949109	0.933685	0.816996	0.781199	0.868922	0.79798	0.813751	0.838884	0.652021	0.599839	0.637572	0.683109	0.734102	0.618647	0.465242	0.44306	0.339953	0.489588	0.473229	0.393307	0.176591	0.100293	0.129063	0.121105	0.10157	0.147066	0.086809	0.0985826	0.0709333	0.125924	0.100881	0.0696951	0.0478096
SEC63	Q9UGP8	233.39	125	20	20	9.12756	1	1.00811	0.971803	0.992032	1.02031	1.02704	0.988371	0.973387	0.984343	1.01978	0.977937	1.00959	0.945836	0.948899	0.92633	0.983495	0.987393	0.990549	0.880991	0.899795	0.860493	0.906479	0.922236	0.91649	0.758482	0.781286	0.789987	0.833473	0.788829	0.811444	0.538787	0.57391	0.546596	0.581975	0.5791	0.59569	0.357301	0.334413	0.341075	0.365627	0.325068	0.364369	0.149586
MRPL15	Q9P015	27	22	7	7	8.49119	1	1.09408	1.08033	1.05928	1.09421	1.06152	1.04036	1.02451	0.984752	1.00856	1.00714	1.02028	0.898739	0.926171	0.899918	0.948508	0.90731	0.930615	0.729113	0.713173	0.760807	0.711502	0.771137	0.749239	0.511556	0.459628	0.472117	0.594944	0.468644	0.532325	0.270289	0.230409	0.25679	0.262151	0.25176	0.246424	0.187285	0.106045	0.136661	0.204372	0.109836	0.142804	0.0910588
PRKCA	P17252	21.498	10	4	4	7.64669	1	1.13955	1.16207	1.28757	1.09381	1.22088	0.89574	1.1046		1.48039	1.08305		1.01628	1.03126	1.06524	1.12928	1.01462	0.913973	0.531657	0.773928		0.592305	0.647341		0.135041	0.507484	0.327224	0.314567	0.42606	0.312193	0.01	0.250245		0	0.222979		0.143979	0.155397	0.137883	0	0.147107	0.120384	0.01
NPLOC4	Q8TAT6	105.83	87	14	14	9.11647	1	0.984022	0.955711	1.00435	0.994899	0.998081	0.972665	0.975292	0.957507	1.01367	0.972136	0.995342	0.94872	0.987189	0.945028	0.986704	0.945618	1.00845	0.875112	0.893953	0.906153	0.89782	0.893902	0.897567	0.696524	0.721014	0.740137	0.707872	0.733861	0.753016	0.395332	0.415844	0.404257	0.384348	0.423001	0.387428	0.204051	0.183672	0.141675	0.223182	0.199819	0.14568	0.107715
TOR1A	O14656	69.059	19	5	5	8.29026	1	0.930269	0.942206	0.952766	0.957058	1.01965	0.866637	0.910094	0.935353	1.00005	0.964967	0.991266	0.909825	0.959968	0.970058	0.934183	1.00569	0.946856	0.975493	0.843367	0.850522	0.858531	0.977656	0.867121	0.756084	0.676813	0.707549	0.743041	0.741583	0.691064	0.466737	0.460782	0.496428	0.462687	0.450651	0.497902	0.338286	0.32234	0.322333	0.338902	0.387394	0.367472	0.241428
NCEH1	Q6PIU2	131.05	63	10	10	8.97683	1	0.937453	0.968576	0.981276	0.989079	0.975881	0.912851	0.902383	0.961423	0.935936	0.922636	0.958992	0.89651	0.905391	0.937469	0.94895	0.918621	0.943947	0.824507	0.846884	0.849995	0.900028	0.837383	0.876568	0.733928	0.7264	0.741652	0.801754	0.818976	0.778852	0.665639	0.644778	0.620182	0.666682	0.695679	0.618507	0.554921	0.588858	0.559992	0.558237	0.617552	0.563288	0.449393
PPP4C	P60510	22.611	23	5	3	8.24679	1	0.982332	0.994247	1.0118	1.03469	1.03707	1.03379	0.980896	1.03788	1.01409	0.987012	1.01454	0.9822	0.984366	0.912038	0.901132	0.982464	1.0409	0.923162	0.871414	0.84593	0.893339	0.924545	0.879957	0.763396	0.768961	0.757997	0.853402	0.769723	0.769163	0.59466	0.564001	0.586175	0.630132	0.643523	0.626947	0.532142	0.518846	0.549616	0.550521	0.521962	0.516595	0.280632
MPDU1	O75352	3.5833	9	3	3	8.56724	1	0.964414	0.950509	1.02239	0.914491	1.00901	0.814286		1.18806	0.894132		1.28385	0.958795	0.97953	0.940347	1.00617	0.944306	0.985902	0.873951		0.909193	0.913743		0.944972	0.775943	0.896798	0.853194	0.799638	0.915928	0.923498	0.728539		0.434883	0.840554		0.453936	0.611209	0.591696	0.549837	0.579417	0.58618	0.564833	0.643111
CXorf56	Q9H5V9	30.332	21	3	3	8.22448	1	1.05607	1.00853	1.03269	0.972377	1.01511	0.946472	0.903814	1.0365	0.975182	1.0429	0.974717	0.878319	0.931386	0.786348	0.892302	0.904159	0.910376	0.734353	0.772382	0.710261	0.746274	0.738225	0.724821	0.546279	0.510644	0.548305	0.522357	0.515356	0.591905	0.275848	0.26399	0.251291	0.334803	0.251936	0.241942	0.182193	0.116079	0.26352	0.205943	0.122609	0.276582	0.138638
CPSF1	Q10570	22.281	6	3	3	7.13818	1	0.902408		1.07233	0.998152		1.00259		1.26166	1.31		0.929532	0.880326	0.909911		0.899474	0.895406		0.4548		0.587319	0.675359		0.596938	0.550003	0.674281		0.572785	0.746462		0.16002		0.280571	0.176662		0.21515	0.30267	0.317607		0.267782	0.346905		0.152135
SPTAN1	Q13813	323.31	652	86	2	10.1121	1	0.988442	0.982002	0.980933	0.943942	0.928661	1.01379	0.992733	0.972697	1.01724	0.935462	0.965857	0.965666	0.987292	0.958499	0.965664	0.939332	0.956582	0.904965	0.977202	0.962996	0.908938	0.943632	0.953757	0.796405	0.852541	0.860013	0.809513	0.834144	0.832174	0.416907	0.410503	0.408481	0.42882	0.422024	0.426005	0.244202	0.223696	0.266539	0.248881	0.22808	0.269536	0.169456
ACBD3	Q9H3P7	226.35	42	8	8	8.81182	1	0.96061	0.966156	1.02405	1.04633	1.07374	0.982204	0.86978	0.966743	0.951053	1.04118	1.01006	0.873773	0.866523	0.868867	0.923647	0.935844	0.942076	0.682143	0.729787	0.673803	0.778057	0.763911	0.712347	0.408377	0.427442	0.363379	0.436136	0.428351	0.408524	0.141587	0.144324	0.165581	0.150611	0.155754	0.186151	0.0875761	0.148533	0.113194	0.13322	0.141632	0.128397	0.0788548
PRPF3	O43395	28.692	27	6	6	8.31484	1	0.951715	1.03166	1.05229	1.11096	1.08384	0.951397	1.01772	0.973335	0.969865	1.00284	1.08571	0.882027	0.905666	0.871574	0.897042	0.896623	0.915093	0.635721	0.569535	0.526222	0.572855	0.591962	0.579617	0.381332	0.335205	0.259839	0.349301	0.312279	0.294526	0.310139	0.165583	0.175048	0.295543	0.176043	0.158508	0.145864	0.135484	0.108148	0.150074	0.138166	0.0963189	0.173099
RPL7A	P62424	323.31	81	10	10	9.47653	1	1.22953	0.871037	1.12121	1.18385	1.1032	0.969649	1.07632	0.778879	0.967466	1.02122	0.926316	0.868114	0.794418	0.942726	0.969641	0.750538	0.923637	0.722429	0.627592	0.87444	0.676925	0.706422	0.907026	0.561599	0.512836	0.660095	0.569543	0.554073	0.595483	0.512975	0.341992	0.405906	0.452997	0.37605	0.450354	0.287601	0.244248	0.362319	0.265679	0.251224	0.374314	0.209649
BCL2L13	Q9BXK5	93.538	68	8	8	8.69699	1	0.981501	0.917302	0.947623	0.958131	1.01226	0.969832	1.00111	0.949089	0.961737	1.02708	1.00675	1.0018	0.95903	0.93163	0.951983	0.970487	1.02398	0.952729	0.878985	0.953753	0.8861	0.921551	0.943913	0.798882	0.81444	0.809412	0.820836	0.836923	0.846935	0.558884	0.522142	0.498811	0.571947	0.567412	0.523579	0.363577	0.35057	0.294488	0.34451	0.385155	0.354665	0.268699
WDR92;DKFZp434B156	Q96MX6	56.73	28	4	4	8.97707	1	0.876048	0.928596	1.00055	0.907977	0.980812	0.941805	0.983352	0.870592	0.928313	0.99323	0.901931	0.887085	0.85982	0.899499	0.864456	0.839582	0.805005	0.68601	0.65269	0.700997	0.677617	0.638001	0.756221	0.424139	0.588683	0.535261	0.429173	0.580665	0.520236	0.322115	0.267612	0.367845	0.329156	0.292054	0.343619	0.205655	0.367411	0.23677	0.226397	0.372202	0.273787	0.133626
SLC43A3	Q8NBI5	8.9807	17	4	4	9.06871	1	0.956975	0.899129	0.987747	0.998139	1.00955	0.989359	0.919533	0.973433	1.00171	1.00462	0.994268	0.944528	0.913278	0.954053	0.991709	0.972048	0.971871	0.892601	0.930423	0.917575	0.955298	0.903767	0.954103	0.835164	0.89616	0.963411	0.92888	0.926188	0.98359	0.777652	0.800312	0.835599	0.816482	0.878206	0.853494	0.722145	0.709904	0.694569	0.767318	0.813086	0.735254	0.650212
CFDP1	Q9UEE9	9.1559	17	5	5	8.09416	1	1.06932	1.01198	1.00725	0.986375	0.983169	0.952287	0.967237	1.00129	1.04684	0.943745	1.0283	0.977212	0.932749	0.943197	0.965923	0.973193	0.932762	0.924114	0.844508	0.968205	0.97639	0.955233	0.974466	0.794967	0.715097	0.763489	0.837432	0.813268	0.820586	0.681343	0.64787	0.673599	0.680836	0.605915	0.587898	0.524549	0.614986	0.628242	0.573122	0.503602	0.613892	0.366874
MAN2A1	Q16706	34.793	67	14	14	8.84443	1	1.00711	0.961164	1.02769	1.02193	1.05287	1.01349	0.928274	0.952227	1.03621	0.973977	0.993352	0.962823	0.930271	0.926839	0.926607	0.962907	0.973351	0.838495	0.871019	0.858592	0.848572	0.858635	0.878896	0.685028	0.693332	0.713353	0.768917	0.757349	0.748537	0.440681	0.573047	0.511376	0.488529	0.57778	0.528817	0.28513	0.283657	0.287453	0.292521	0.29316	0.288407	0.130121
SPCS2	Q15005	5.1048	11	4	4	8.25978	1	1.01596	1.07379	0.986296	1.11284	0.918372	1.05075	1.06211		1.06669	1.14001		0.920638	1.02947	0.951393	0.966934	1.03599	0.956198	0.814289	0.78223		0.813506	0.800757		0.694868	0.423533	0.722265	0.73068	0.498408	0.643239	0.201053	0.132241		0.218654	0.140515		0.210693	0.0965782	0.182609	0.209968	0.112506	0.256306	0.106677
GALNT2	Q10471	147.2	77	15	15	9.12447	1	1.22934	0.999547	1.02649	0.949242	1.05571	0.92901	0.973947	0.97675	1.03257	1.0432	1.05504	0.868396	0.831823	0.937988	0.940411	0.563903	0.978384	0.84355	0.786007	0.797849	0.887879	0.86153	0.854395	0.437775	0.392443	0.336486	0.464073	0.342616	0.384134	0.168049	0.17365	0.161351	0.17284	0.188434	0.166701	0.163011	0.538457	0.112439	0.236087	0.609239	0.120913	0.0570043
WBP2	K7EIJ0	15.456	25	4	4	8.38938	1	1.00866	0.965539	0.986177	0.963703	0.963286	1.07902	0.970919	1.00047	1.00821	1.04724	0.985401	0.967389	0.950773	0.996788	0.968168	0.958445	0.978241	0.912943	0.884475	0.916827	0.856534	0.940133	0.919923	0.808599	0.867397	0.856069	0.842204	0.848336	0.799253	0.563627	0.57841	0.584011	0.620197	0.636263	0.62008	0.453258	0.424342	0.48225	0.440756	0.468196	0.452255	0.238129
BCAR1	P56945	26.258	29	7	7	8.20115	1	0.900336	0.859914	1.0188	1.05334	1.06861	0.873674	0.938945	0.802919	0.907616	0.932181	0.942971	0.725668	0.717321	0.638415	0.706467	0.709868	0.77865	0.512272	0.450341	0.523084	0.528307	0.455239	0.559569	0.348989	0.439249	0.437397	0.314567	0.419595	0.480455	0.145495	0.128604	0.171584	0.156272	0.143018	0.188755	0.087101	0.0889365	0.10869	0.0951545	0.0965644	0.155242	0.0721632
BZW2	Q9Y6E2	167.78	123	16	15	9.38534	1	0.95909	0.972188	1.07244	0.959357	1.03662	0.942106	0.928529	1.00172	0.95893	0.981452	1.02217	0.914629	0.906318	0.921907	0.977829	0.945159	0.952727	0.784944	0.771939	0.700571	0.797262	0.804715	0.737345	0.404995	0.588521	0.472519	0.403873	0.597245	0.476777	0.259761	0.245825	0.227139	0.26322	0.256235	0.240819	0.155967	0.169434	0.188493	0.147173	0.173341	0.18296	0.135008
ARCN1	P48444	45.348	75	15	15	9.43318	1	0.994543	0.968991	1.0169	1.02827	1.03553	0.963306	0.944581	0.960712	1.06707	1.02177	1.02896	0.973634	0.94325	0.927157	1.01846	0.949949	0.989676	0.854812	0.903624	0.876496	0.885365	0.909644	0.897983	0.645709	0.731022	0.684003	0.645576	0.684305	0.710154	0.317417	0.312155	0.321935	0.305304	0.327296	0.320335	0.117499	0.146115	0.159872	0.121497	0.133339	0.165337	0.0945137
DDX59	Q5T1V6	5.2115	10	3	3	8.01607	1	1.13623	1.08467	1.06597	0.971605	1.0858	0.954545	0.993626	1.09131	1.01761	1.09898	1.04	1.01142	1.04785	0.946277	1.08749	0.953494	1.00532	0.931665	0.851298	0.80891	0.87401	0.8817	0.868946	0.531901	0.579445	0.584344	0.508171	0.546098	0.504176	0.258974	0.168131	0.184257	0.304007	0.180029	0.188	0.082173	0.0971106	0.135983	0.0716066	0.117767	0.141987	0.132353
CHAF1B	Q13112	42.215	16	4	4	8.19056	1	0.874563	0.881704	0.899395	0.976647	0.887561	0.861638	0.943294	0.863598	1.00863	0.936576	0.95261	0.739005	0.785787	0.845702	0.834155	0.859575	0.81296	0.710279	0.692109	0.773394	0.778192	0.817043	0.760362	0.742567	0.730527	0.749182	0.733308	0.692309	0.75683	0.541931	0.503797	0.56982	0.540182	0.568228	0.558776	0.386401	0.450481	0.472859	0.480545	0.469263	0.449429	0.302986
ANXA5	P08758	323.31	239	18	18	10.0468	1	0.982206	0.963771	0.995086	0.997165	1.00394	0.945354	0.941572	0.944163	0.980747	0.98287	0.966719	0.898659	0.894564	0.886464	0.928332	0.937876	0.946308	0.692801	0.691538	0.676917	0.709973	0.712207	0.72639	0.339048	0.345367	0.345037	0.332565	0.354908	0.375889	0.122666	0.136531	0.158011	0.135446	0.140932	0.185094	0.0912814	0.0886677	0.1004	0.0938981	0.097483	0.116754	0.0620516
ALDH5A1	P51649	11.271	8	3	3	8.3357	1	0.850917	0.849189	0.82862	0.935809	0.901205	0.92428	0.896509	0.900602	0.848765	0.880934	0.799026	0.874476	0.78551	0.810035	0.744919	0.815286	0.839897	0.713183	0.73003	0.827472	0.772334	0.746856	0.709592	0.593871	0.635493	0.662428	0.675622	0.692802	0.68452	0.497304	0.573895	0.487129	0.540414	0.494493	0.612798	0.49455	0.432735	0.416654	0.354859	0.450573	0.4204	0.222339
DCPS	Q96C86	64.43	46	7	7	8.78976	1	1.05133	1.01085	0.992186	1.03156	0.988366	1.16995	1.0617	1.03084	1.16323	1.0253	1.07989	1.02582	1.06287	1.01593	1.03616	0.967615	0.986825	0.959755	1.03804	0.961275	0.966188	1.00786	1.0321	0.958834	0.910502	0.957735	0.930708	0.904172	0.971247	0.617547	0.669166	0.711749	0.664093	0.747174	0.759224	0.660751	0.680459	0.645377	0.65623	0.639292	0.697333	0.360183
MRPS9	P82933	6.963	20	4	4	8.38842	1	0.925234	0.893617	1.0025	0.959095	0.94682	0.847452	0.949743	0.968529	0.866487	0.986589	0.912368	0.832938	0.745269	0.776025	0.831668	0.764874	0.773928	0.556226	0.493859	0.5075	0.589015	0.54171	0.559098	0.241631	0.401697	0.427273	0.244489	0.445885	0.437016	0.297959	0.119502	0.156814	0.325757	0.117864	0.15422	0.0352911	0.247668	0.278712	0.0352731	0.283828	0.270092	0.2251
LGALSL	Q3ZCW2	5.2601	15	3	3	8.1377	1	1.0662	0.97805	0.975087	0.970124	0.982019	0.948943	1.04146	0.981819	0.963473	0.977879	1.03694	0.971245	0.945727	0.993217	0.99528	0.962907	0.956725	0.927566	0.897678	0.833974	0.885388	0.767751	0.879786	0.697523	0.668383	0.731432	0.716281	0.682065	0.715633	0.424255	0.462363	0.397327	0.447517	0.489776	0.454812	0.235687	0.338547	0.250363	0.260401	0.290758	0.29106	0.186804
DLG1	Q12959	10.393	24	7	5	7.98529	1	1.07664	1.02194	1.10048	1.07582	1.14021	0.968754	0.994373	0.950708	1.08921	1.02168	1.02944	0.882781	0.886807	0.846818	0.992053	0.915631	0.933234	0.661805	0.695798	0.705217	0.751584	0.737985	0.71753	0.510792	0.56575	0.518517	0.535049	0.533193	0.536083	0.295738	0.287817	0.369324	0.328551	0.325071	0.32686	0.163362	0.162045	0.199902	0.202173	0.150223	0.201014	0.1385
GNAQ	P50148	35.531	16	7	4	7.90696	1	0.94584	0.894593	0.958992	0.927751	0.945637	0.84564	0.869153	0.881618	0.935347	0.898888	0.849415	1.1153	0.849765	0.835256	0.857517	0.871629	0.836022	0.757049	0.815049	0.813007	0.893091	0.818425	0.804342	0.672775	0.70894	0.738078	0.3449	0.692935	0.762704	0.486075	0.533545	0.592131	0.553479	0.572831	0.619123	0.01	0.349509	0.340552	0.267086	0.354748	0.361898	0.159186
GDI1	P31150	121.83	64	16	8	8.97138	1	0.996364	0.979016	1.01348	1.02462	1.0644	0.917692	0.979484	0.997767	1.02017	1.02687	0.999731	0.964014	0.965616	0.977721	1.01575	0.985847	1.03901	0.965298	0.966115	0.995475	0.989065	0.959664	0.978873	0.85655	0.883454	0.824918	0.913767	0.960665	0.908053	0.647865	0.638169	0.617466	0.681416	0.659844	0.619242	0.342073	0.303	0.322694	0.383582	0.311226	0.320476	0.146743
SMARCA5	O60264	61.213	56	13	12	8.61121	1	1.04885	1.00321	0.984497	1.04655	1.02642	0.94243	0.974092	0.949134	0.97124	0.92419	0.994141	0.781799	0.782208	0.755424	0.807772	0.742026	0.78139	0.462538	0.48073	0.4421	0.469459	0.47616	0.43956	0.379585	0.300247	0.390457	0.393087	0.290558	0.404407	0.190608	0.184203	0.175661	0.195652	0.210379	0.191175	0.138664	0.120005	0.100559	0.150451	0.124648	0.0976712	0.0645941
ATPAF1	Q5TC12	32.366	29	6	6	8.19822	1	0.944771	1.01751	0.984389	1.00111	1.02183	0.985982	0.936816	0.918033	1.00838	0.968958	0.917518	0.93794	0.920453	0.919664	0.909644	0.881655	0.890917	0.867375	0.823211	0.863386	0.898553	0.803611	0.793318	0.621416	0.685653	0.635028	0.680766	0.756358	0.670335	0.273876	0.49126	0.510983	0.300285	0.465321	0.511884	0.28603	0.260932	0.266813	0.304368	0.281276	0.253893	0.105304
AKAP13	Q12802	27.119	25	7	7	8.42118	1	0.973551	0.951302	0.947874	1.04118	0.994831	0.87778	0.912206	0.89178	0.884675	0.985279	0.941787	0.855617	0.868722	0.795976	0.89304	0.880248	0.793348	0.612231	0.640303	0.625098	0.722288	0.654739	0.708489	0.428503	0.398458	0.490688	0.437288	0.366839	0.524478	0.309133	0.252586	0.312896	0.376168	0.289769	0.315549	0.221486	0.177021	0.286314	0.233194	0.190634	0.322124	0.217399
DMD	P11532	6.2631	21	4	4	8.09927	1	0.99172	1.07446	1.07119	1.06509	1.19083	0.992255	0.960698	0.957545	0.984134	0.980644	1.03112	0.820689	0.799381	0.679959	0.824364	0.83257	0.767836	0.471183	0.484361	0.462085	0.470278	0.514971	0.466228	0.315138	0.357784	0.219911	0.31373	0.351424	0.249055	0.135218	0.145262	0.10803	0.121526	0.142503	0.123753	0.114516	0.123753	0.0664374	0.121071	0.144265	0.0911489	0.066095
THUMPD3	Q9BV44	54.671	39	8	8	8.5132	1	0.945717	1.0093	0.979199	0.96074	0.992062	1.03615	1.10624	0.995184	1.03344	1.02843	0.940338	0.953162	0.980487	0.94345	0.935443	0.97177	0.966465	0.823674	0.790638	0.901323	0.763061	0.805799	0.893165	0.745186	0.745872	0.746843	0.744607	0.769893	0.708101	0.500005	0.406559	0.42279	0.468346	0.41437	0.446925	0.269259	0.249267	0.213271	0.25429	0.243566	0.246114	0.139874
GARS	P41250	323.31	263	28	28	10.1144	1	0.96887	0.929747	0.979512	0.9878	0.993154	0.994131	0.956761	0.951076	0.997165	0.986696	0.989924	0.975222	0.954541	0.941494	0.982247	0.986468	0.99553	0.943089	0.933815	0.944472	0.948988	0.980882	0.977004	0.865514	0.876889	0.889428	0.887496	0.925896	0.926842	0.753682	0.783706	0.764112	0.795886	0.804696	0.795949	0.707419	0.689526	0.705195	0.682082	0.695758	0.714924	0.566824
RPL13A;RPL13a;RPL13AP3	P40429	7.7199	37	5	5	8.69592	1	1.17666	0.968129	1.10664	1.14785	1.12438	1.00695	1.05461	0.902483	1.00547	1.05381	0.982327	0.906442	0.899482	0.918063	0.953678	0.865788	0.955484	0.77929	0.674869	0.840906	0.722877	0.750131	0.889647	0.590979	0.510765	0.629478	0.608783	0.510624	0.555142	0.400507	0.348849	0.346343	0.395922	0.354039	0.35218	0.254679	0.185755	0.260183	0.268095	0.186478	0.313591	0.152145
SLC26A2	P50443	2.7554	6	3	3	7.32025	1	0.931847		1.04044	1.11631		0.939884		1.01296	0.9857		0.931509	0.753976	0.846138		0.841527	0.845148		0.744554		0.772783	0.74805		0.713948	0.666555	0.558921		0.641796	0.596596		0.364268		0.306145	0.276599		0.309503	0.248967	0.256299		0.278054	0.269383		0.134
CCDC134	Q9H6E4	34.125	14	4	4	8.05702	1	0.905366	1.01237	0.916663	1.0036	0.900364	0.928506		0.802928	0.990171		1.01486	0.940345	0.909107	0.879666	0.860446	0.858217	0.853774	0.773052		0.61833	0.826903		0.678239	0.666457	0.631359	0.700176	0.62472	0.677082	0.630353	0.412037		0.562769	0.361547		0.581082	0.310402	0.31696	0.327628	0.285896	0.351229	0.337976	0.229577
STX4	Q12846	31.954	11	3	3	7.93352	1	1.11497	1.07441	1.04604	1.04475	1.08279	1.03918	1.02083	1.06376	1.03361	1.11418	1.10781	0.967709	0.96137	0.944443	1.01039	1.04034	1.06168	0.819976	0.821235	0.789641	0.9385	0.810498	0.808792	0.663335	0.638446	0.612533	0.648868	0.623257	0.665773	0.440482	0.462245	0.423435	0.370627	0.414108	0.443396	0.457923	0.328308	0.306254	0.373306	0.310432	0.299294	0.141611
MGEA5	O60502	147.3	58	10	10	8.54513	1	0.964	1.00951	0.990245	0.993187	0.966067	0.958863	0.970056	0.952614	0.956693	0.945375	0.958415	0.873029	0.880374	0.880956	0.896351	0.906087	0.898838	0.801843	0.783693	0.798347	0.825904	0.847931	0.84368	0.681746	0.706714	0.689489	0.690275	0.690537	0.690078	0.453292	0.396831	0.411037	0.407209	0.445117	0.42457	0.162793	0.16947	0.160169	0.180728	0.171308	0.180072	0.0676674
ATAD1	Q8NBU5	122.14	36	7	7	8.66396	1	1.04327	0.949064	1.07497	1.08017	1.08221	0.972554	0.954723	0.852674	1.06503	0.970175	0.978506	0.879428	0.865581	0.817101	0.936616	0.876172	0.903365	0.593182	0.623498	0.674413	0.599878	0.661938	0.695346	0.32948	0.320164	0.448723	0.290768	0.331615	0.450568	0.120963	0.237943	0.305764	0.122786	0.247569	0.378948	0.0942367	0.0980365	0.145139	0.099212	0.103751	0.179677	0.046698
GBF1	Q92538	66.322	38	9	9	8.37267	1	1.06001	1.07365	1.04649	1.00442	1.00177	0.991177	0.997436	0.993953	0.989064	0.961213	0.946275	0.917588	0.934599	0.931067	0.956093	0.940628	0.915489	0.760224	0.750407	0.743497	0.732275	0.72372	0.751789	0.421138	0.4039	0.41064	0.446438	0.400061	0.375091	0.157643	0.206883	0.229982	0.161703	0.235972	0.249387	0.110611	0.10887	0.205724	0.0877218	0.133129	0.210514	0.058088
DNPH1	O43598	81.581	54	5	5	9.14326	1	1.00712	1.00632	1.07313	1.02098	0.903173	0.986101	0.957381	1.1772	1.01183	0.976113	0.986793	0.968006	0.987913	1.05539	1.05024	0.985415	0.976438	0.898011	0.894012	0.985119	0.918671	0.985445	0.928874	0.84948	0.848413	0.876869	0.956175	0.886515	0.871995	0.856093	0.767694	0.803799	0.886148	0.947781	0.809879	0.701657	0.789436	0.805048	0.743105	0.820138	0.787823	0.676552
ATL2	Q8NHH9	39.794	24	5	5	8.38584	1	1.04995	1.01646	1.03204	1.07802	1.09897	0.976028	1.06814	0.909748	1.05552	1.06278	1.05236	0.927472	0.959504	0.957346	0.99096	0.967988	1.03058	0.885538	0.859932	0.889748	0.974346	0.905998	0.973042	0.721939	0.637785	0.600685	0.697991	0.64021	0.602881	0.229163	0.232073	0.27092	0.217309	0.176565	0.297661	0.153204	0.132099	0.143675	0.201126	0.14962	0.137886	0.0827
LSM14A	Q8ND56	52.823	25	5	4	8.42744	1	0.993278	1.01714	1.06105	1.10609	1.09131	1.03927	0.948639	0.983228	1.05312	1.02026	1.2247	1.00003	1.01039	0.935836	1.01376	0.980689	1.06576	0.884828	0.971098	0.910932	0.896192	0.864682	0.925562	0.72167	0.730664	0.723904	0.730277	0.760474	0.744315	0.458471	0.513921	0.346886	0.467334	0.560911	0.386833	0.409323	0.375455	0.349875	0.394142	0.346135	0.356302	0.328986
ATPAF2	Q8N5M1	12.567	13	4	4	7.55862	1	1.19272	1.12319	1.12752	1.09986	1.29216	1.15913	0.969206	1.109	1.09486	1.1667	1.44319	1.19735	1.31534	1.17436	1.24269	1.38929	1.35751	1.10149	1.05806	0.924929	1.16026	1.18728	1.33825	0.953888	1.08553	0.928631	1.22185	0.934681	1.00951	0.875177	0.935907	0.657879	0.840603	0.987479	0.726232	0.778222	0.41725	0.550995	0.667643	0.559372	0.579056	0.552098
SRPK2	P78362	5.2961	8	3	3	7.47411	1	0.976861	0.88129	0.99773	1.03489	0.979049		0.825063			0.968098		0.906389	0.891391	0.957208	0.959684	0.938602	1.08768		1.02008			0.805317		0.621114	0.676212	0.703142	0.708324	0.632633	0.566862		0.463863			0.419621		0.21868	0.291655	0.208384	0.227072	0.302634	0.265917
PBXIP1	Q96AQ6	23.567	28	6	6	8.02485	1	1.1262	1.01773	1.15268	1.05943	0.990614	1.03661	1.07299	1.0202	1.02352	1.04251	0.93691	0.964731	1.04299	1.0155	0.958262	1.02721	1.05166	0.875067	0.904483	0.935141	1.01669	0.943939	0.97669	0.774656	0.807074	0.772538	0.913215	0.78061	0.816016	0.635498	0.629654	0.683926	0.652674	0.709849	0.708053	0.522262	0.425384	0.56176	0.43372	0.390448	0.563727	0.31055
SEC16A	O15027	19.245	16	5	5	7.73115	1	0.750433	1.08708	0.850986	0.882844	0.835268	0.976858	0.875027	0.75719	0.727212	0.854606	0.885205	0.770286	0.715113	0.673638	0.680588	0.78356	0.680831	0.569408	0.480716	0.530478	0.446257	0.470083	0.548615	0.312888	0.459587	0.339947	0.375928	0.48234	0.341392	0.262852	0.241105	0.240028	0.187501	0.240432	0.251539	0.0641335	0.289286	0.142262	0.159231	0.271409	0.129483	0.106801
EPB41	P11171	2.1797	4	5	3	7.38466	1		0.991178	1.0288		0.961182	1.0333			0.933129			0.872956		0.912445	0.970321		0.960432	0.702232			0.743184			0.557442		0.67037	0.61152		0.583793	0.398118			0.317975			0.273994		0.257077	0.266476		0.258689	0.332625
ACOT1;ACOT2	Q86TX2	64.476	21	5	5	7.97533	1	0.978412	1.05718	1.11882	1.07605	1.08677	0.90567	0.949723	0.873736	0.923343	1.07396	1.21542	0.924065	0.88043	0.816435	0.875675	0.8848	0.869343	0.76162	0.663725	0.588146	0.713656	0.69199	0.698769	0.398966	0.490482	0.470973	0.454304	0.521516	0.484192	0.396996	0.188424	0.0761919	0.368928	0.222018	0.223012	0.141915	0.180119	0.173864	0.111878	0.186888	0.199646	0.15194
EIF2S3;EIF2S3L	P41091	278.46	182	17	17	9.95755	1	1.01602	1.00886	1.00851	0.980218	1.01032	0.960363	0.984275	1.01751	0.967777	0.964195	0.99711	0.909575	0.929098	0.924115	0.92957	0.914495	0.921715	0.7994	0.798737	0.794743	0.816288	0.813631	0.791478	0.649094	0.668292	0.646268	0.698853	0.689163	0.673312	0.478768	0.473645	0.457114	0.509303	0.482966	0.43715	0.301555	0.307045	0.307059	0.312141	0.302433	0.294714	0.162143
ZNHIT6	Q9NWK9	5.169	7	3	3	7.46855	1	0.839433	0.802833	0.879138	0.990006	1.10268	0.780074			0.72635			0.787865	0.720919	0.674356	0.816559	0.783486	0.756831	0.556836			0.718702			0.394826	0.523624	0.485881	0.451075	0.481682	0.484382	0.45953			0.460867			0.276891	0.341504	0.359849	0.297779	0.320177	0.297027	0.300993
PSPH	P78330	8.4973	29	5	5	8.6507	1	0.949409	0.946373	1.03892	1.02811	1.00924	0.970783	1.06794	0.875868	0.955645	0.995349	0.925098	0.969682	0.864345	0.873615	0.944692	0.912762	1.03695	0.876136	0.850316	0.800532	0.829737	0.838629	0.889473	0.741662	0.763754	0.76713	0.757054	0.794082	0.731445	0.637519	0.568605	0.718922	0.620293	0.585055	0.706952	0.484452	0.572765	0.562134	0.470289	0.579564	0.513251	0.462108
ATG9A	Q7Z3C6	21.792	22	6	6	8.07236	1	1.08954	1.06088	1.14428	1.02335	1.06905	1.01454	1.00165	1.00343	1.11842	1.09107	1.05582	0.930514	0.98784	0.957168	0.959434	1.0169	1.04767	0.824329	0.895175	0.924829	0.859266	0.927691	0.977252	0.686435	0.758643	0.7284	0.766816	0.729829	0.723583	0.487264	0.368608	0.376368	0.456745	0.439236	0.390331	0.405935	0.191274	0.209843	0.338713	0.222296	0.232875	0.185685
U2AF2	P26368	323.31	157	12	12	9.69396	1	0.996147	1.02054	0.99924	0.980727	1.01854	0.981201	0.965585	0.959256	0.981911	0.97228	0.987381	0.896205	0.918058	0.882999	0.918254	0.918722	0.890784	0.715035	0.74477	0.74266	0.719466	0.73988	0.72907	0.446691	0.453887	0.447607	0.460798	0.449106	0.451127	0.168499	0.139783	0.141696	0.17364	0.157922	0.153669	0.0730172	0.0909723	0.0827389	0.0771878	0.0949033	0.0912297	0.0740218
TMF1	P82094	26.555	37	13	13	8.27593	1	1.05983	1.03502	1.07488	1.13711	1.13306	1.1303	1.00822	1.03859	1.10225	1.11336	1.0739	0.982578	0.942207	0.972023	1.06185	0.991874	1.0633	0.888101	0.949769	0.874787	0.985411	0.946498	0.974807	0.771687	0.724466	0.734458	0.896243	0.786109	0.760884	0.503345	0.590578	0.535446	0.544954	0.579937	0.599811	0.518749	0.493279	0.445921	0.525051	0.516155	0.487642	0.333574
TPBG	Q13641	3.1873	9	4	4	7.86078	1	1.01372	1.21985	1.28154	1.1622	1.23839	1.12219	0.997852	1.04332	1.15611	1.1423	1.11669	0.92186	1.04878	1.16911	1.03519	1.18665	1.17218	0.977787	1.13582	0.921526	1.00867	0.897204	0.96084	0.875814	0.863697	0.859041	0.924598	0.806882	0.842121	0.610618	0.860315	0.76099	0.730428	0.5928	0.751902	0.578889	0.636099	0.384155	0.729734	0.697479	0.398564	0.481817
REPS1	Q96D71	8.3683	9	3	3	7.6371	1	0.870482	0.870154	0.9227	0.882845	0.844264	0.815464	0.940394	0.78353	0.832348	0.9107	0.792602	0.796415	0.812331	0.765154	0.788168	0.681757	0.744561	0.577199	0.530254	0.620065	0.583747	0.571378	0.601345	0.352846	0.443352	0.521413	0.382207	0.525708	0.512348	0.376753	0.253621	0.383106	0.405947	0.249296	0.398119	0.200537	0.316363	0.3446	0.16051	0.339998	0.327079	0.241625
GALNT7	Q86SF2	23.763	28	6	6	8.34984	1	1.05189	0.975202	1.07485	1.05541	1.01869	0.991783	0.958562	0.929684	1.04529	1.05899	1.00751	0.99209	0.948603	0.97438	1.03226	0.958853	1.04178	0.870426	0.928483	1.01184	0.951114	0.958413	0.955361	0.791662	0.853467	0.900242	0.842125	0.852811	0.79765	0.637828	0.63783	0.614676	0.664331	0.602486	0.618345	0.355501	0.422376	0.430069	0.405571	0.395807	0.421222	0.247642
WDR77	Q9BQA1	255.46	47	5	5	8.78502	1	0.96766	0.987455	1.00149	1.00804	1.02815	1.0102	1.01791	0.943766	0.983941	0.961141	1.00913	0.949687	0.941031	0.922207	0.996317	1.05261	0.991594	0.889841	0.890121	0.906501	0.931466	0.89604	0.917291	0.766634	0.761085	0.803606	0.826907	0.82515	0.810808	0.562215	0.644328	0.639299	0.597794	0.583821	0.596484	0.35787	0.340465	0.371621	0.352596	0.325793	0.340525	0.123211
PPP1R14B	Q96C90	62.296	23	7	7	8.37199	1	0.96789	0.845772	0.913507	0.994282	0.86615	1.01426	0.88009	0.873897	1.09099	0.971398	0.928195	0.902864	0.889609	0.801569	0.825139	0.965269	0.865842	0.94757	0.753576	0.794076	0.840116	0.766202	0.791928	0.550289	0.462005	0.673913	0.621264	0.552808	0.668621	0.15357	0.361981	0.395422	0.161471	0.415447	0.353759	0.387527	0.295507	0.460845	0.349516	0.33891	0.506872	0.0658475
CHORDC1	Q9UHD1	113.43	132	15	15	9.5573	1	0.991789	0.999398	1.02424	1.00778	1.03745	1.01179	1.00597	0.992033	1.02979	1.03057	1.01004	0.960721	0.981681	0.976394	0.997189	1.01848	0.996187	0.902483	0.927854	0.925597	0.909647	0.926191	0.948774	0.746063	0.750969	0.740746	0.765039	0.758325	0.727871	0.376511	0.340378	0.351337	0.362122	0.323086	0.350288	0.173533	0.134593	0.170583	0.174917	0.132976	0.19294	0.118619
CPA4	Q9UI42	55.319	39	8	8	8.37842	1	1.05665	1.00438	1.06599	1.03929	1.06483	1.04493	0.955652	1.11505	1.03053	0.924533	1.12476	0.952194	1.01687	0.891277	1.05376	0.965073	0.968809	0.903778	0.91946	0.995072	0.865616	0.893144	0.991419	0.808277	0.779676	0.807379	0.834767	0.84976	0.903808	0.680558	0.708916	0.526488	0.747066	0.736818	0.526288	0.524508	0.552889	0.630499	0.628071	0.588454	0.643798	0.473682
GLMN	Q92990	37.74	49	9	9	8.7741	1	0.993748	1.01657	1.00675	1.01812	1.00696	1.00721	1.02365	1.0088	1.03695	1.03181	1.0184	0.995774	0.959395	0.928014	0.974537	0.964611	0.995966	0.874374	0.85257	0.891786	0.888698	0.891768	0.889026	0.702337	0.696961	0.706545	0.658594	0.709035	0.692677	0.271204	0.278845	0.268641	0.287598	0.302969	0.293662	0.12813	0.157737	0.148501	0.137335	0.167707	0.132955	0.0936509
INTS4	Q96HW7	14.942	16	4	4	7.60391	1	1.04525	1.12027	1.15215	1.09576	1.16742	1.04035	1.14495	0.932942	1.11888	1.13919	1.06661	0.941511	1.03036	0.89608	1.10755	0.987073	1.03332	0.905374	0.920131	0.859733	0.943745	0.871418	1.04044	0.888877	0.887994	0.748575	0.883846	0.843627	0.953785	0.606793	0.453991	0.606549	0.605214	0.563461	0.784856	0.230027	0.308145	0.235115	0.168064	0.322077	0.297795	0.167442
KPNA1	P52294	4.8957	14	5	3	8.02999	1	1.0174	1.00847	1.09303	0.988258	0.997812	0.929914	0.976148	1.05475	0.999972	0.881963	0.904875	0.824736	0.829949	0.874314	0.871483	0.952114	0.907332	0.670292	0.757117	0.638612	0.732362	0.74229	0.722053	0.425148	0.46534	0.445559	0.43158	0.419015	0.449976	0.19784	0.227962	0.232198	0.214892	0.192301	0.183063	0.11008	0.112072	0.0744023	0.107876	0.102865	0.108282	0.0374743
FAM129B	Q96TA1	188.76	142	17	17	9.34963	1	0.963694	0.969016	0.948472	0.976313	1.00182	0.964773	0.976938	0.957213	0.987188	0.989092	0.952909	0.934643	0.932445	0.889192	0.955021	0.977787	0.90917	0.847568	0.856684	0.828725	0.824471	0.870469	0.91055	0.675955	0.645576	0.657425	0.662073	0.668537	0.692582	0.360402	0.276808	0.329748	0.335887	0.273636	0.3214	0.141865	0.150186	0.262456	0.154017	0.162588	0.280869	0.157584
PGM2	Q96G03	184.88	85	18	18	9.26771	1	0.9943	0.975316	0.983672	0.990895	1.02259	0.996257	0.993604	1.00559	0.989484	0.979321	0.999075	0.980579	0.967879	0.992376	0.988852	1.01251	0.993658	0.939633	0.944896	0.981513	0.978805	0.963786	1.0284	0.903154	0.905113	0.888928	0.919731	0.942351	0.947178	0.819071	0.80143	0.766057	0.839584	0.805056	0.783291	0.73071	0.722732	0.734162	0.704692	0.717939	0.706135	0.594944
TTC37	Q6PGP7	109.04	39	10	10	8.27073	1	1.03737	0.985185	1.01142	1.01962	1.00899	0.975164	0.878847	1.01004	0.98322	0.904469	0.993799	0.853056	0.838174	0.827803	0.833387	0.804321	0.795683	0.530739	0.659013	0.48928	0.549193	0.683572	0.483267	0.408977	0.385799	0.463494	0.384419	0.378181	0.465677	0.235703	0.250225	0.245102	0.24772	0.278544	0.2633	0.170039	0.162179	0.199824	0.149868	0.16444	0.186914	0.1208
ARF4	P18085	12.091	40	8	4	9.19081	1	1.01625	0.895775	1.03897	1.07698	1.15128	1.02568	0.99973	0.932522	1.08176	1.04946	1.05849	0.979751	0.950863	0.913048	0.996423	1.02223	0.995962	0.841369	0.903866	0.903775	0.858667	0.852375	0.905466	0.701276	0.64305	0.744602	0.674975	0.640609	0.700971	0.334245	0.364873	0.336014	0.312604	0.304693	0.366427	0.148467	0.173885	0.159942	0.13694	0.162017	0.181407	0.0740604
HTATSF1	O43719	126.68	28	10	10	8.6885	1	1.00888	0.98306	1.00177	0.976966	1.07622	0.955429	0.975268	0.915977	0.940901	0.808385	0.966134	0.73942	0.746927	0.709394	0.745177	0.782717	0.748758	0.396218	0.472194	0.375644	0.396942	0.472426	0.42218	0.2752	0.251323	0.220414	0.305959	0.27573	0.22707	0.124889	0.262337	0.143438	0.132001	0.2155	0.164333	0.119829	0.104947	0.0984699	0.128723	0.121204	0.11226	0.0677433
CPNE8	Q86YQ8	20.86	20	6	5	8.17981	1	0.954719	0.978414	1.06532	1.0354	1.06318	0.965001	0.954066	0.956552	0.948683	0.967812	0.960851	0.841894	0.886498	0.886963	0.911044	0.88422	0.891813	0.658065	0.694657	0.615599	0.642379	0.582399	0.672662	0.358701	0.39848	0.318847	0.280369	0.358106	0.304023	0.213155	0.197729	0.203859	0.203673	0.227223	0.207473	0.110669	0.139599	0.105499	0.111516	0.187757	0.151305	0.0995919
ACO2	Q99798	169.11	136	19	19	9.41439	1	0.976538	0.9761	0.970477	0.982878	1.02099	1.00415	0.960965	0.949934	1.01899	1.00755	1.0039	0.949175	0.952605	0.923732	0.960151	0.935406	0.955955	0.864695	0.903457	0.895305	0.880202	0.904693	0.913152	0.650497	0.664623	0.656047	0.692926	0.748235	0.68665	0.223684	0.208069	0.243151	0.229177	0.227814	0.246738	0.163576	0.105763	0.166	0.156904	0.107104	0.172476	0.102381
TTN	Q8WZ42	2.2549	30	4	4	8.65992	1	1.04222	0.955057	1.08495	1.08918	1.04098	0.924903	0.890198	0.755883	0.965901	0.908478	0.924553	0.959416	0.911756	0.889145	0.934	0.911361	0.964825	0.863793	0.865098	0.851709	0.85488	0.864796	0.928253	0.704649	0.722025	0.755941	0.711878	0.691172	0.792402	0.609137	0.659231	0.7159	0.671239	0.717515	0.748106	0.427505	0.43378	0.413459	0.407858	0.4614	0.480482	0.310606
LGALS3BP	Q08380	24.235	35	7	7	8.86207	1	1.04321	1.08454	1.03934	1.0273	1.06103	1.04202	1.02251	1.06136	1.03197	0.946661	1.05309	0.971075	0.982022	0.967384	0.961238	0.916642	0.986452	0.933268	0.987453	0.904777	0.941915	0.932903	0.910048	0.78802	0.779045	0.774286	0.876204	0.834762	0.814141	0.52412	0.5389	0.593169	0.548996	0.564175	0.563176	0.491133	0.494362	0.437364	0.477834	0.536063	0.404978	0.33248
RBM12	Q9NTZ6	17.273	38	11	11	8.69681	1	0.910357	0.969235	1.03576	1.01669	1.04908	0.964	0.929618	0.955827	0.964553	0.983413	1.01278	0.883061	0.797881	0.866872	0.917391	0.902018	0.896846	0.630345	0.68307	0.608557	0.65376	0.638282	0.62085	0.279863	0.500105	0.316202	0.287508	0.500111	0.351999	0.180952	0.148946	0.156821	0.168613	0.165884	0.181231	0.0982088	0.205407	0.144348	0.103381	0.236846	0.133296	0.0772734
RPLP0;RPLP0P6	P05388	239.55	173	14	14	10.4194	1	0.914879	0.970316	0.930601	0.888773	0.989332	0.972032	0.938739	0.980552	1.00164	0.903236	0.975297	0.984209	0.862741	0.914204	0.973206	0.902145	0.947783	0.886263	0.844065	0.938166	0.907069	0.966368	0.984212	0.83358	0.829705	0.881966	0.883391	1.05671	0.938767	0.873953	0.84908	0.881234	0.947143	1.04989	0.909748	0.898795	0.938596	0.879157	0.94698	1.05738	0.927254	0.739395
CAPG	P40121	40.35	53	10	10	9.10677	1	0.965581	0.969272	0.960771	0.9608	0.970573	0.955537	0.926626	0.918452	0.943013	0.916887	0.930969	0.933539	0.914229	0.909745	0.930435	0.909403	0.905693	0.768172	0.768939	0.750839	0.776523	0.746104	0.761812	0.478279	0.513346	0.490728	0.448425	0.536787	0.491758	0.224249	0.321969	0.329865	0.211899	0.304656	0.307692	0.116157	0.144554	0.199182	0.131285	0.157643	0.212131	0.0979652
TARBP1	Q13395	10.766	8	3	3	7.91238	1	0.979144	1.05851	1.03442	0.965813	1.07192	1.06154		0.917026	0.949463		0.901125	0.857168	0.914224	0.947645	0.942371	0.901534	0.935328	0.80416		0.796229	0.795649		0.824215	0.589101	0.640189	0.493069	0.709177	0.623913	0.525378	0.338995		0.444681	0.292031		0.465956	0.166899	0.269661	0.160882	0.15768	0.323996	0.160124	0.0836356
HTRA2	O43464	18.805	33	6	6	8.33618	1	0.999855	1.03129	0.959091	1.03779	1.02132	0.987026	1.00938	0.963897	0.984379	1.02506	0.988741	0.987654	0.901822	0.911826	0.983638	0.942482	0.979211	0.867429	0.879724	0.842981	0.881339	0.8955	0.912227	0.800437	0.788437	0.770699	0.778421	0.89082	0.839868	0.637802	0.605	0.625	0.647072	0.61368	0.737829	0.530168	0.523979	0.495292	0.543252	0.545311	0.548244	0.437003
COPB2	P35606	323.31	130	21	21	9.35582	1	0.996753	0.951143	0.980732	1.00382	1.01973	0.981327	0.958919	0.93004	1.00917	0.993177	1.00127	0.920696	0.916828	0.895455	0.940159	0.933922	0.937818	0.805896	0.811827	0.796327	0.820807	0.827062	0.848006	0.61044	0.611927	0.636699	0.603728	0.613033	0.634623	0.278415	0.314125	0.328807	0.289744	0.323221	0.328172	0.209647	0.166084	0.192986	0.199522	0.173234	0.211718	0.0949171
BUD31	P41223	11.135	15	3	3	8.23226	1	0.960074	1.00844	1.00249	0.995214	0.940188	0.989389	0.941505	0.864202	0.928322	0.894172	0.97055	0.841982	0.864712	0.87526	0.848043	0.907877	0.891662	0.664422	0.777755	0.739069	0.741012	0.797771	0.806461	0.55309	0.517383	0.567566	0.565087	0.560308	0.548793	0.326487	0.266544	0.336799	0.355931	0.287092	0.31276	0.155321	0.118396	0.101166	0.116802	0.111598	0.075003	0.150482
SLC3A2	P08195	323.31	586	30	21	10.9722	1	0.979631	0.928955	1.00565	0.980169	1.0252	0.963627	0.935045	1.0479	0.993123	0.989439	1.02865	0.996711	0.986816	0.922602	1.02679	0.985222	1.02219	0.953452	0.951222	0.999336	0.971806	0.96882	1.01639	0.913789	0.9092	0.948579	0.930936	0.962128	1.00358	0.816893	0.840326	0.820258	0.890065	0.90517	0.8277	0.753127	0.781576	0.735107	0.787511	0.831695	0.824271	0.709885
FAM114A1	Q8IWE2	58.122	17	3	3	7.98143	1	0.998854	0.987876	0.997135	1.16684	1.14403	0.994863	0.929382	1.01954	1.07456	0.943778	1.11989	1.06804	0.990583	0.98233	1.06855	0.964363	1.03143	0.926029	0.977881	0.943766	0.982878	1.10517	0.981533	0.749227	0.786752	0.741598	0.800446	0.796943	0.814625	0.406416	0.439004	0.294035	0.415382	0.474622	0.328224	0.18343	0.154985	0.164155	0.232025	0.182166	0.172101	0.156668
MPZL1	O95297	6.8738	24	6	6	8.78349	1	0.832166	0.914601	0.977379	0.930587	0.930168	1.05405	0.989068	0.92088	1.02166	1.00114	0.98358	0.958923	0.787566	0.913256	1.00068	0.872537	0.902211	0.889773	0.857363	0.809731	0.916175	0.852044	0.854946	0.717576	0.788535	0.736809	0.764228	0.842266	0.807572	0.49474	0.572751	0.615601	0.554155	0.559643	0.644179	0.432991	0.625102	0.552218	0.436114	0.690181	0.538849	0.354138
TIA1	P31483	16.441	17	5	3	8.44851	1	0.926364	0.945489	0.862079	0.891125	0.906582	0.883512	0.914084	0.912083	0.892505	0.853733	0.891395	0.832921	0.752698	0.867315	0.908324	0.909968	0.861259	0.825065	0.767613	0.788642	0.755098	0.75897	0.757945	0.629411	0.684941	0.609837	0.656767	0.726383	0.686722	0.483451	0.542107	0.492825	0.483807	0.538534	0.470889	0.267973	0.275201	0.289991	0.226663	0.294051	0.243489	0.101804
RALA	P11233	173.05	52	7	4	8.86369	1	1.01069	0.94342	0.99862	1.06561	0.986028	0.968352	0.959759	0.92059	0.961509	0.944602	0.989163	0.971897	0.950227	0.958574	1.00231	0.912519	0.944669	0.855231	0.843934	0.858711	0.85725	0.819441	0.840328	0.754992	0.709687	0.761198	0.771862	0.745761	0.816104	0.596614	0.660199	0.615222	0.642842	0.63523	0.653743	0.444106	0.488832	0.502162	0.471256	0.529308	0.544602	0.434187
PIP4K2C	Q8TBX8	3.412	5	3	3	7.41691	1	1.12354	1.01877	1.01626	0.98443	1.10133	1.07432			0.96939			0.910288	0.896035	0.855616	0.938734	0.88526	0.903224	0.673692			0.492337			0.402048	0.406646	0.423842	0.481331	0.420956	0.426064	0.28938			0.311585			0.17418	0.140524	0.165216	0.194163	0.174394	0.149635	0.21007
AAR2	Q9Y312	42.165	23	6	6	8.2538	1	1.07287	1.0689	1.01879	1.04974	1.08601	0.909396	0.944559	0.899601	0.997777	0.926068	0.965736	0.871843	0.809189	0.805752	0.857531	0.824974	0.818979	0.631596	0.676815	0.668028	0.716918	0.705459	0.702	0.421418	0.444603	0.356365	0.433411	0.390192	0.402068	0.179657	0.192615	0.239801	0.17275	0.212878	0.216062	0.148715	0.0930156	0.133737	0.155274	0.107423	0.12844	0.077649
RMDN3	Q96TC7	12.069	18	6	6	7.85963	1	0.99757	0.949428	0.950664	1.02826	1.12932		0.942608	0.984603		0.974018	1.10168	0.916085	0.875811	0.845937	0.927839	0.8794	0.983959		0.772216	0.645706		0.746004	0.730277	0.571101	0.544173	0.405725	0.558051	0.599806	0.574301		0.260382	0.245639		0.344651	0.119462	0.192513	0.185628	0.0812452	0.185762	0.171542	0.086921
HCCS	P53701	84.525	48	9	9	8.97023	1	1.01605	0.924	1.0016	0.974793	0.940466	0.917315	0.965925	0.902543	0.893354	0.921946	0.97889	0.978461	0.960858	0.903862	0.917687	0.929557	0.96564	0.822327	0.796448	0.873855	0.825025	0.81331	0.880541	0.728406	0.736188	0.766944	0.706108	0.746441	0.76662	0.610554	0.61442	0.581796	0.680635	0.635595	0.626887	0.461969	0.406189	0.520358	0.420829	0.447919	0.494934	0.463452
ACTL6A	O96019	41.931	33	10	10	8.77243	1	0.947222	1.02925	1.04105	0.965144	0.975567	0.935177	1.01385	0.931237	0.974222	0.942901	0.956366	0.841253	0.869536	0.867351	0.830438	0.815904	0.886319	0.651737	0.612993	0.647649	0.68108	0.64895	0.671602	0.506345	0.570828	0.544278	0.514735	0.593919	0.45447	0.303918	0.309418	0.329776	0.322891	0.326002	0.36571	0.144422	0.212226	0.090964	0.149675	0.252978	0.0936873	0.107678
PPIL3	Q9H2H8	7.7508	13	5	5	8.04187	1	0.971922	1.09496	1.18879	1.08602	1.07523	1.08608	1.04453	1.08063	1.08902	1.05331	1.09747	1.03152	0.964463	1.00603	0.957766	1.00032	0.99631	0.683784	0.76402	0.710821	0.731512	0.708388	0.710982	0.398416	0.576572	0.393155	0.44338	0.522052	0.423894	0.192646	0.225135	0.182475	0.206371	0.25077	0.189774	0.0872409	0.232619	0.164111	0.132974	0.255873	0.159658	0.0852196
RAB10	P61026	38.307	40	9	7	9.70969	1	1.05526	1.01529	1.01909	1.10916	1.10332	1.05265	1.00381	0.9448	1.11294	1.07363	1.0368	1.05411	0.986027	1.03481	1.05977	1.0677	1.07647	0.99472	0.931647	0.976744	0.946055	0.966405	0.979799	0.87529	0.898298	0.839184	0.827812	0.82162	0.877149	0.626507	0.729432	0.740064	0.632965	0.667367	0.699042	0.565136	0.494635	0.505322	0.601292	0.50513	0.480645	0.363962
STT3B	Q8TCJ2	32.924	27	6	6	8.47379	1	1.0312	1.04247	1.09176	1.07882	1.12553	1.12926	1.07888	1.08417	1.07598	1.13316	1.14353	1.04201	1.11335	1.00133	1.05544	1.00476	1.0205	0.993736	0.938846	0.948144	0.999579	0.954541	0.970156	0.941616	0.905303	0.857412	0.864103	0.840858	0.921292	0.578157	0.552376	0.586083	0.609593	0.656163	0.596306	0.408983	0.431032	0.432272	0.456276	0.449482	0.460932	0.226131
MBNL1	Q9NR56	5.0106	12	5	2	8.51979	1	1.0573	1.05766	1.01633	0.93402	0.932013	0.959168	0.972606	0.955112	0.951247	0.960349	0.978749	0.873541	0.925302	0.93511	0.888646	0.931001	0.89846	0.774687	0.74233	0.785415	0.808363	0.757365	0.770269	0.592224	0.582048	0.530747	0.605523	0.50082	0.58235	0.311292	0.34961	0.286387	0.332705	0.363218	0.319823	0.222629	0.218078	0.252471	0.232319	0.25307	0.243747	0.12486
VCP	P55072	323.31	824	49	49	10.7433	1	1.01174	1.00368	0.987252	0.980671	1.01397	1.01703	1.02458	1.02075	1.0207	1.02847	1.05769	1.00454	0.995069	0.99521	0.995101	0.992214	1.01117	0.977019	1.00127	0.989361	1.0062	0.997379	1.03407	0.923492	0.916794	0.914955	0.952898	0.946638	0.943154	0.826318	0.817004	0.817925	0.87271	0.841265	0.848594	0.79962	0.798509	0.786168	0.808584	0.817725	0.791364	0.703665
GPD2	P43304	226.26	141	23	23	9.47922	1	1.0048	1.05343	0.98652	0.994262	1.01916	0.994874	0.956186	1.0676	0.955198	0.991138	0.99354	0.94774	0.964039	0.987296	0.965722	0.941819	0.963099	0.870114	0.894383	0.884788	0.90932	0.908187	0.922395	0.831992	0.815963	0.815495	0.856037	0.836892	0.824063	0.747139	0.712639	0.673281	0.75486	0.726328	0.686519	0.639525	0.657601	0.628608	0.656937	0.665254	0.598229	0.534922
PRIM1	P49642	26.974	38	9	9	8.46156	1	0.898266	0.928375	0.916983	0.8826	0.898087	0.94453	0.800137	0.899654	0.862756	0.819874	0.81454	0.81487	0.778249	0.753592	0.74138	0.75704	0.786012	0.623746	0.664449	0.60088	0.552662	0.620665	0.629252	0.375097	0.476889	0.421195	0.35561	0.448253	0.433601	0.184612	0.321779	0.247589	0.177329	0.314255	0.245316	0.129139	0.239606	0.215405	0.140295	0.263413	0.225958	0.0929681
MVP	Q14764	80.236	70	21	20	8.84846	1	0.971126	1.11314	1.03299	1.02105	1.10229	1.0079	1.04576	0.903397	1.02427	1.04858	1.0476	0.987822	0.949718	0.902181	1.05835	0.945705	1.03381	0.86844	0.843323	0.836808	0.918707	0.892892	0.925194	0.714453	0.826627	0.664841	0.763703	0.805697	0.68773	0.475895	0.461539	0.522236	0.459491	0.452807	0.550308	0.200386	0.305334	0.211279	0.200268	0.305234	0.238663	0.161986
CNN2	Q99439	24.967	32	7	7	8.78031	1	0.954159	1.02366	0.961582	0.970824	0.963296		0.964473	0.91911		0.934396	0.894066	0.864679	0.878763	0.892867	0.883352	0.919169	0.874077		0.638316	0.654452		0.649526	0.652252	0.356191	0.370056	0.3003	0.371247	0.35117	0.326991		0.182475	0.29921		0.195428	0.321885	0.139229	0.109424	0.124875	0.141868	0.131981	0.138834
ANK2	Q01484	1.9922	9	3	2	8.31118	1	0.932363	0.937383	0.978105	1.04134	1.0901	0.56257	0.900497	0.913498	1.30496	1.06493	1.08152	0.948243	0.945155	0.908437	0.981686	1.01628	1.00919	0.994712	0.876075	0.814082	0.842577	0.856232	0.878984	0.460612	0.452542	0.406347	0.404768	0.351556	0.377588	0.109495	0.0735854	0.0883551	0.11154	0.0847	0.114791	0.0632269	0.0569325	0.0337477	0.0737526	0.0645904	0.0637146	0.0267772
CCDC51	Q96ER9	32.001	15	3	3	8.34056	1	0.953072	0.9586	0.962658	1.05755	0.953009	0.985841	0.920379	0.968924	0.963948	0.9642	1.01403	0.985482	1.01476	1.02447	0.986707	0.889076	0.972589	0.854562	0.917674	0.927045	0.95582	0.956774	0.982511	0.817555	0.816862	0.872023	0.849431	0.895991	0.81929	0.521663	0.532325	0.35941	0.566608	0.565243	0.457133	0.176104	0.109825	0.166622	0.136035	0.105126	0.157076	0.0917505
EPB41L1	Q9H4G0	21.037	28	6	5	8.35017	1	1.01718	1.03892	0.998583	1.01726	1.09648	1.00625	0.952069	0.972296	1.05334	1.00706	0.974981	0.922916	0.95132	0.880165	0.905671	0.898967	0.912205	0.695184	0.713823	0.717504	0.703478	0.706368	0.803927	0.493733	0.456409	0.420336	0.535774	0.474099	0.460802	0.207461	0.299364	0.240729	0.22266	0.310022	0.241281	0.25567	0.237741	0.179414	0.275056	0.24226	0.195739	0.141714
ERLEC1	Q96DZ1	12.683	14	4	4	7.88601	1	1.11193	1.02271	1.13525	1.12823	1.09691	0.969064	1.05725	1.04242	1.00442	0.99264	1.09741	1.04102	0.978359	0.947156	1.02099	1.02879	0.96766	1.08272	0.906769	0.952804	0.835673	0.8529	0.889009	0.795614	0.683164	0.81506	0.795506	0.789942	0.820624	0.684949	0.613857	0.654903	0.592669	0.665364	0.536335	0.510836	0.469873	0.541241	0.401831	0.496714	0.538993	0.270653
PUM2	A0A0A0MR59	2.1404	7	3	2	7.71414	1	0.938746	0.981225	1.0206	1.0213	0.998614	0.94481	0.908814	1.05989	0.950627	0.977969	1.11417	0.875266	0.877327	0.866264	0.956666	0.89523	0.959395	0.778006	0.838772	0.690256	0.871952	0.755744	0.691189	0.530297	0.67738	0.64261	0.662621	0.663426	0.538773	0.338749	0.375463	0.242804	0.327852	0.386688	0.244999	0.104435	0.187679	0.248866	0.143243	0.193047	0.189614	0.110311
PRKCD	Q05655	12.758	17	7	7	8.01017	1	0.79408	1.02196	1.05803	0.872085	1.08612		1.18236	0.90834		1.13739	0.828433	0.887068	0.865581	0.96082	1.09872	0.869165	0.961005		0.853801	0.795482		0.720388	0.728073	0.829931	0.743814	0.739812	0.536945	0.795132	0.658192		0.387068	0.62973		0.322885	0.619413	0.21453	0.670148	0.224931	0.164062	0.604616	0.248152
LIN7C	Q9NUP9	23.038	13	5	5	7.94604	1	1.01265	1.20948	0.9864	1.0614	1.03274	0.904331	1.00531	0.772715	0.866722	1.09267	0.787374	0.851111	0.906533	0.81285	0.928803	0.944549	0.882751	0.786618	0.699144	0.647053	0.720754	0.831093	0.746853	0.629528	0.617745	0.548708	0.61854	0.611255	0.561008	0.426408	0.367822	0.551214	0.569206	0.252923	0.611923	0.423974	0.209772	0.279895	0.331472	0.262076	0.260944	0.39671
PYGB	P11216	33.716	54	14	11	8.66348	1	1.03325	1.08402	1.0239	1.08868	1.06233	0.977344	1.04011	0.973942	1.01204	1.07748	1.08772	0.969856	0.983421	0.971201	0.962955	1.03729	0.986135	0.947864	0.910623	0.956222	1.0099	1.00531	1.00376	0.87466	0.824084	0.873223	1.00625	0.880847	0.909998	0.705238	0.641161	0.637093	0.703374	0.646909	0.664404	0.482473	0.438861	0.399022	0.459515	0.445918	0.424257	0.241328
PPP1R8	Q12972	84.451	24	6	6	8.19656	1	0.877392	0.979932	0.952375	0.854314	0.968627	0.989555	0.880074	0.984103	0.935587	0.893614	1.21063	0.936746	0.883732	0.879887	0.994074	0.894434	0.871522	0.78268	0.800305	0.609939	0.814148	0.791171	0.643524	0.500863	0.718732	0.63207	0.593994	0.738791	0.639073	0.375106	0.408338	0.271392	0.371115	0.448765	0	0.289505	0.489438	0.34033	0.220499	0.493645	0.336017	0.168409
PDLIM5	Q96HC4	120.3	56	13	12	8.95997	1	1.01062	1.0009	1.05232	1.01841	0.981003	0.979967	0.92692	0.959458	1.01444	0.999447	1.04463	0.897423	0.949486	0.941233	0.958752	0.960202	0.942905	0.810696	0.818915	0.805862	0.868727	0.880113	0.861838	0.663366	0.659692	0.660406	0.69908	0.667576	0.710064	0.394801	0.43395	0.404443	0.422454	0.457824	0.40598	0.22773	0.229747	0.301398	0.233701	0.232054	0.281291	0.156906
FKBP2	P26885	24.387	25	3	3	8.62651	1	1.12561	1.02316	0.961906	1.11157	1.10777	0.921176	0.994889	1.03955	1.01217	1.07753	1.00107	0.932938	0.912959	0.969692	0.90925	1.06591	0.902078	0.754836	0.695913	0.806747	0.856915	0.781937	0.778936	0.820365	0.569172	0.700992	0.760639	0.607348	0.689747	0.631093	0.538213	0.536418	0.606182	0.608733	0.570019	0.464001	0.362866	0.427151	0.503469	0.340369	0.402984	0.308607
IFIT3	O14879	5.6834	8	3	3	7.501	1	1.02012	0.815498	0.981385	1.04182	0.871243	0.941533	1.02111		0.87773	0.894568		0.628055	0.672401	0.688263	0.614967	0.612104	0.703222	0.39585	0.353439		0.399988	0.324841		0.293405	0.235806	0.444115	0.317931	0.250657	0.474834	0.167405	0.0619402		0.168797	0.0713752		0.21555	0.109454	0.429275	0.262097	0.145317	0.444572	0.13427
CBFB	Q13951	42.44	15	4	2	8.59743	1	1.06032	1.02716	1.06832	1.08174	1.16264	0.951382	1.01967	1.06762	1.02725	1.09612	1.13267	0.955696	0.964677	0.915359	1.07056	0.920652	1.03008	0.719256	0.640959	0.603941	0.752265	0.64678	0.629304	0.354305	0.385754	0.288747	0.4052	0.382546	0.31459	0.216123	0.23861	0.133976	0.242209	0.247281	0.177884	0.0917797	0.189169	0.111522	0.0904504	0.242051	0.139564	0.180186
XAB2	Q9HCS7	5.4144	9	4	4	7.71378	1	0.731864	0.947735	0.998606	0.713321	0.973977	0.772429	0.796754	0.990677	0.813269	0.775033	0.824111	0.587504	0.688603	0.599592	0.642019	0.672808	0.656327	0.491073	0.450892	0.366657	0.463439	0.506551	0.366605	0.281631	0.621869	0.359279	0.320928	0.649823	0.371519	0.247852	0.301674	0.178166	0.26798	0.323365	0.249273	0.160155	0.547062	0.18209	0.170644	0.500925	0.15633	0.107831
ZNF326	Q5BKZ1	35.802	23	6	6	8.13529	1	0.749054	1.00691	0.939651	0.782148	0.89624	0.888582	0.839332	0.832945	0.877346	0.736952	0.951314	0.768527	0.787011	0.647731	0.71066	0.752638	0.733129	0.441619	0.543946	0.436794	0.46667	0.578151	0.478745	0.275338	0.497199	0.393738	0.285384	0.53924	0.357429	0.238001	0.340055	0.229771	0.246025	0.380365	0.27847	0.128953	0.392016	0.203033	0.160644	0.396236	0.211961	0.171735
EIF6	P56537	63.254	24	3	3	8.5337	1	0.912297	0.790614	1.0056	0.965408	0.83444	0.991632	0.867604	0.883251	1.01034	0.932525	0.922712	0.956188	0.905791	0.85178	0.997317	1.01165	0.898849	0.907761	0.931524	0.839844	0.970726	0.932884	0.997043	0.89467	0.897667	0.927018	0.843605	0.927156	0.967921	0.753665	0.874232	0.822934	0.848304	0.873877	0.813883	0.638388	0.754968	0.903573	0.695283	0.693927	0.939397	0.510327
TACO1	Q9BSH4	2.5434	9	3	3	7.90951	1	1.1451	1.05367	0.951076	1.22763	1.03182	1.05311	1.00019	1.35143	1.00262	1.02838	1.28355	0.95966	1.12219	0.944203	0.963776	1.2992	0.957389	0.744974	0.78178	0.721402	0.725941	0.787731	0.711124	0.666585	0.254538	0.69198	0.695568	0.286866	0.642451	0.483079	0.532532	0.183475	0.548843	0.553678	0.141356	0.539409	0.0507006	0.508116	0.605064	0.0599551	0.519772	0.410027
YWHAQ	P27348	323.31	131	15	10	10.1095	1	1.02976	1.07138	1.07922	1.09725	1.14454	1.0982	1.08642	1.13844	1.1847	1.12555	1.14536	1.139	1.10729	1.07464	1.17027	1.16518	1.16638	1.00949	1.08559	1.02992	1.09642	1.07037	1.03854	0.898216	0.906962	0.865393	0.946597	0.938085	0.907537	0.341889	0.401888	0.388185	0.360676	0.372179	0.393429	0.176156	0.150395	0.146857	0.186791	0.158171	0.160702	0.0862178
RBM47	A0AV96	24.656	17	5	5	7.8499	1	0.958497	0.946409	0.932688	0.903897	0.960637	0.765339	0.826502	0.759806	0.824811	0.84259	0.849065	0.567173	0.56932	0.510771	0.570349	0.643101	0.614381	0.34737	0.250894	0.310893	0.321128	0.253588	0.310811	0.177872	0.222455	0.211291	0.171447	0.198871	0.259441	0.124771	0.0799345	0.110672	0.112839	0.0884137	0.131045	0.0613003	0.104075	0.113247	0.0654423	0.120602	0.107804	0.0741237
RPL14	P50914	91.618	28	5	5	9.04305	1	1.1408	0.906063	0.99988	1.1027	1.08266	0.971636	1.03118	0.846716	0.916841	0.938841	0.915427	0.941264	0.833319	0.890592	0.91619	0.819298	0.902269	0.793721	0.734037	0.883454	0.766834	0.802197	0.972986	0.661009	0.655386	0.732156	0.693025	0.626258	0.679233	0.553687	0.48742	0.442113	0.54602	0.48846	0.508676	0.375333	0.345644	0.39223	0.367317	0.340543	0.419301	0.29791
PAFAH1B2	P68402	19.133	18	3	3	8.80881	1	0.960886	0.965014	0.949961	0.964549	0.970659	0.901498	0.911394	0.936006	0.97418	1.00655	0.962288	0.834936	0.851337	0.911732	0.867587	0.953231	0.888871	0.661852	0.682812	0.695941	0.671345	0.659151	0.687264	0.534474	0.476777	0.447328	0.500551	0.460178	0.469774	0.342801	0.27536	0.248078	0.327009	0.274181	0.25795	0.202829	0.175808	0.163703	0.202272	0.150288	0.182163	0.167583
HSPB8	Q9UJY1	6.5975	15	5	5	8.31296	1	1.0347	0.969336	0.986724	1.05919	0.96803	0.945679	0.942299	0.896488	1.03323	1.02453	0.925761	0.891009	0.982346	0.921163	1.0051	0.876426	0.977304	0.799355	0.833702	0.829785	0.87276	0.769249	0.911292	0.671901	0.651609	0.635028	0.719824	0.649723	0.748628	0.490463	0.499025	0.53463	0.473993	0.4768	0.488398	0.334609	0.332612	0.423106	0.397756	0.419794	0.397158	0.281088
SUPT5H	O00267	262.26	90	18	18	9.11039	1	0.997633	1.00866	1.01745	1.02005	0.994479	0.982953	0.964657	0.953218	1.00593	0.998837	0.99366	0.917837	0.923092	0.906194	0.960552	0.945765	0.938395	0.735264	0.750372	0.757421	0.767798	0.780329	0.758236	0.454	0.479172	0.493688	0.460808	0.468314	0.506718	0.177115	0.195467	0.227126	0.188677	0.191055	0.252797	0.130161	0.112919	0.14097	0.136197	0.116132	0.171751	0.0835703
MACF1	Q9UPN3	79.282	86	29	21	8.51632	1	1.03544	1.068	1.04481	1.04721	1.0314	0.887467	0.989567	0.944581	0.872695	0.982066	0.971053	0.928656	0.944494	0.954487	0.942053	0.941736	0.957854	0.833294	0.779582	0.761713	0.679129	0.756301	0.748121	0.474102	0.449403	0.380787	0.46553	0.41558	0.400076	0.303792	0.302909	0.331477	0.353737	0.302263	0.349429	0.208759	0.187909	0.181108	0.23051	0.1927	0.176635	0.271416
THOP1	P52888	215.4	114	18	18	9.64052	1	1.02223	1.03364	1.0516	1.0381	1.05082	1.0428	1.03147	1.05576	1.04368	1.02089	1.02571	0.982535	1.01113	1.00395	1.07418	1.02415	1.03575	0.955979	0.907897	0.956561	1.02598	0.990549	0.999255	0.889108	0.899152	0.890927	0.898685	0.903876	0.856598	0.755419	0.798399	0.761305	0.736628	0.761672	0.735938	0.706285	0.696377	0.72904	0.673244	0.693766	0.689445	0.478145
ATP6V0A2	Q9Y487	14.079	24	8	6	8.21625	1	0.996354	1.05402	1.01541	0.96176	1.01537	0.941363	0.888034	0.942813	0.868671	0.971966	0.987162	0.863084	0.869388	0.883428	0.874468	0.94669	0.937836	0.858434	0.81427	0.85244	0.801348	0.853539	0.827192	0.718313	0.731768	0.700322	0.760195	0.767161	0.705052	0.669731	0.634613	0.609634	0.685482	0.621197	0.570191	0.562542	0.506063	0.51884	0.597018	0.558934	0.540804	0.405575
NOMO2;NOMO3	Q5JPE7	255.93	145	27	2	9.3782	1	0.994991	0.985644	1.01805	1.00714	1.01305	0.986247	1.00217	1.02868	1.02375	1.03075	1.00397	0.958565	0.965534	0.973026	1.00913	0.990083	1.00771	0.89658	0.901463	0.915782	0.931647	0.93062	0.931631	0.775941	0.758508	0.762942	0.787762	0.82408	0.790386	0.484697	0.430828	0.433193	0.459576	0.461416	0.437074	0.258643	0.273322	0.278301	0.261089	0.280735	0.274632	0.186316
CHEK1	O14757	2.887	9	3	3	7.93945	1	1.20986	1.16892	0.945001	1.14677	1.13505	1.11041	1.17049	0.978943	1.2009	1.24296	1.03905	1.03676	1.06641	1.17762	0.987569	1.09852	1.09796	1.0531	0.983243	0.892283	0.951398	0.874296	0.936636	0.836524	0.792716	0.714808	0.884099	0.663895	0.642367	0.363296	0.348352	0.663094	0.295722	0.306753	0.647443	0.746074	0.225563	0.220447	0.710786	0.171058	0.218717	0.0899329
CS	O75390	102.27	157	15	14	9.91171	1	1.03125	0.984911	1.01164	1.00141	0.973468	0.999592	1.01472	1.01714	0.9579	1.02382	1.02106	0.967544	0.983998	0.966692	0.968044	0.938343	0.973997	0.852179	0.8431	0.837536	0.896319	0.831923	0.843969	0.678363	0.674741	0.723966	0.738366	0.732933	0.746356	0.486484	0.459254	0.464514	0.49444	0.478633	0.457744	0.258125	0.260872	0.290479	0.260196	0.251573	0.261813	0.065894
CFAP20	Q9Y6A4	15.462	28	5	5	8.44154	1	0.988175	0.956957	0.991245	0.944345	1.02005	0.902017	0.897283	0.91567	0.881557	0.915593	0.950698	0.851694	0.829519	0.843357	0.89524	0.909764	0.89093	0.662331	0.667725	0.644002	0.672929	0.687264	0.633364	0.354643	0.423646	0.379809	0.383477	0.443407	0.401867	0.310051	0.266227	0.274575	0.325936	0.259028	0.294611	0.151187	0.1503	0.145206	0.153304	0.184868	0.176812	0.210809
FAF2	Q96CS3	294.29	24	5	5	8.35093	1	1.0447	1.14023	1.06594	1.03182	1.02164	0.959609	0.981667	0.860535	0.984048	1.02012	0.983109	0.885874	0.878284	0.806627	0.870874	0.853625	0.850507	0.629108	0.588091	0.525863	0.63353	0.618235	0.664309	0.325717	0.337869	0.347525	0.355209	0.34496	0.291918	0.190237	0.129454	0.245264	0.16115	0.102018	0.300531	0.0683287	0.0988265	0.0758995	0.0619989	0.0952514	0.0685225	0.0803705
PNP	P00491	323.31	167	16	16	9.75362	1	0.929334	1.01	0.968375	0.941592	1.03004	1.07573	1.02601	1.02007	1.11764	1.06651	1.03664	0.9603	0.912748	0.980564	0.978083	0.963417	1.00146	0.926117	0.930444	0.944655	0.927583	0.936117	0.943591	0.834931	0.811743	0.832664	0.891241	0.900351	0.846207	0.675952	0.692801	0.721095	0.678307	0.714882	0.709086	0.671901	0.715975	0.604971	0.656812	0.772155	0.631534	0.47934
SPTLC1	O15269	25.402	17	3	3	9.10582	1	0.994053	1.04715	1.11816	1.06339	1.06473	1.02323	0.963284	1.09445	0.989064	1.05585	1.08775	0.910563	0.969477	0.948646	0.951221	0.925554	0.933574	0.723399	0.701926	0.603035	0.683573	0.683683	0.600666	0.452777	0.454589	0.436295	0.466502	0.484842	0.413272	0.249266	0.264942	0.211275	0.253767	0.267654	0.168818	0.0944118	0.173846	0.158581	0.097946	0.197848	0.164592	0.123298
PURB	Q96QR8	60.811	11	4	4	8.91877	1	1.33914	1.24676	1.30641	1.26398	0.997471	1.27189	1.33724	1.30885	1.2795	1.29033	1.14827	1.01924	1.1629	1.19913	1.31637	1.23215	0.977968	1.09832	1.09366	1.08298	1.21507	1.12492	1.15743	1.00984	0.997008	1.25735	1.28999	0.940572	1.11928	0.795299	0.666548	0.837679	0.716526	0.759177	0.77083	0.507293	0.580467	0.758234	0.713034	0.599202	0.759689	0.336031
CCNB1	P14635	193.57	32	6	6	8.68606	1	1.05402	1.0333	1.02487	1.11094	1.04772	1.04875	1.05554	1.04352	1.0739	1.13938	1.07185	0.942367	1.01218	1.01318	0.987213	0.995502	1.01174	0.848316	0.877611	0.839228	0.95217	0.86828	0.900722	0.746343	0.705735	0.739591	0.812953	0.772097	0.754331	0.478928	0.421526	0.530996	0.48442	0.495478	0.529706	0.470623	0.273906	0.379564	0.537775	0.321778	0.374853	0.149172
HIST1H1B	P16401	25.912	46	9	6	8.96969	1	1.1419	0.905117	1.00211	1.07742	0.985369	0.921225	0.977575	0.941478	0.942372	0.914865	0.941314	0.918453	0.892729	0.926856	0.937287	0.854636	0.88539	0.76827	0.810205	0.858055	0.755059	0.792901	0.835664	0.655523	0.626823	0.735385	0.673118	0.64357	0.712374	0.653592	0.495573	0.491402	0.566306	0.560405	0.533252	0.44836	0.351419	0.483931	0.406878	0.363125	0.538588	0.359066
YWHAB	P31946	323.31	154	15	8	10.0927	1	0.876519	0.819086	0.988137	0.957939	1.04603	0.935884	0.87577	0.919826	0.978245	0.976954	0.958511	0.99037	0.898045	0.844373	1.03266	1.02024	1.04386	0.951817	0.983613	0.943653	0.988401	1.00671	1.03801	0.846422	0.938324	0.959364	0.851927	1.02231	0.989416	0.52736	0.537172	0.514093	0.557429	0.557281	0.546099	0.180043	0.18518	0.191889	0.170767	0.203043	0.220543	0.113644
CPS1	P31327	323.31	640	60	59	10.4284	1	1.00266	1.01671	1.01647	1.01388	0.998181	0.991702	0.94155	0.990516	0.991371	0.964683	0.982488	0.917626	0.919923	0.951434	0.961001	0.933575	0.938339	0.854588	0.826849	0.875837	0.89987	0.898389	0.879069	0.725521	0.736038	0.748575	0.781439	0.813416	0.764037	0.462242	0.483166	0.459927	0.496731	0.60615	0.483963	0.209392	0.19889	0.194935	0.221884	0.211236	0.190402	0.082225
CNOT4	O95628	14.097	17	4	4	7.87969	1	0.970902	0.859143	0.97493	1.00735	1.03119	0.980901	0.9246	0.897476	0.968803	1.00899	1.01068	0.925881	0.864954	0.927728	0.913671	0.940766	0.835798	0.841674	0.822354	0.853642	0.831085	0.908082	0.843057	0.725997	0.717103	0.750756	0.712559	0.740597	0.852979	0.494166	0.424456	0.503592	0.43832	0.435831	0.422992	0.235541	0.249022	0.224924	0.201847	0.234868	0.298811	0.134979
SLC25A32	Q9H2D1	5.3812	11	3	3	8.05816	1	0.977851	1.03828	1.08446	1.2576	1.06838	0.989536	1.02008	1.05639	1.11639	1.06957	1.00192	0.971311	1.03279	0.975767	0.964352	0.949185	1.07038	0.887611	0.899707	0.867615	0.925438	0.937107	1.06271	0.879617	0.739942	0.784629	0.903594	0.796285	0.861059	0.68492	0.628611	0.639078	0.635975	0.664314	0.657693	0.442871	0.47326	0.39003	0.500471	0.469668	0.506802	0.279222
UHRF1	Q96T88	10.046	10	4	4	8.21882	1	1.03723	1.03496	1.10294	1.10702	1.06578	0.833133	0.804938		0.902127	0.917625		0.486221	0.40589	0.468461	0.450365	0.473667	0.463298	0.155054	0.158132		0.146476	0.194447		0.172873	0.136291	0.180699	0.176654	0.114509	0.193753	0.046556	0.0611989		0.0464203	0.042587		0.101416	0.0571253	0.140637	0.0874537	0.0540064	0.0898446	0.0237195
UPP1	Q16831	7.5948	20	6	6	8.00454	1	1.02344	0.961075	1.00438	1.0628	0.959429	1.12541	0.965767	0.929834	1.25711	1.00417	0.877535	0.942396	0.942553	0.969227	0.960702	1.07252	1.06796	0.940203	0.853602	0.84557	0.828649	0.912113	0.82424	0.81673	0.804105	0.832607	0.847516	0.854328	0.915221	0.458225	0.742685	0.810088	0.589148	0.705802	0.777803	0.618411	0.533754	0.568298	0.61976	0.524891	0.598516	0.323768
YRDC	Q86U90	10.646	10	4	4	7.78086	1	0.942645	1.09103	1.05697	0.994474	1.18532	1.09142	0.914757	0.993124	1.12132	1.00817	0.950321	0.956987	0.939071	0.944753	1.02523	0.935837	1.00333	0.835063	0.958215	0.906354	0.931227	0.891386	0.999274	0.732589	0.988079	0.650037	0.891328	0.892811	0.629775	0.42285	0.598287	0.629709	0.414756	0.656713	0.50743	0.245399	0.298074	0.305192	0.249756	0.269263	0.377082	0.167106
SEC24B	O95487	11.036	21	6	6	8.04786	1	0.959147	0.951195	0.984193	0.955003	0.961823	0.979534	0.941657	0.81991	1.00504	1.00199	0.909572	0.827773	0.815316	0.820365	0.817683	0.795517	0.823534	0.550879	0.477019	0.60954	0.533282	0.576663	0.642653	0.425291	0.477649	0.460821	0.382902	0.482575	0.475156	0.20254	0.243078	0.38097	0.258206	0.256945	0.401505	0.216454	0.27439	0.257383	0.222861	0.265875	0.24697	0.14352
RPS25	P62851	17.534	35	3	3	9.72174	1	1.19997	1.01817	1.2285	1.1678	1.10559	1.05231	1.04802	1.00698	1.11708	1.1344	1.06137	1.03242	1.04575	1.01468	1.02965	0.972472	1.05869	0.831957	0.944193	0.981689	0.96458	0.962115	0.98872	0.774521	0.732582	0.873944	0.737991	0.766443	0.774569	0.604541	0.529708	0.588082	0.604825	0.510345	0.561277	0.50441	0.391715	0.4652	0.469134	0.347856	0.502214	0.281571
CDK2	P24941	174.8	57	13	11	9.01166	1	0.980906	0.969724	0.962204	0.940366	0.94482	0.977914	0.990231	0.908511	0.96821	0.986155	0.95581	0.880374	0.884256	0.881521	0.911473	0.895168	0.870872	0.758416	0.732159	0.77444	0.731488	0.700869	0.781889	0.550934	0.592014	0.611471	0.594127	0.626307	0.649109	0.337499	0.34711	0.3579	0.32795	0.338516	0.372764	0.223921	0.246873	0.252312	0.246608	0.250068	0.262593	0.130468
PRPF4B	Q13523	9.1918	28	6	6	8.05675	1	1.03652	1.07042	1.06737	1.11751	1.12643	1.02436	1.01457	0.977133	1.03498	0.937661	1.10774	0.914432	0.946723	0.797621	0.944149	0.908387	0.950057	0.693992	0.801534	0.725274	0.701799	0.749741	0.615063	0.48321	0.416994	0.445262	0.46003	0.353419	0.445331	0.151963	0.165518	0.189486	0.154758	0.146648	0.174029	0.144179	0.0782327	0.0901188	0.137944	0.0856966	0.113832	0.058388
TRMT6	Q9UJA5	46.771	23	5	5	8.50838	1	1.04431	0.922519	1.00881	1.00428	1.04278	1.02408	0.954958	1.00991	0.930798	0.966297	0.967482	0.954399	0.915799	0.930087	0.964789	0.902338	0.946151	0.838565	0.901449	0.930434	0.890369	0.908905	0.876864	0.803271	0.775904	0.809926	0.844612	0.824845	0.87685	0.699594	0.692222	0.671427	0.726197	0.691985	0.666248	0.567144	0.688024	0.641675	0.573461	0.614701	0.577785	0.468969
PDCD4	Q53EL6	28.71	22	7	7	8.2163	1	1.16995	1.12744	1.09822	1.08521	1.16225	1.08118	1.00653	1.13207	1.11437	1.02029	1.09283	0.905653	0.931206	0.902918	0.987929	1.00708	0.926136	0.621585	0.636048	0.588977	0.630652	0.682202	0.654593	0.651802	0.405068	0.432154	0.519694	0.420678	0.480558	0.2781	0.388205	0.252947	0.287757	0.398938	0.287542	0.308028	0.195028	0.249698	0.308413	0.225471	0.257341	0.167577
SRSF11	Q05519	45.365	31	6	6	9.05797	1	0.956988	0.967558	0.945682	0.996216	1.03547	0.937166	0.943427	0.98011	0.981407	0.960427	0.960435	0.888013	0.891392	0.868643	0.952549	0.933073	0.935878	0.701105	0.77176	0.706986	0.801474	0.746983	0.749885	0.420959	0.455392	0.399393	0.453747	0.444679	0.423958	0.132933	0.139121	0.154224	0.13926	0.140754	0.172186	0.0874561	0.0874383	0.0870377	0.110251	0.0848759	0.10567	0.0436803
RAC1;RAC3	P63000	17.802	49	5	4	9.57078	1	0.928959	0.946143	0.966045	0.962323	0.92547	0.939411	1.07066	0.976479	0.896736	1.02241	0.894411	0.962495	0.956634	0.988649	0.944258	0.944975	0.925491	0.900668	0.876522	0.92627	0.906319	0.902578	0.881904	0.79412	0.845435	0.844218	0.856389	0.896639	0.892496	0.725111	0.647171	0.737257	0.770919	0.641602	0.727695	0.603336	0.597964	0.634989	0.588057	0.599994	0.590325	0.504688
PAFAH1B1	P43034	152.61	75	11	11	9.42669	1	0.977593	0.949291	0.985149	0.987031	1.00835	1.01614	0.941508	1.03359	0.967429	0.94995	0.984915	0.985996	0.948087	0.94331	0.959166	0.992118	1.01501	0.919782	0.902643	0.955176	0.918776	0.893356	0.947158	0.794513	0.771584	0.764367	0.78778	0.793095	0.812588	0.619883	0.646052	0.610766	0.673052	0.713847	0.615827	0.602089	0.631558	0.609384	0.628113	0.646326	0.626176	0.445344
FXR1	P51114	31.335	34	7	6	8.29609	1	1.01861	1.01925	1.06302	1.06718	1.01237	0.920504	0.95366	1.13864	0.998688	0.905226	1.09778	0.892781	0.914177	0.906846	0.936406	0.897996	0.898761	0.75074	0.769936	0.717646	0.770078	0.794975	0.69261	0.61802	0.623908	0.657167	0.63241	0.625933	0.643769	0.501289	0.493248	0.309449	0.535121	0.480794	0.345754	0.360309	0.334182	0.401059	0.431654	0.403827	0.396784	0.249581
IL18	Q14116	134.63	65	12	12	9.07383	1	0.915856	0.906034	1.0122	0.996644	0.96215	0.975175	0.916859	1.00082	0.967671	0.937127	1.01624	0.967286	0.86752	0.910943	0.934731	0.956151	0.922534	0.875371	0.877055	0.889538	0.909675	0.932227	0.973253	0.848358	0.853269	0.828346	0.862503	0.890094	0.91328	0.735631	0.740652	0.670936	0.779065	0.777052	0.724035	0.593192	0.693425	0.752419	0.632414	0.724361	0.704401	0.552321
QTRTD1	Q9H974	35.517	34	6	6	8.49674	1	0.893022	0.990892	0.939043	0.954592	0.952802	1.0001	1.00307	0.94528	0.953713	1.0154	0.928481	0.941696	0.98234	0.912181	0.941506	1.01519	0.887192	0.909415	0.877448	0.879168	0.883809	0.840502	0.920981	0.826437	0.908171	0.86796	0.864306	0.845349	0.865869	0.66933	0.660033	0.732166	0.691045	0.67265	0.712974	0.551803	0.512711	0.593474	0.543134	0.538033	0.575897	0.449092
NCOA3	Q9Y6Q9	4.564	5	3	3	6.97041	1	0.901003	0.996275	0.944561	0.783723	0.993214	0.729008		0.90791	0.82168		0.907355	0.747891	0.885482	0.786879	0.798182	0.884673	0.891218	0.69861		0.68957	0.760854		0.510253	0.387863	0.423414	0.30818	0.441324	0.485233	0.210952	0.434382		0.259101	0.368667		0.27432	0.119374	0.265805	0.107067	0.164555	0.191108	0.125969	0.100123
RPP30	P78346	45.288	39	6	6	8.71066	1	0.974691	0.882956	0.972482	0.938586	0.910189	0.874991	0.981836	0.947624	0.956414	0.92819	0.987527	0.918607	0.883608	0.855854	0.90637	0.900853	0.861388	0.834412	0.884928	0.889013	0.840694	0.858324	0.863452	0.774394	0.824118	0.878289	0.816896	0.895946	0.924375	0.811193	0.777481	0.794677	0.884078	0.818207	0.784536	0.730903	0.677915	0.759484	0.700995	0.72009	0.751968	0.585748
PROSER2	Q86WR7	5.594	9	3	3	7.58517	1	0.970976	0.911306	1.05406	1.08882	1.12674	1.1		1.05803	1.01874		1.10482	0.867672	0.887967	0.887843	0.910193	0.952845	0.951792	0.692591		0.58425	0.677646		0.717739	0.569262	0.490048	0.523427	0.557469	0.528842	0.516839	0.237868		0.229509	0.175052		0.20876	0.251194	0.233662	0.24711	0.274539	0.219181	0.270424	0.0964487
ATXN10	Q9UBB4	80.03	78	11	11	9.16873	1	0.975485	0.988747	1.00629	0.968781	0.975334	1.0215	0.993639	0.966644	0.992615	0.986832	0.958602	0.897045	0.928493	0.930318	0.935928	0.898737	0.907826	0.847601	0.837908	0.860094	0.821207	0.821934	0.843031	0.644233	0.690554	0.651574	0.618017	0.672556	0.647203	0.235057	0.272984	0.298026	0.220526	0.282482	0.28752	0.143029	0.14589	0.169886	0.146797	0.156108	0.179943	0.0658911
GTF3C4	Q9UKN8	25.712	18	6	6	8.53828	1	1.11536	1.13914	0.947007	1.10291	1.22171	0.836737	1.07533	0.958383	0.880253	0.965567	1.07404	0.853654	0.796794	0.670713	0.841729	0.753906	0.719892	0.69427	0.491545	0.4804	0.678309	0.529544	0.550685	0.615047	0.428941	0.386745	0.600795	0.419611	0.418195	0.38127	0.142337	0.175879	0.361257	0.23022	0.198944	0.218563	0.120687	0.087153	0.185906	0.126411	0.109712	0.0924069
MET	P08581	19.87	28	8	8	8.09012	1	1.07791	1.07206	1.03406	1.0072	1.01914	0.929329	1.00746	0.99393	0.979856	0.984757	0.99671	0.915203	0.995395	0.969957	0.944295	0.880494	0.910088	0.778892	0.82572	0.805541	0.773339	0.768667	0.761756	0.594996	0.632657	0.624064	0.591771	0.557462	0.502032	0.415916	0.341776	0.356781	0.44194	0.392287	0.357069	0.301994	0.206868	0.246418	0.313653	0.223973	0.264367	0.268588
CELF1	Q92879	43.668	23	7	6	8.46192	1	0.969784	0.920965	0.880049	1.0331	0.909154	0.955976	0.930399	0.911428	0.977921	0.95048	1.01465	0.834588	0.820031	0.795498	0.875968	0.892241	0.840204	0.539991	0.579857	0.521429	0.537652	0.550704	0.548422	0.378184	0.273416	0.504907	0.387402	0.278467	0.498131	0.185404	0.227148	0.208364	0.197012	0.217965	0.234548	0.267464	0.124745	0.312773	0.245998	0.126925	0.288996	0.100228
ARIH1	Q9Y4X5	61.609	24	5	5	8.54454	1	0.897164	0.822313	0.95948	0.853797	0.85176	0.924109	0.828849	0.859647	0.964905	0.838717	0.865064	0.962283	0.903687	0.850833	0.958334	0.877044	0.950043	0.861044	0.850713	0.865802	0.877511	0.802785	0.918305	0.799052	0.805074	0.855714	0.805573	0.873216	0.942975	0.750409	0.717997	0.797481	0.744016	0.76508	0.787066	0.506538	0.677094	0.603408	0.48789	0.659528	0.677521	0.339168
NUP160	Q12769	126.37	25	6	6	8.26773	1	1.10813	0.8996	0.992539	1.02794	0.953302	0.923434	0.917	0.913453	0.946335	1.07109	0.919336	0.862036	0.795161	0.828253	0.787341	0.700851	0.902216	0.586402	0.623222	0.686436	0.676096	0.572719	0.680021	0.478695	0.550117	0.550084	0.533169	0.477838	0.601358	0.375216	0.259939	0.312365	0.326521	0.255878	0.29985	0.206526	0.129629	0.175613	0.190864	0.140617	0.225833	0.104362
EIF3J	O75822	299.11	124	14	14	9.48246	1	1.02358	0.98366	1.07481	1.04683	1.07793	1.04705	1.04994	1.02716	1.06819	1.05365	1.03331	1.02688	0.97823	1.00388	1.04149	0.988287	1.04821	0.881046	0.906109	0.912364	0.914064	0.938936	0.930221	0.759945	0.769019	0.730022	0.756015	0.787986	0.789329	0.447471	0.392355	0.416075	0.412293	0.419261	0.438533	0.220318	0.287791	0.213891	0.188975	0.267946	0.234865	0.217479
GNPDA1	P46926	72.772	74	10	6	9.37332	1	0.875952	0.931738	1.00476	0.903901	0.955237	0.911112	0.855761	0.989216	0.94821	0.893395	0.952164	0.876681	0.891566	0.88793	0.950114	0.883083	0.91935	0.830888	0.794395	0.834468	0.838447	0.83943	0.858082	0.686068	0.757613	0.685424	0.730154	0.747031	0.747047	0.617667	0.696121	0.632538	0.702635	0.68736	0.6174	0.559235	0.64245	0.597632	0.597439	0.677075	0.639149	0.546976
TMEM263	Q8WUH6	133.77	30	5	5	8.84715	1	1.02715	0.964956	1.02654	1.09171	1.08264	0.938511	0.957019	0.946698	0.990042	1.00655	1.02653	0.910804	0.874357	0.847494	0.933308	0.896015	0.955883	0.769692	0.787812	0.730679	0.750922	0.732771	0.807106	0.537574	0.527481	0.55214	0.548932	0.52944	0.528775	0.346256	0.33128	0.282734	0.341449	0.305226	0.320051	0.235456	0.212915	0.243	0.238578	0.223279	0.290608	0.211962
TMEM214	Q6NUQ4	8.883	25	7	7	8.24135	1	1.05145	1.0604	0.975651	1.02761	0.959701	0.997857	1.03386	0.97306	0.943101	1.07654	0.968325	0.952895	0.932983	0.952476	0.939092	0.921119	0.936062	0.827178	0.805717	0.860444	0.844313	0.855378	0.864532	0.618859	0.570077	0.602271	0.676859	0.599437	0.629758	0.364052	0.18605	0.312605	0.341803	0.185076	0.310653	0.232975	0.260035	0.235333	0.250576	0.268803	0.251389	0.204382
RSU1	Q15404	173.52	44	6	6	8.54228	1	0.987145	1.02263	0.994795	0.950231	0.983644	0.957047	0.937905	0.962708	0.927671	0.965608	0.935066	0.871997	0.920861	0.92159	0.903074	0.901796	0.873282	0.808156	0.802132	0.758046	0.788398	0.756361	0.773301	0.622029	0.583836	0.632317	0.612275	0.616776	0.52258	0.382985	0.376742	0.413059	0.408314	0.405031	0.433192	0.325423	0.382377	0.366912	0.311833	0.356342	0.352469	0.232976
BAG5	Q9UL15	15.459	28	8	8	8.02399	1	1.13473	0.989628	1.00884	1.14436	1.05467	0.991501	1.02778	1.14739	1.10808	1.10679	1.1502	0.968401	0.977836	0.924402	0.941958	0.966785	0.979284	0.726478	0.729357	0.725044	0.824897	0.818806	0.716025	0.627792	0.484034	0.689351	0.672644	0.49991	0.74848	0.393885	0.314275	0.273902	0.356675	0.358685	0.274794	0.443204	0.241494	0.271031	0.4048	0.238052	0.334169	0.205888
CD151	P48509	2.7827	12	3	3	8.25585	1	1.05388	1.01936	1.04205	1.02602	1.11654	1.06865	0.946855	0.89964	1.07266	0.99612	1.07942	0.980596	0.995333	0.967261	1.00514	0.952168	1.03243	0.905357	0.922285	0.849283	0.944898	0.912195	0.918412	0.808099	0.873292	0.788878	0.873223	0.917394	0.762594	0.68885	0.730851	0.602529	0.691584	0.748457	0.783003	0.540523	0.611478	0.531064	0.590474	0.551656	0.521868	0.378886
SNRPB;SNRPN	P14678	7.862	31	4	4	9.61763	1	0.912198	0.939672	0.957551	1.02651	0.976584	1.02125	0.937491	0.94593	0.939478	0.965829	0.969664	0.891961	0.885207	0.842055	0.930823	0.921412	0.930689	0.84011	0.858617	0.898794	0.796091	0.866262	0.879414	0.762483	0.711184	0.757673	0.745634	0.785129	0.765478	0.613039	0.553239	0.545732	0.566479	0.61147	0.560822	0.493214	0.516016	0.53266	0.52553	0.540869	0.556433	0.401113
SAMM50	Q9Y512	120.99	75	13	13	9.07284	1	1.04675	1.06161	1.13687	1.06839	1.09827	1.08197	1.03779	0.997843	1.08843	1.05124	1.05225	1.07605	0.992148	0.985483	1.12287	0.996257	0.996979	0.857779	0.850132	0.88831	0.772048	0.859944	0.907372	0.628302	0.699728	0.705715	0.623363	0.749623	0.709712	0.511486	0.494879	0.44632	0.456538	0.48716	0.488698	0.230886	0.345629	0.323197	0.219332	0.35288	0.314538	0.264007
PRPF40A	O75400	155.81	48	12	10	8.59658	1	1.0317	1.01176	1.03117	1.02023	1.14696	0.846951	0.927453	0.939471	0.915524	0.974342	0.931065	0.743105	0.779357	0.750465	0.819319	0.784277	0.770639	0.579558	0.489995	0.494949	0.5958	0.515896	0.509603	0.312253	0.297316	0.199235	0.317655	0.3057	0.205083	0.233556	0.140207	0.180305	0.227483	0.161156	0.185638	0.182472	0.138794	0.104043	0.187842	0.147262	0.0865622	0.120378
FNTA	P49354	78.682	31	5	5	8.25353	1	0.92374	0.906775	1.02799	0.952824	1.02693	0.933083	1.0047	0.929987	0.984785	0.974241	1.00044	0.930989	0.950154	0.897487	0.962565	0.980234	1.00882	0.881262	0.897947	0.89585	0.957487	0.8871	0.891195	0.752638	0.832009	0.800499	0.76743	0.826629	0.819029	0.484255	0.493009	0.538766	0.528423	0.491724	0.536425	0.257324	0.274602	0.219813	0.243237	0.229096	0.284129	0.0932176
ALG5	Q9Y673	5.4868	12	3	3	7.93919	1	0.988208	1.0925	0.946132	0.933056	1.14726	1.02673	0.956763	1.09811	0.996786	0.984413	1.11927	0.959091	0.959125	0.971326	0.954996	0.894156	0.965879	0.813157	0.829381	0.79831	0.793801	0.854575	0.843143	0.772789	0.755906	0.633307	0.725737	0.774072	0.53803	0.439272	0.449022	0.291765	0.483576	0.47835	0.259379	0.321197	0.411285	0.163581	0.331416	0.434965	0.152214	0.237268
RPL6	Q02878	30.374	49	12	12	9.51533	1	1.30726	0.827089	1.07872	1.20742	1.16299	0.957535	1.04687	0.743903	0.961588	1.0575	0.920771	0.929351	0.772375	0.919723	0.939454	0.715196	0.95751	0.745777	0.663863	0.918461	0.725594	0.760033	0.987527	0.596129	0.554152	0.676032	0.63872	0.548402	0.626334	0.543586	0.356361	0.413782	0.487496	0.359126	0.450037	0.269174	0.188847	0.318939	0.238895	0.192465	0.337517	0.210913
UBQLN1	Q9UMX0	323.31	112	11	6	9.26531	1	0.846862	0.838001	0.896651	0.873198	0.893642	1.05193	0.971846	0.839537	0.924834	1.03098	0.900499	0.9386	0.799984	0.84098	0.871269	0.871415	0.872626	0.963429	0.928727	0.851205	0.864052	0.896338	0.938035	0.79676	0.876941	0.774193	0.752186	0.827298	0.84254	0.698325	0.697212	0.670772	0.666772	0.686742	0.757409	0.620415	0.625457	0.637496	0.643112	0.664721	0.692773	0.477976
VPS18	Q9P253	77.187	9	3	3	7.29502	1	0.963383	0.818811	0.872814	0.968093	1.11291	0.864728	0.756173	0.905135	0.866698	1.06521	0.877577	0.782908	0.775513	0.01	0.790858	0.795686	0	0.519373	0.318216	0.624604	0.558577	0.515906	0.53804	0.474991	0.203139	0.01	0.319714	0.420863	0	0.29118	0.398514	0.075635	0.296249	0.441571	0.1355	0.13399	0.210275	0.01	0.153027	0.0872705	0	0.155621
CAB39	Q9Y376	52.072	98	12	12	9.27455	1	1.02274	1.01049	1.02579	1.06377	1.06335	1.03808	1.02901	1.09725	1.00833	1.089	1.09581	0.989494	0.954621	1.01397	1.0098	1.06216	1.0607	0.946707	0.93957	0.968871	0.969255	0.954418	0.972216	0.86811	0.81793	0.84907	0.91156	0.925693	0.877652	0.759143	0.704607	0.658563	0.797329	0.769589	0.687008	0.645378	0.583447	0.576524	0.630468	0.609895	0.581692	0.305525
TXNDC9	O14530	56.327	48	8	8	8.68248	1	1.02111	0.824001	1.03198	0.974297	0.981534	0.902305	0.901158	0.988713	0.95514	0.967006	0.98728	0.971964	1.05781	1.01182	1.00347	0.997889	1.08181	0.913895	0.929914	0.896641	0.957794	0.979028	0.972476	0.746077	0.747229	0.791941	0.803609	0.758281	0.819299	0.549006	0.546503	0.505439	0.609434	0.535105	0.461786	0.215218	0.218081	0.318389	0.216308	0.190153	0.309962	0.201597
NIPSNAP3A	Q9UFN0	4.9408	10	4	4	7.65623	1	0.982188	0.926791	1.35305	1.02484	0.953936	1.01189	1.03028	1.06105	0.993025	1.14546	1.06143	0.924484	1.00431	0.839796	0.957153	0.997266	1.02106	0.90455	0.826654	0.888837	0.985631	0.858937	0.939153	0.732221	0.839822	0.882714	0.880717	0.761457	0.909035	0.66832	0.560534	0.593548	0.617269	0.689885	0.644668	0.4762	0.538287	0.552371	0.395578	0.593352	0.654756	0.462201
KIAA1598	A0MZ66	131.97	117	19	19	9.08711	1	0.981034	1.0032	0.99762	1.01479	1.02502	0.960926	0.950577	0.997567	0.961423	0.976344	0.971791	0.936414	0.937141	0.911534	0.930628	0.918448	0.944794	0.74407	0.760241	0.714485	0.719092	0.733112	0.697847	0.43812	0.434501	0.375669	0.395285	0.411706	0.387368	0.241662	0.181049	0.20841	0.247179	0.196541	0.224504	0.148362	0.165115	0.177709	0.148888	0.173453	0.176695	0.120422
SUPT6H	Q7KZ85	246.42	85	18	18	8.57281	1	1.05332	1.03202	1.06344	1.04528	1.09013	1.01897	1.03173	1.0066	1.05679	1.0405	1.06034	0.944845	0.944681	0.959465	0.980323	0.957408	0.97924	0.654514	0.662153	0.649098	0.66393	0.687878	0.686482	0.392959	0.383376	0.31523	0.407539	0.383103	0.332381	0.210059	0.162553	0.203124	0.202343	0.171774	0.183525	0.163582	0.151613	0.0938055	0.157841	0.150312	0.119358	0.113429
LRP8	Q14114	5.2472	10	3	3	7.64698	1	0.962102	0.967664	0.953907	1.00148	1.10636	0.979977	0.942465	1.03967	0.90403	0.938173	0.991083	0.968098	0.959382	0.970289	0.914692	0.953278	0.986389	0.97713	0.848975	0.751559	0.835708	0.866884	0.795532	0.773337	0.767555	0.757745	0.781404	0.721246	0.666224	0.766416	0.661197	0.641132	0.551477	0.587788	0.608854	0.488772	0.527993	0.432702	0.514511	0.558527	0.464716	0.306078
SRPR	P08240	69.771	38	10	10	8.62822	1	1.04728	1.01758	1.04913	1.0949	1.06794	0.961646	0.958303	1.06552	0.981193	0.97047	1.07119	0.887221	0.949484	0.968445	0.928838	0.932838	0.923371	0.759487	0.729866	0.742373	0.722033	0.723621	0.71094	0.539404	0.452834	0.462914	0.512148	0.405856	0.481894	0.351152	0.37753	0.143151	0.326036	0.374096	0.14858	0.301531	0.178083	0.203355	0.278176	0.18013	0.196907	0.217707
IPO7	O95373	323.31	276	25	24	9.88287	1	0.981485	0.987725	0.99088	0.984427	1.03984	0.970947	0.971206	0.962956	1.00381	0.988307	1.01417	0.925492	0.935584	0.942794	0.950173	0.955006	0.970385	0.818795	0.81374	0.793035	0.813191	0.835811	0.828645	0.588501	0.606156	0.535995	0.615574	0.610275	0.560883	0.281347	0.277603	0.268963	0.279954	0.282976	0.299346	0.200516	0.202199	0.170384	0.193608	0.212235	0.170646	0.100142
FLVCR1	Q9Y5Y0	53.199	33	7	7	8.36246	1	0.950799	0.953779	1.04527	1.00171	0.961909	0.948828	0.90612	0.952465	1.02816	0.966428	0.984881	0.963111	0.948997	0.902531	0.978656	0.904651	0.958142	0.869916	0.928227	0.813725	0.862972	0.946562	0.867393	0.757734	0.787278	0.797998	0.789711	0.811655	0.821687	0.667723	0.679292	0.68512	0.647023	0.713512	0.678481	0.511678	0.56976	0.561065	0.529376	0.598498	0.654385	0.473709
ZMPSTE24	O75844	137.63	89	14	14	9.42775	1	0.988417	0.953097	0.980443	0.987142	1.03374	0.972555	0.957022	0.947331	1.02151	0.97451	0.96196	0.944669	0.93875	0.920728	0.953418	0.948818	0.972889	0.918442	0.898859	0.875912	0.878461	0.888543	0.893101	0.791875	0.772636	0.800652	0.803494	0.8333	0.817906	0.575605	0.609851	0.627473	0.59365	0.647809	0.635075	0.451305	0.450849	0.406422	0.464666	0.479343	0.460736	0.253703
RAB2A;RAB2B	P61019	271.55	102	12	11	9.59808	1	0.96901	0.984144	1.02229	1.00193	1.01799	0.962176	0.955981	1.04177	0.976625	0.99515	1.07735	0.968382	0.942143	1.00057	0.996403	0.950522	0.994141	0.929519	0.906299	0.971098	0.961044	0.911284	0.964575	0.815272	0.85507	0.858206	0.842274	0.899839	0.885433	0.76285	0.729651	0.659612	0.737048	0.780172	0.660327	0.624923	0.66437	0.602594	0.667687	0.676004	0.637754	0.525539
HNRNPA0	Q13151	98.751	56	5	5	10.3089	1	0.998877	0.971762	1.03147	1.08322	1.03763	0.857829	0.895192	0.79084	0.89363	0.869131	0.999673	0.731402	0.673102	0.62626	0.692968	0.7041	0.762076	0.485927	0.493618	0.44751	0.498438	0.529674	0.500665	0.262374	0.258355	0.329517	0.278963	0.247145	0.357175	0.144885	0.0642358	0.094809	0.148912	0.0669857	0.113384	0.0838474	0.0459277	0.112192	0.0775007	0.0529479	0.114114	0.0773799
DNAJC11	Q9NVH1	54.809	31	9	9	8.48586	1	1.25546	0.966687	0.918042	1.22105	1.11258	1.05493	1.11321	1.07212	1.1914	1.1524	1.09498	0.859602	1.08222	1.05383	0.851625	1.04122	1.18044	0.989614	0.93368	0.936906	1.04728	0.880144	0.998479	0.88946	0.646995	0.696385	0.93163	0.585515	0.799646	0.345254	0.472929	0.496027	0.344027	0.451524	0.455517	0.824716	0.198665	0.321282	0.812066	0.191857	0.338577	0.100196
SLC25A11	Q02978	296.37	52	10	10	8.97313	1	0.9524	0.911896	0.981853	1.0327	0.992159	1.02536	0.934523	0.876732	0.949552	0.952602	0.960053	0.926759	0.92829	0.935125	0.912906	0.877095	0.93136	0.817609	0.762582	0.775142	0.770539	0.771681	0.806933	0.645273	0.634031	0.637633	0.664966	0.680847	0.664087	0.447911	0.536248	0.558083	0.435231	0.567365	0.554166	0.386782	0.413574	0.435167	0.387021	0.42063	0.460657	0.287301
GDA	Q9Y2T3	323.31	189	20	20	9.86568	1	0.989377	0.96285	1.01673	0.999314	1.04966	0.938887	0.861277	0.871922	0.97855	0.866294	0.89452	0.912843	0.876807	0.857396	0.918994	0.886413	0.890284	0.770256	0.825182	0.831507	0.766463	0.803785	0.864469	0.66941	0.685283	0.677143	0.68352	0.70668	0.688968	0.580517	0.639245	0.601773	0.61217	0.647168	0.628046	0.515444	0.556254	0.521641	0.53942	0.563386	0.555296	0.49765
PTGFRN	Q9P2B2	36.504	32	11	11	8.66409	1	1.11729	1.06913	1.02015	1.10384	1.03122	1.00391	0.963055	0.97928	1.03302	0.969896	0.981678	0.943107	0.966562	0.891267	0.943477	1.02966	0.982322	0.842897	0.838344	0.891677	0.86419	0.874721	0.884031	0.754302	0.667457	0.708438	0.812587	0.689136	0.760205	0.555965	0.624268	0.57854	0.600279	0.632499	0.606837	0.522957	0.417876	0.516101	0.523539	0.414307	0.461857	0.400165
PPP2R1B	P30154	20.763	20	9	5	8.11371	1	1.02838	1.04316	1.00887	1.04874	1.03462	0.907629	0.926939	0.981783	0.917494	0.970835	0.976295	0.778607	0.733696	0.760766	0.793964	0.789509	0.771016	0.556408	0.441637	0.392164	0.488996	0.474827	0.439682	0.314361	0.261529	0.251583	0.339992	0.274999	0.263944	0.19807	0.17315	0.114298	0.172273	0.177529	0.152363	0.122084	0.119886	0.105669	0.120882	0.140082	0.106867	0.0919314
YWHAZ	P63104	323.31	359	18	12	10.7717	1	0.983011	0.944799	1.00251	0.989391	1.02352	0.98452	0.986595	1.00542	1.02049	1.00867	1.04554	0.99282	0.987209	0.994394	1.01052	1.02305	1.02041	0.962537	0.991981	0.954553	0.991506	0.98613	0.994781	0.928856	0.909603	0.92456	0.940369	0.968216	0.966982	0.761879	0.781205	0.764939	0.861433	0.812076	0.788765	0.587865	0.590694	0.586661	0.586889	0.606958	0.583726	0.279448
F11R	Q9Y624	4.5642	9	3	3	8.24445	1	1.04039	1.00104	0.903968	1.01762	1.01769	0.945663	0.839808	1.09082	0.985726	0.869901	1.05526	0.823894	0.941317	0.972047	0.934372	1.04926	0.97005	0.86279	0.824802	0.97727	0.92348	0.946824	1.01036	0.875025	0.830124	0.826401	0.936933	0.876229	0.871189	0.785264	0.803506	0.739729	0.768605	0.867683	0.717206	0.749944	0.702247	0.691112	0.828612	0.700169	0.681748	0.685414
PPP1CC	P36873	78.204	34	15	2	8.88298	1	1.04823	0.841061	1.01507	1.02704	1.02152	0.977974	0.943284	0.894667	1.00751	1.02764	1.14802	0.973291	0.992996	1.13942	1.02946	1.02834	1.11452	0.924523	0.929697	0.859995	0.935104	0.980749	1.01882	0.741911	0.753193	0.771628	0.818904	0.76554	0.735523	0.548926	0.529964	0.484633	0.57465	0.543313	0.53801	0.390807	0.337687	0.358437	0.410964	0.359797	0.320374	0.228022
ABHD10	Q9NUJ1	52.636	40	8	8	9.09332	1	0.980071	1.03539	0.937666	1.02811	0.990356	0.983737	0.9744	0.948019	0.979525	0.977345	0.922015	0.95908	0.947351	1.00682	1.01471	0.996594	0.961822	0.947769	0.897121	0.88142	0.93273	0.938128	0.849021	0.846609	0.790286	0.804777	0.817607	0.861199	0.811833	0.75917	0.756394	0.835839	0.737428	0.810878	0.772719	0.721802	0.689066	0.680934	0.754899	0.73412	0.727942	0.611283
TSN	Q15631	323.31	77	11	11	9.2529	1	0.934583	0.94183	1.03407	0.908138	0.921552	1.01804	1.00205	0.993531	1.0225	1.00401	0.994353	1.01845	0.924807	0.910149	1.05204	0.98718	0.98295	0.907822	0.885242	0.929469	0.880818	0.889369	0.914735	0.819499	0.859284	0.844597	0.763118	0.881364	0.853974	0.678177	0.731476	0.697135	0.697417	0.692863	0.667896	0.568166	0.675141	0.694465	0.504852	0.696664	0.656138	0.438835
PFAS	O15067	323.31	127	19	19	9.39108	1	0.957026	0.94647	0.945864	0.941625	0.919178	0.967021	0.965794	0.934131	0.945339	0.92447	0.912611	0.901272	0.880481	0.921344	0.8895	0.910993	0.902136	0.833256	0.829252	0.833606	0.847802	0.821721	0.841011	0.667137	0.685321	0.679167	0.65199	0.636274	0.65826	0.343733	0.349306	0.378345	0.305484	0.336793	0.362716	0.19871	0.271463	0.261762	0.214684	0.286215	0.273584	0.111302
TRIM29	Q14134	5.282	23	5	5	8.20836	1	1.05545	0.986477	1.04264	1.10952	1.0711	1.0506	0.963354	1.00436	1.02342	1.04075	0.990307	0.916318	0.947667	0.868661	0.988714	0.892318	1.00498	0.740952	0.798603	0.820812	0.782767	0.855335	0.842248	0.537938	0.493374	0.49614	0.534648	0.471643	0.628866	0.228685	0.151703	0.172136	0.212267	0.169673	0.166141	0.138988	0.130604	0.0890399	0.147361	0.102162	0.104959	0.121999
HNRNPH1	P31943	323.31	252	15	10	10.0215	1	0.975033	1.03893	0.966421	1.01286	1.00298	0.941795	0.928799	0.937458	0.913677	0.914002	0.956854	0.753667	0.758088	0.707899	0.768608	0.757315	0.724924	0.415846	0.420528	0.358636	0.410805	0.431009	0.386023	0.212027	0.176895	0.181367	0.21734	0.183643	0.202528	0.096172	0.100444	0.0895156	0.0961422	0.107318	0.0919622	0.081062	0.0533738	0.0732611	0.0728701	0.0625028	0.0790427	0.0429548
RAB1B	Q9H0U4	138.41	54	12	6	9.36165	1	1.11933	0.973506	1.05728	1.19024	1.02881	0.959508	1.00165	1.11702	1.00614	1.01168	0.933767	1.03015	1.03914	0.970468	1.05295	1.05735	1.02763	0.926686	0.898476	0.886114	0.934796	0.894189	0.911078	0.773305	0.669584	0.841645	0.809139	0.670678	0.817694	0.653056	0.70286	0.772772	0.706385	0.677206	0.673546	0.506001	0.463935	0.579478	0.552391	0.422081	0.57813	0.415901
SLC7A5	Q01650	323.31	186	9	9	10.406	1	1.00253	0.971767	0.981315	0.983709	1.00255	0.974903	1.00505	0.994754	1.01332	1.00595	1.02564	1.00733	0.972491	0.97737	1.01618	0.993473	1.02759	0.950971	0.993624	0.968373	0.972578	0.998342	0.983765	0.88669	0.921363	0.900678	0.88579	0.918693	0.935018	0.771338	0.721698	0.755549	0.787059	0.789598	0.803534	0.696478	0.67758	0.691489	0.721525	0.754025	0.718424	0.634022
NMI	Q13287	11.749	20	7	7	8.28921	1	0.914918	0.974559	0.91182	0.930991	0.995483	0.99797	0.928616	1.01947	0.955544	0.955267	0.957017	0.935092	0.897205	0.892118	0.908157	0.937212	0.981895	0.861959	0.82441	0.8343	0.893165	0.875862	0.899409	0.71936	0.812121	0.761348	0.755742	0.853068	0.751485	0.618611	0.709071	0.581488	0.575238	0.670612	0.627115	0.499618	0.441997	0.430836	0.573302	0.514938	0.438209	0.203966
LRRC8A	Q8IWT6	9.6414	13	5	5	7.67645	1	0.997514	1.0328	0.982144	1.07175	1.05943		0.94302	0.942663		0.975738	1.02376	0.951829	0.882586	0.873639	0.967951	0.967229	0.933547		0.835482	0.928337		0.910965	0.872841	0.71028	0.770341	0.675911	0.697352	0.723761	0.745381		0.509557	0.415035		0.533723	0.443819	0.414777	0.277538	0.377285	0.337562	0.269902	0.331775
ACTN1	P12814	323.31	235	39	24	9.62037	1	1.01126	0.956163	1.02627	0.974984	0.99205	1.03134	0.990403	0.945493	1.04778	0.991828	0.936352	0.968534	0.983117	0.935859	1.02872	0.969229	0.995855	0.96502	0.980258	0.97378	0.986557	0.964135	1.00805	0.909656	0.921321	0.953919	0.976342	0.934664	1.03817	0.82656	0.88068	0.930065	0.885716	0.895072	0.935676	0.746293	0.80465	0.780646	0.771076	0.79929	0.802166	0.494789
NDUFAF2	Q8N183	11.575	34	7	7	8.98016	1	1.03095	0.994069	1.02953	1.0234	1.03822	0.955744	0.98894	0.940157	0.97596	1.05839	0.947677	0.900526	0.992315	0.95398	0.905882	1.01817	1.00405	0.855309	0.90296	0.861019	0.857376	0.901575	0.827009	0.735273	0.745475	0.729088	0.790539	0.780598	0.76631	0.596485	0.562032	0.632785	0.667113	0.572204	0.655881	0.534711	0.44517	0.481268	0.61478	0.481215	0.491274	0.443966
PRKACB	P22694	61.7	29	7	2	8.57313	1	0.996644	1.0031	1.01283	1.05785	1.10401	0.958466	0.980534	0.930486	1.03294	0.984518	1.0119	0.88143	0.904943	0.910783	0.907705	0.931871	0.902192	0.791029	0.760264	0.806628	0.796694	0.807628	0.81041	0.63962	0.639068	0.604356	0.629903	0.570703	0.540681	0.353407	0.379325	0.359565	0.312426	0.354165	0.354448	0.267069	0.199219	0.195646	0.286237	0.178847	0.210632	0.109757
TRAPPC3	O43617	12.146	29	7	7	8.84392	1	1.10401	1.09104	1.11612	1.05628	1.05678	1.07484	1.05425	1.10272	1.09259	1.06723	1.01795	1.04016	1.05142	1.06561	1.04382	0.991483	1.02212	0.885629	0.901403	0.936847	0.894241	0.931929	0.961333	0.768614	0.763536	0.751642	0.795207	0.788358	0.776626	0.552859	0.557988	0.51021	0.560074	0.55462	0.50768	0.340448	0.328166	0.319333	0.336501	0.374788	0.33075	0.155891
DBT	P11182	47.518	35	9	9	8.45744	1	0.959828	1.00723	0.998249	1.02264	0.9561	0.986473	0.965341	0.875499	0.942198	0.923231	0.903049	0.869522	0.9273	0.891021	0.822305	0.936374	0.898035	0.807013	0.771689	0.844616	0.830966	0.782074	0.835448	0.6293	0.60396	0.665075	0.678874	0.624915	0.667644	0.382349	0.453965	0.491906	0.410043	0.495323	0.497022	0.278927	0.218454	0.279455	0.385606	0.238248	0.2308	0.097266
CUL2	Q13617	54.814	67	11	11	8.98198	1	1.06536	1.01341	1.01572	0.992754	1.05476	1.05796	1.06002	0.992054	1.01378	1.03263	0.985755	0.9805	0.962666	1.00903	0.983736	0.983486	0.986017	0.938648	0.889758	0.952472	0.939711	0.885633	0.91569	0.809704	0.794613	0.763613	0.853758	0.82087	0.828166	0.560391	0.552788	0.579411	0.562199	0.577598	0.595216	0.379901	0.363299	0.338771	0.339558	0.390481	0.31711	0.0821211
LSM8	O95777	323.31	66	6	6	9.35405	1	0.981003	0.960786	1.00009	0.978309	0.890585	0.964443	0.930296	0.976204	0.97964	0.975038	0.958526	0.956164	0.94921	0.903607	0.949477	0.93508	0.896879	0.876953	0.836445	0.836362	0.858204	0.867177	0.824359	0.727532	0.758942	0.805797	0.696096	0.790333	0.837689	0.640316	0.654809	0.664033	0.679348	0.642513	0.691104	0.563291	0.534499	0.610407	0.603624	0.574257	0.62631	0.465798
NMD3	Q96D46	74.268	63	10	10	8.60308	1	1.01745	0.955195	0.962114	0.994947	1.02481	0.911023	0.969867	0.935994	0.959928	1.03307	0.984872	0.902824	0.902071	0.898199	0.909083	0.895451	0.908871	0.747466	0.711972	0.733903	0.748028	0.704629	0.728048	0.529501	0.508949	0.542618	0.546204	0.499349	0.507596	0.340444	0.266076	0.332665	0.338118	0.243089	0.307629	0.23366	0.230958	0.238555	0.234372	0.226845	0.230349	0.154107
RAB23	Q9ULC3	19.528	22	4	4	8.22396	1	1.07578	1.08216	1.01905	1.12757	1.19612	1.04199	1.04956	1.02957	1.02127	1.06053	1.11606	0.943893	0.97148	0.987392	0.990696	1.02059	0.981435	0.840006	0.864143	0.847548	0.869093	0.819448	0.843278	0.766794	0.632493	0.606958	0.774299	0.656104	0.599972	0.469021	0.455291	0.387168	0.462058	0.435286	0.395782	0.340348	0.226039	0.190124	0.387187	0.198233	0.22409	0.12341
NFATC2IP	Q8NCF5	6.9544	12	4	4	7.65215	1	0.975948	0.975644	1.0425	0.978449	1.10094	0.875351	0.94311		0.927146	0.958859		0.82669	0.808463	0.794218	0.816731	0.941616	0.720636	0.745832	0.613761		0.520938	0.583448		0.463983	0.452499	0.472945	0.413272	0.407853	0.477533	0.279612	0.266131		0.409811	0.285486		0.199109	0.215804	0.219922	0.175692	0.213533	0.285516	0.199641
UTRN	P46939	7.8245	10	5	5	7.80092	1	0.997955	0.924783	0.856901	1.09172	0.88393	0.859986		0.948174	0.910943		0.998708	0.616696	0.750769	0.894063	1.02689	0.796172	0.837599	0.610678		0.483512	0.537456		0.454243	0.395507	0.419807	0.51304	0.521688	0.275814	0.559774	0.313379		0.315503	0.447947		0.343748	0.319868	0.168578	0.163544	0.281683	0.176793	0.198707	0.192558
NDUFAF4	Q9P032	30.977	14	4	4	8.23772	1	0.984601	0.998123	0.988488	0.981068	0.929491	0.916318	0.939843	1.01524	0.925938	0.962923	0.833177	0.847787	0.822461	0.88436	0.804102	0.887799	0.845812	0.707572	0.705308	0.783995	0.720792	0.733556	0.70758	0.599727	0.628207	0.595318	0.609299	0.569736	0.613175	0.480602	0.36141	0.400587	0.400034	0.420525	0.377075	0.234325	0.179999	0.225599	0.237995	0.213806	0.22036	0.174741
HMOX1	P09601	150.09	43	7	6	8.58635	1	1.04375	1.01272	1.08891	1.11937	1.00972	1.02205	1.00342	1.07778	1.06787	1.04957	0.968239	0.931073	0.981788	0.976704	1.02941	0.98939	1.03228	0.850463	0.883786	0.99596	0.936376	0.926353	0.872294	0.745172	0.719228	0.916097	0.89061	0.812334	0.807346	0.500752	0.556664	0.60448	0.60235	0.56649	0.505245	0.308576	0.293826	0.260836	0.329663	0.316227	0.224685	0.184665
GPKOW	Q92917	70.809	39	8	8	8.41878	1	1.00325	0.93984	1.03879	1.02532	1.03763	1.02303	0.929412	0.953901	0.989912	0.988369	1.00897	0.862514	0.859721	0.867453	0.908186	0.897165	0.929571	0.618145	0.654625	0.616063	0.592994	0.64813	0.662007	0.365445	0.391117	0.382953	0.347039	0.394637	0.410266	0.166381	0.226907	0.155859	0.153784	0.266891	0.167381	0.127472	0.128447	0.161263	0.135266	0.123814	0.163759	0.05781
HNRNPH2	P55795	199.77	32	8	4	8.1924	1	0.925207	1.01665	0.993394	1.01601	0.924034	0.627324	0.568833	0.574178	0.615395	0.59062	0.578146	0.373141	0.395879	0.371883	0.369633	0.419044	0.4169	0.222589	0.309226	0.309072	0.241026	0.277126	0.280959	0.157664	0.172429	0.208987	0.151641	0.209324	0.213662	0.108733	0.162047	0.188767	0.123904	0.158111	0.178761	0.0599774	0.0662964	0.103793	0.0565382	0.113172	0.1081	0.0533548
PRRC1	Q96M27	26.958	34	5	5	8.4018	1	0.952343	0.816319	0.967214	0.922362	0.901478	0.846002	0.833516	0.901064	0.890983	0.888715	0.875928	0.845215	0.858271	0.802972	0.891329	0.906114	0.847724	0.727337	0.741032	0.75906	0.793165	0.795429	0.738191	0.606488	0.667455	0.703702	0.760612	0.657727	0.796298	0.575663	0.59833	0.671846	0.608333	0.620328	0.570513	0.445805	0.505424	0.561201	0.423847	0.499181	0.579219	0.481588
MRPS31	Q92665	7.8521	8	4	4	7.77447	1	0.923835	1.1141	0.927555	0.93774	1.00248	0.994871	1.04272	0.781575	0.995154	0.973718	0.934736	0.845185	0.800876	0.867523	0.749397	0.903882	0.778922	0.643879	0.635757	0.717876	0.646291	0.685753	0.779152	0.658914	0.491827	0.386072	0.49532	0.60364	0.402889	0.140777	0.083928	0.345174	0.194515	0.0889293	0.283447	0.254156	0.218647	0.0976984	0.262819	0.224436	0.0820352	0.0604005
DBN1	Q16643	78.35	34	7	7	8.24408	1	1.03864	1.09611	0.939555	0.983311	0.943532	1.05049	1.00993	0.981579	1.02898	1.04437	0.913511	0.912036	0.966559	0.906553	0.862201	0.831005	0.881727	0.669538	0.791214	0.742342	0.699219	0.810565	0.815164	0.633852	0.670514	0.646894	0.655667	0.60232	0.603614	0.420547	0.21293	0.423174	0.397877	0.213808	0.415616	0.316605	0.177386	0.160667	0.349777	0.178885	0.187351	0.116231
YTHDF2	Q9Y5A9	37.538	32	6	4	8.74445	1	0.998617	1.02644	0.963969	0.983823	0.941289	0.986139	1.01344	1.01004	0.976168	0.968391	0.969883	0.890527	0.866382	0.906639	0.925346	0.885619	0.89063	0.772859	0.779534	0.814475	0.809445	0.793971	0.800374	0.599018	0.644107	0.621337	0.632268	0.638137	0.622944	0.272288	0.248469	0.202732	0.288044	0.264738	0.211282	0.105444	0.148785	0.121686	0.0986992	0.135847	0.124385	0.0777426
MYPN	Q86TC9	18.048	38	11	11	8.39797	1	0.988165	1.01543	0.998764	1.00902	1.01696	0.882111	0.893854	0.865831	0.886665	0.956663	0.945159	0.743307	0.731579	0.699507	0.709127	0.750408	0.736061	0.477799	0.430389	0.441538	0.50595	0.426905	0.473244	0.293408	0.270665	0.250903	0.308464	0.266946	0.296217	0.176669	0.127455	0.143613	0.179753	0.135282	0.176735	0.138022	0.124819	0.0985737	0.118759	0.117962	0.116834	0.0893884
SORBS3	E5RJP2	2.8228	9	3	3	7.61072	1	1.11865	1.19667	1.18428	1.13367	1.13565	1.11618	1.10957	1.09065	1.16895	1.04341	1.1526	0.952988	1.09926	1.04406	1.0888	1.12131	1.05201	0.883479	1.06298	0.895351	0.952621	1.01832	0.959529	0.712656	0.573595	0.6213	0.706865	0.615032	0.616712	0.264239	0.170284	0.303583	0.292192	0.105692	0.351565	0.385384	0.099547	0.151126	0.348419	0.0848856	0.199883	0.174511
GNAI1	P63096	41.798	11	10	2	7.94182	1	1.00892	0.945215	0.917749	1.13449	1.0309	1.03714	1.02753		0.998624	1.01122		0.952719	1.00218	0.92815	1.01148	0.944354	0.919647	0.919665	0.848284		0.985239	0.881113		0.788679	0.727243	0.906728	0.880603	0.786616	0.79106	0.523415	0.607236		0.513238	0.661888		0.427087	0.353136	0.543367	0.454991	0.351383	0.430438	0.16963
CPSF3	Q9UKF6	5.0876	11	4	4	8.16092	1	1.01945	0.956924	0.980034	1.00669	1.00272		0.965957	0.906061		0.897665	0.891623	0.791151	0.834247	0.789451	0.754108	0.77532	0.773135		0.570104	0.606563		0.557729	0.583215	0.451533	0.344592	0.438023	0.460052	0.368779	0.471277		0.218742	0.266025		0.225775	0.266829	0.149608	0.110306	0.180529	0.172756	0.123229	0.184321
PCBP1	Q15365	323.31	88	14	9	9.85861	1	0.990547	1.02489	1.00244	0.979609	0.99376	0.972029	0.968716	0.995352	0.965899	0.962077	0.979667	0.901407	0.91072	0.938658	0.895967	0.916027	0.883896	0.665957	0.665185	0.656145	0.703738	0.715832	0.676621	0.388688	0.429754	0.354945	0.426621	0.407879	0.369094	0.18536	0.188309	0.155968	0.19378	0.184202	0.166754	0.0991516	0.0975888	0.0861633	0.119819	0.10194	0.111393	0.0941236
HEATR1	Q9H583	6.2696	14	8	8	7.80843	1	1.17309	1.00746	1.11118	1.02461	1.00449	0.758931	0.913594	0.995786	0.747168	0.92862	1.00259	0.83687	0.835369	0.853913	0.897437	0.873965	0.8924	0.870772	0.760223	0.659943	0.845981	0.799037	0.659911	0.477238	0.428772	0.537686	0.508896	0.385989	0.574348	0.637778	0.327928	0.320061	0.517091	0.274097	0.311222	0.145698	0.224368	0.190961	0.17055	0.198283	0.221852	0.149592
PITPNB	P48739	127.09	70	10	10	9.50959	1	1.01469	0.947979	1.00133	0.972168	1.02638	1.00224	0.937814	0.998263	1.00716	0.998714	1.00095	0.951816	0.962804	0.959029	0.995268	1.00344	1.03138	0.898218	0.919146	0.891966	0.903433	0.957297	0.924415	0.795798	0.786324	0.806343	0.828561	0.859022	0.828736	0.538895	0.541775	0.527188	0.554491	0.562398	0.550211	0.279478	0.237093	0.239722	0.278127	0.268079	0.245374	0.141646
CYB5R3	P00387	103.75	118	11	11	9.40442	1	0.967786	0.935113	1.03491	1.00274	1.02206	0.978277	0.977591	1.00244	1.02351	0.969954	1.05345	0.972616	0.909574	0.928609	0.975447	0.965458	0.964096	0.927229	0.932968	0.949969	0.949634	0.923192	0.930238	0.807256	0.850514	0.859428	0.788528	0.873269	0.898714	0.598351	0.640293	0.581882	0.614147	0.665595	0.564394	0.469699	0.483804	0.45086	0.471373	0.509035	0.471329	0.228582
TARS	P26639	323.31	387	35	35	10.2067	1	1.01431	0.99186	1.00312	1.00185	1.02149	1.0171	1.00724	1.01272	1.01756	1.02178	1.01477	0.974603	0.966343	0.983699	1.01219	0.992278	0.996391	0.894524	0.898842	0.90287	0.907248	0.912983	0.911152	0.741855	0.750253	0.738172	0.747183	0.765807	0.749247	0.398174	0.38937	0.392861	0.39126	0.395533	0.393172	0.182874	0.174861	0.176747	0.191202	0.182739	0.185591	0.10241
PABPN1	Q86U42	91.798	35	5	5	8.88079	1	1.03869	1.09345	1.08055	1.05391	1.09444	0.987969	0.931649	0.979166	1.0268	0.990131	1.03821	0.889181	0.896704	0.840375	0.962371	0.91726	0.870849	0.703099	0.782838	0.682368	0.705532	0.77968	0.718294	0.45244	0.47225	0.46017	0.434679	0.51034	0.502748	0.246205	0.212961	0.241457	0.242626	0.236129	0.249749	0.188523	0.142563	0.135157	0.222897	0.142174	0.165686	0.093064
TMED10	P49755	161.8	73	6	6	9.36758	1	0.980833	1.01579	0.974734	0.948952	0.907885	0.986763	0.945346	0.954514	0.973471	0.963639	0.982579	0.910993	0.911025	0.961259	0.942779	0.961832	0.965659	0.920816	0.918262	0.965562	0.96355	0.945342	0.948613	0.864679	0.858731	0.888911	0.861417	0.918053	0.893701	0.676695	0.746151	0.684137	0.76166	0.764585	0.715674	0.57361	0.566067	0.523454	0.602715	0.597092	0.553108	0.280663
ABI1	Q8IZP0	4.0485	10	5	4	7.9648	1		1.02503	0.997897		1.01474	1.04687	0.992367	0.943772	0.804374	0.968617	0.896431	0.856649		0.808529	0.89754		0.857261	0.702533	0.699647	0.737198	0.737402	0.768674	0.730524	0.543331		0.61023	0.595502		0.611388	0.404496	0.296069	0.431443	0.441094	0.289349	0.403161	0.221551		0.232213	0.263054		0.244912	0.21967
BCCIP	Q9P287	76.993	44	7	7	8.83101	1	1.05452	1.05673	1.0197	1.0057	1.00343	1.04911	1.03149	0.961672	1.02884	0.928467	0.977769	0.922127	0.898849	0.939254	0.913314	0.935011	0.909539	0.764081	0.756251	0.849161	0.7207	0.823688	0.766534	0.569621	0.602268	0.548964	0.582905	0.556385	0.557088	0.257159	0.294264	0.294571	0.259241	0.322371	0.312132	0.25897	0.152477	0.17751	0.234234	0.149533	0.199599	0.0721885
STK3	Q13188	8.7752	19	8	4	8.19465	1	0.997881	1.02675	0.965882	0.984585	1.07389	0.919537	0.975714	1.0224	0.954983	0.958999	1.00763	0.889027	0.870034	0.894246	0.956823	0.89262	0.947592	0.795619	0.9204	0.784712	0.835259	0.785202	0.827472	0.646191	0.712101	0.679198	0.716253	0.737179	0.696089	0.50543	0.45123	0.535406	0.544907	0.471505	0.443072	0.406421	0.418913	0.255082	0.40275	0.411378	0.254516	0.302216
NPM1	P06748	323.31	397	13	13	11.1097	1	0.946704	1.045	1.02714	1.0419	1.08158	1.05539	0.976372	1.04706	1.03656	0.950532	1.04123	0.990334	0.987872	0.995849	1.0026	1.01656	0.972555	0.874034	0.922808	0.964018	0.925519	0.962411	0.933097	0.838799	0.839583	0.870173	0.86731	0.883586	0.875021	0.730205	0.729365	0.740609	0.760188	0.793998	0.707883	0.693066	0.690684	0.610721	0.68969	0.710691	0.599504	0.551383
CWF19L1	Q69YN2	44.499	30	7	7	8.38792	1	1.00571	1.06737	0.99228	1.03007	1.02649	0.974351	0.993096	1.00247	1.02273	1.0741	1.03279	1.00221	0.95821	0.979414	1.04294	0.970269	0.968987	0.855091	0.813132	0.872739	0.867683	0.858227	0.869399	0.605089	0.626575	0.606307	0.608281	0.646612	0.613127	0.333563	0.32818	0.311384	0.350583	0.334571	0.297361	0.187151	0.267569	0.206774	0.203415	0.284394	0.207968	0.228095
EIF1AX;EIF1AY	P47813	157.74	100	8	8	9.59065	1	0.989934	0.957948	0.985991	0.988698	0.993676	1.00765	0.95472	0.866546	0.972159	1.03405	1.01583	0.989153	0.952585	0.964494	0.99574	0.975126	1.00624	0.909596	0.899236	0.923521	0.938618	0.946432	0.994384	0.77883	0.809937	0.788018	0.768728	0.807817	0.806995	0.498563	0.470773	0.50307	0.471236	0.492063	0.52223	0.245353	0.268979	0.267313	0.257923	0.26239	0.269834	0.0973918
LTA4H	P09960	145.29	194	26	26	9.74737	1	1.01642	0.9952	0.99128	0.985398	1.02381	1.01635	0.993334	0.997217	1.03479	1.03155	0.995129	1.00537	0.981586	0.976927	0.99013	0.979532	0.993001	0.918343	0.928392	0.935276	0.953677	0.921341	0.936231	0.844857	0.836429	0.853689	0.886593	0.886395	0.866483	0.674094	0.712512	0.701249	0.679218	0.69672	0.70065	0.465999	0.491315	0.470564	0.44966	0.489094	0.457319	0.165744
LARP4	Q71RC2	12.249	36	6	6	8.78663	1	0.996915	0.976668	1.01682	0.994859	1.04049	0.920103	0.92604	0.90719	0.924365	0.946278	0.978996	0.801099	0.768423	0.780186	0.825298	0.83281	0.816841	0.60864	0.538125	0.559295	0.60022	0.544753	0.544165	0.290243	0.362054	0.311925	0.29316	0.325162	0.317668	0.10975	0.206884	0.13515	0.0873844	0.195395	0.147763	0.0751827	0.114803	0.108132	0.0744944	0.129575	0.110298	0.0431408
PATL1	Q86TB9	3.363	8	3	3	7.49478	1	0.908095	0.729986	0.919869	0.866368	0.824834	0.76182	0.889011		0.828955	0.896671		0.691447	0.750952	0.84767	0.78165	0.750227	0.721603	0.651645	0.530044		0.548277	0.543957		0.308402	0.381139	0.529649	0.331976	0.409212	0.535336	0.40634	0.171067		0.258424	0.166441		0.0568866	0.152595	0.197247	0.0440897	0.172989	0.276897	0.01
LRRC59	Q96AG4	117.24	112	17	17	10.0646	1	1.01359	1.05452	1.08366	1.08188	1.06364	1.03599	1.06103	1.07048	1.13956	1.11276	1.04557	1.00651	1.0188	1.05032	1.10686	1.06937	1.03593	0.939415	0.901302	1.00343	1.06414	0.98984	0.970876	0.873474	0.882632	0.917605	0.986223	0.97676	0.900438	0.689728	0.782622	0.776064	0.775384	0.789899	0.76271	0.559661	0.609611	0.633531	0.628503	0.605175	0.580597	0.337744
WDR4	P57081	20.36	17	3	3	9.05473	1	0.928468	0.944653	0.994792	0.922437	0.987198	0.941895	0.967565	0.946671	0.92002	0.984903	0.962965	0.981306	0.946885	1.04237	0.972122	0.970048	0.943072	0.888696	0.852267	0.844065	0.823549	0.84108	0.854626	0.617484	0.730024	0.646829	0.648022	0.714445	0.624995	0.493021	0.418077	0.458042	0.512231	0.451601	0.476056	0.236405	0.345745	0.269058	0.228797	0.29777	0.284774	0.1333
PSEN1	P49768	9.2096	20	4	4	8.20287	1	0.873741	0.881621	0.918232	0.888155	0.834039	0.92272	0.948064	0.821116	0.945268	1.12269	0.932659	0.918643	0.812954	0.963534	0.982111	0.875108	0.976566	0.875414	0.927794	0.897892	0.922764	0.89081	0.897047	0.730908	0.848132	0.752135	0.752972	0.841642	0.821445	0.602294	0.553175	0.644083	0.597134	0.567472	0.617921	0.576349	0.585062	0.527969	0.508153	0.643216	0.545515	0.465234
XPO1	O14980	323.31	305	32	32	9.78253	1	1.10801	1.08912	1.11571	1.10693	1.12049	1.0712	1.07193	1.08037	1.10055	1.11914	1.11717	1.00956	1.04686	1.02081	1.03084	1.06035	1.03782	0.837516	0.816989	0.817439	0.840298	0.850173	0.825665	0.606964	0.484755	0.514183	0.627067	0.501672	0.535309	0.25269	0.219273	0.225973	0.224699	0.200675	0.227943	0.230217	0.10775	0.169993	0.217246	0.105058	0.1653	0.0587073
TARDBP;TDP43	Q13148	172.79	55	10	10	8.8752	1	0.939096	1.03041	0.985911	0.986838	0.978705	0.827384	0.805531	0.785911	0.79205	0.808049	0.824962	0.523406	0.532412	0.461924	0.490883	0.56178	0.498982	0.214082	0.218122	0.221246	0.230093	0.227637	0.229956	0.0986406	0.147206	0.107433	0.0975717	0.161344	0.122286	0.0564268	0.0746802	0.0795196	0.0504441	0.077712	0.0865123	0.0335019	0.0729846	0.0414938	0.0417928	0.0798555	0.0498482	0.0244311
UBE2R2	Q712K3	44.099	18	4	3	8.44626	1	1.11074	0.975091	1.08263	1.06493	1.05318	1.0824	1.04876	1.05582	1.03434	1.14127	1.12894	1.05378	1.07196	0.947161	1.06097	1.00414	1.19993	1.00601	0.935242	0.982208	1.07068	0.988987	1.01721	0.927155	0.887475	0.931664	0.855556	0.852458	0.907787	0.468398	0.540352	0.465606	0.471791	0.506794	0.482127	0.313562	0.251085	0.214366	0.296266	0.3073	0.302428	0.117198
HGH1	Q9BTY7	17.961	14	6	6	7.71483	1	0.824428	0.908743	1.00137	1.18806	1.18762	0.941196	0.890974		0.984884	0.942711		0.799408	0.782313	0.813987	0.855158	0.91107	0.776716	0.578388	0.561951		0.57256	0.66641		0.458591	0.546141	0.360451	0.440322	0.274495	0.469158	0.281552	0.332507		0.256434	0.291077		0.246153	0.255619	0.202192	0.257189	0	0.24049	0.139932
CHMP2B	Q9UQN3	4.067	18	4	4	8.6087	1	0.912499	0.949188	0.994263	0.957174	0.99719	0.897817	0.968705	0.984398	0.885059	1.00378	0.989818	0.939032	0.903795	0.944675	0.989474	0.90028	0.880711	0.855711	0.800472	0.835217	0.834102	0.766252	0.863842	0.664891	0.765513	0.687937	0.704159	0.66675	0.750555	0.554376	0.531622	0.518115	0.663897	0.580849	0.509008	0.365219	0.496066	0.447392	0.371322	0.499291	0.446889	0.364527
TIMM23	O14925	83.851	43	5	5	8.96078	1	1.03403	0.983881	1.00746	1.07457	0.965412	1.00359	0.952823	0.969923	0.984341	0.967285	0.968407	0.965541	0.987528	0.983151	1.00132	0.97178	1.00894	0.922279	0.909629	0.949493	0.902017	0.955507	0.978432	0.836438	0.778323	0.843311	0.810619	0.832145	0.84064	0.68488	0.69878	0.68009	0.713549	0.742703	0.715288	0.592557	0.547452	0.616646	0.597333	0.551159	0.61584	0.451835
EHD2	Q9NZN4	20.433	38	9	7	8.40109	1	1.03724	1.04459	1.02161	1.06227	1.04619	0.863227	0.934659	0.948414	0.956023	0.991303	0.970541	0.77395	0.755812	0.754057	0.802218	0.781	0.819449	0.567176	0.508643	0.554711	0.585677	0.509732	0.54481	0.453595	0.423964	0.350674	0.414922	0.420789	0.397544	0.320485	0.251793	0.235242	0.310961	0.279412	0.224322	0.26727	0.202118	0.221988	0.272251	0.214441	0.24718	0.154458
LRPAP1	P30533	82.492	57	10	10	9.08846	1	1.03467	1.04268	1.04558	1.02764	0.972529	0.969534	0.990085	1.04818	0.983501	1.01827	1.02968	1.00081	0.990391	1.04309	1.01091	0.993303	0.9916	0.873277	0.930662	0.945818	0.983116	0.922753	0.940072	0.840278	0.815863	0.82417	0.879477	0.859145	0.870341	0.731134	0.685193	0.718628	0.730906	0.748011	0.630476	0.575595	0.60797	0.591775	0.587611	0.629502	0.590533	0.508047
PPP2R5A	Q15172	6.5635	12	5	4	7.82314	1	0.935013	0.930239	0.919819	1.02802	0.990795	0.924076	0.949494	0.836364	0.953997	0.962493	0.929317	0.943398	0.822699	0.939457	0.897498	0.954328	0.911428	0.750295	0.744384	0.776826	0.803296	0.753827	0.771718	0.473917	0.504864	0.455095	0.452701	0.487518	0.487365	0.203956	0.225249	0.373273	0.19461	0.178881	0.358794	0.163344	0.152216	0.147916	0.205204	0.154533	0.152587	0.0966814
MBD3	O95983	6.9585	17	5	4	8.36476	1	1.00168	0.978879	0.971934	1.00727	0.986168	0.974868	0.89	0.956246	0.925233	0.94761	0.892297	0.780624	0.776645	0.785952	0.777579	0.728622	0.739492	0.434584	0.502178	0.446458	0.407574	0.465369	0.439164	0.3055	0.299969	0.312467	0.32177	0.317074	0.326203	0.206814	0.211959	0.254285	0.206842	0.23015	0.256327	0.15655	0.166204	0.221421	0.175044	0.179864	0.210803	0.154139
CCDC6	Q16204	323.31	75	13	13	9.13612	1	0.965951	0.901632	0.944537	0.96309	0.90049	0.985125	0.872798	0.874736	0.981366	0.874139	0.87439	0.878798	0.897476	0.86453	0.856319	0.850099	0.909467	0.772053	0.84328	0.820906	0.776409	0.822705	0.822369	0.651988	0.675097	0.727724	0.674635	0.690175	0.728793	0.42951	0.542635	0.539978	0.44636	0.530527	0.513804	0.346464	0.323779	0.348639	0.350913	0.329417	0.361115	0.214341
TOMM22	Q9NS69	139.24	79	7	7	9.28131	1	0.925984	0.958281	0.975063	0.940528	0.958302	0.991754	0.985607	0.986779	0.973318	1.01545	0.926653	0.909792	0.906238	0.950901	0.886245	0.946418	0.931151	0.89192	0.87439	0.857282	0.874533	0.877634	0.897833	0.762093	0.729955	0.741167	0.759754	0.841025	0.74821	0.60461	0.553835	0.611776	0.613551	0.582692	0.588111	0.48976	0.513827	0.497813	0.523704	0.534583	0.519988	0.230649
USO1	O60763	126.17	78	17	17	8.99671	1	0.991899	1.043	1.03718	1.03662	1.01972	0.977618	1.02141	1.0298	1.01936	1.04094	1.02087	0.96973	0.977907	0.960918	0.980189	0.996593	0.986857	0.829635	0.820499	0.820815	0.859174	0.809651	0.83197	0.567604	0.548716	0.514942	0.547605	0.545036	0.550654	0.222031	0.195533	0.176926	0.235367	0.203188	0.186639	0.121789	0.108897	0.119575	0.126331	0.113586	0.146979	0.0922211
PTBP1	P26599	323.31	219	14	12	9.97969	1	0.973348	1.03329	0.985879	0.95856	0.964288	0.919429	0.937122	0.943881	0.917227	0.904884	0.950474	0.816999	0.836746	0.799367	0.826974	0.849402	0.798607	0.561673	0.554202	0.520204	0.552523	0.573553	0.514299	0.200126	0.224814	0.23406	0.2091	0.232649	0.25139	0.130714	0.0970635	0.0938879	0.125675	0.0932726	0.0927017	0.0462274	0.0790785	0.103944	0.0548792	0.0763184	0.0932824	0.0712252
VAC14	Q08AM6	42.426	36	6	6	8.1882	1	0.92099	1.03156	0.961727	0.937441	0.928027	0.947379	0.911309	0.974603	0.900757	0.891729	0.921635	0.890994	0.897457	0.895846	0.862428	0.89279	0.864841	0.753999	0.764419	0.808667	0.757715	0.788952	0.776702	0.652751	0.676243	0.660607	0.70113	0.701909	0.687821	0.565607	0.557149	0.484555	0.523352	0.578993	0.485494	0.298686	0.339137	0.276285	0.277818	0.349994	0.29976	0.257013
FNTB;CHURC1-FNTB	P49356	3.4342	8	3	3	7.6078	1	1.01913	1.029	1.11842	1.04085	1.04764	1.15894	1.20263	1.03803	1.23455	1.23027	1.021	1.04752	0.956134	1.02317	1.1051	0.990383	1.07893	0.981852	0.994484	1.03152	1.09789	1.07062	0.937803	0.83694	0.859041	0.852933	0.890007	0.905649	0.882987	0.430945	0.456155	0.562216	0.415984	0.384399	0.693305	0.402091	0.651168	0.529295	0.434937	0.71822	0.461466	0.214087
SRSF2	Q01130	40.715	110	7	7	9.66835	1	0.938954	0.933442	1.03017	0.899545	0.927281	1.01787	0.822862	1.0095	1.00082	0.900881	1.09681	0.925977	0.997958	0.935495	1.01292	0.941022	0.949439	0.952027	0.851589	0.926641	0.957561	0.870899	0.953945	0.809312	0.762616	0.754886	0.862696	0.799047	0.78432	0.56379	0.657882	0.502412	0.533841	0.701395	0.539101	0.383152	0.561924	0.607496	0.404606	0.580286	0.592226	0.351038
PON2	Q15165	69.53	44	7	7	8.76342	1	0.929298	0.99141	0.919111	0.958915	0.990431	0.883025	0.924996	0.887819	0.907528	0.917712	0.935896	0.870388	0.842597	0.853966	0.883605	0.880912	0.851485	0.74045	0.771754	0.709369	0.710591	0.768767	0.782343	0.549546	0.582494	0.493224	0.50507	0.531945	0.494607	0.388585	0.245361	0.32441	0.379104	0.245574	0.312869	0.180515	0.229921	0.210641	0.176269	0.228682	0.215504	0.207615
PDCL3	Q9H2J4	79.177	56	9	9	9.07929	1	1.00241	0.986986	0.967439	0.988462	1.03656	0.965474	0.95857	0.985868	1.00974	0.997714	0.975048	0.943516	0.981065	0.959958	0.989394	0.967807	0.990026	0.921244	0.928235	0.935379	0.914387	0.933847	0.941782	0.890306	0.852071	0.863164	0.895325	0.898139	0.860456	0.692708	0.660358	0.696061	0.660628	0.684251	0.64285	0.413688	0.423802	0.401646	0.41611	0.387603	0.385307	0.265435
CDC37	Q16543	133.32	103	12	11	9.58131	1	1.04271	1.02138	0.988503	0.97703	0.991436	1.03219	1.0385	1.04055	1.00183	1.00701	1.00583	0.962364	0.990847	1.00641	1.01165	0.99649	0.969454	0.912017	0.903088	0.894079	0.906033	0.894878	0.910142	0.797516	0.759673	0.786336	0.829288	0.816915	0.815298	0.498158	0.503097	0.490429	0.498886	0.49908	0.479273	0.255386	0.238166	0.226877	0.240926	0.246116	0.232447	0.107756
PPAP2C	O43688	36.111	21	4	4	8.54593	1	0.967072	1.00113	0.920719	0.998574	1.03819	1.03776	0.96917	0.933695	0.961729	0.978501	1.01905	0.925501	0.943949	0.902737	0.970577	0.995632	0.946194	0.826851	0.872655	0.893402	0.89181	0.89422	0.80537	0.796132	0.750901	0.767224	0.716616	0.770793	0.743477	0.591715	0.596851	0.64544	0.60302	0.56949	0.540701	0.574311	0.469736	0.49978	0.532589	0.463551	0.463622	0.405216
RAP2C;RAP2A	Q9Y3L5	16.76	16	5	2	8.50694	1	0.957818	0.933089	0.995115	1.01077	0.991722	0.95846	0.98882	0.972183	0.985494	1.05372	0.97765	0.88951	0.936188	0.905677	0.94708	0.950697	0.970142	0.849145	0.830817	0.823532	0.810814	0.826584	0.85711	0.70161	0.733063	0.705353	0.696909	0.6592	0.740203	0.508017	0.44569	0.496007	0.556548	0.437608	0.504162	0.46361	0.406852	0.428913	0.397313	0.419519	0.410955	0.316787
DENR	O43583	121.57	45	10	10	9.11394	1	1.0575	0.983739	1.07874	1.07212	1.07665	1.023	0.990569	1.0587	1.11347	1.00259	1.06313	1.01671	1.05681	1.03541	1.03511	1.12602	1.03346	0.945779	1.03257	1.0195	1.05928	1.0068	1.05673	0.932043	0.884179	0.961771	0.979444	0.953873	0.982537	0.755017	0.802151	0.763728	0.79027	0.830063	0.743636	0.736214	0.606504	0.675755	0.717063	0.636066	0.707382	0.534115
PAXBP1	Q9Y5B6	7.4826	11	3	3	7.79791	1	0.984492	0.988962	1.0153	1.06762	1.03966	1.04661	0.996161	0.958154	0.79017	0.842664	0.920192	0.668175	0.72106	0.749136	0.814989	0.705756	0.738739	0.470291	0.468035	0.357062	0.4112	0.43248	0.429407	0.259715	0.224157	0.218473	0.264892	0.30711	0.245562	0.185099	0.0992099	0.178067	0.123909	0.153114	0.136083	0.131141	0.115658	0.133436	0.151396	0.140103	0.111638	0.090206
PALMD	Q9NP74	14.672	29	7	6	8.39261	1	1.08485	1.05049	1.08612	1.05563	1.06136	0.98017	0.996861	1.00593	1.03635	0.941321	1.03481	0.966952	0.96049	0.952312	1.03276	1.01765	0.974066	0.899856	0.920886	0.924512	0.93796	0.949864	0.920562	0.754463	0.766064	0.737912	0.798115	0.743577	0.823373	0.512146	0.527954	0.545587	0.596932	0.547275	0.543884	0.381551	0.4097	0.479051	0.445112	0.411079	0.426115	0.329837
NOL11	Q9H8H0	25.915	38	9	9	8.71625	1	0.92431	0.941069	0.972284	0.919254	0.977669	0.971085	0.899935	0.940434	0.940868	0.930999	0.915547	0.875685	0.938428	0.816663	0.92868	0.904515	0.897478	0.76324	0.765587	0.748696	0.807258	0.785918	0.797189	0.693418	0.733977	0.783168	0.727861	0.741385	0.778549	0.585076	0.670602	0.656769	0.620007	0.684596	0.671892	0.256829	0.340058	0.31248	0.264026	0.301275	0.267111	0.113893
SF1	Q15637	245.15	98	10	9	9.23583	1	0.946403	0.978747	1.0086	0.94907	0.957047	0.910934	0.95442	0.901527	0.926831	0.953696	0.920221	0.860956	0.861627	0.865738	0.901187	0.889642	0.87398	0.764957	0.755213	0.761174	0.802312	0.793892	0.797509	0.622965	0.675812	0.678704	0.647885	0.693943	0.66723	0.504217	0.467955	0.506553	0.525762	0.484676	0.525094	0.336953	0.394628	0.385821	0.362754	0.425322	0.384319	0.286366
NCDN	Q9UBB6	10.724	11	4	4	7.53157	1	0.976291	1.01523	0.978361	0.915798	1.08145		0.885415	0.999822		0.916701	1.06304	0.849043	0.863084	0.775472	0.780084	0.830575	0.800298		0.61724	0.457943		0.625602	0.270199	0.38733	0.433405	0.35599	0.432246	0.43385	0.330183		0.213271	0.01		0.230287	0.435486	0.135588	0.228164	0.0801478	0.179437	0.203824	0.107762
RBM22	Q9NW64	26.39	25	5	5	8.29506	1	0.997113	0.979275	1.09737	0.991723	0.963561	1.08626	0.922216	0.830174	0.948892	0.910525	0.846466	0.970437	0.912628	0.889819	0.957067	0.870275	0.968353	0.723439	0.738036	0.736016	0.731985	0.747552	0.829135	0.444636	0.526848	0.536149	0.395758	0.562121	0.561066	0.273957	0.394681	0.492135	0.267983	0.427897	0.515261	0.182772	0.3137	0.262788	0.139779	0.292369	0.264862	0.123146
POLR2H	P52434	208.63	39	5	5	8.85289	1	1.02874	0.964189	0.977187	0.99852	0.965196	0.949814	0.921027	0.923205	0.935453	0.947061	0.96696	0.837737	0.882744	0.853408	0.89532	0.861256	0.866928	0.693709	0.713605	0.664039	0.68792	0.70875	0.714213	0.50453	0.466344	0.511082	0.525538	0.445234	0.480213	0.318458	0.303351	0.321403	0.33715	0.328879	0.32313	0.24624	0.231532	0.379236	0.239976	0.252497	0.365534	0.184383
FAM177A1	Q8N128	2.4038	4	3	3	7.26553	1		0.808599	0.950252		0.858907	0.815674			0.777651			0.672891		0.760098	0.671794		0.779105	0.697948			0.67761			0.51621		0.668056	0.552592		0.686089	0.440664			0.459231			0.3477		0.328841	0.349184		0.280894	0.269328
CNOT10	Q9H9A5	3.9068	9	4	4	7.73312	1	0.954678	1.00029	1.05933	1.01452	1.02396		0.860533	0.846259		0.933085	0.946479	0.669663	0.849933	0.795248	0.722033	0.759218	0.82612		0.631078	0.6007		0.61304	0.635285	0.459941	0.48014	0.403182	0.440173	0.508819	0.399783		0.309267	0.252462		0.199303	0.311797	0.256188	0.11083	0.168172	0.328427	0.125475	0.146526
ACADM	P11310	240.03	133	15	15	9.73717	1	1.01401	1.00224	1.02894	1.01377	1.03812	0.992188	0.954902	1.03383	1.02545	1.01941	1.01021	0.98845	0.988061	0.986831	1.01723	0.992417	0.978534	0.906402	0.936014	0.935342	0.934535	0.926049	0.947847	0.820045	0.798987	0.816337	0.79274	0.836153	0.835412	0.588658	0.600574	0.554305	0.620357	0.638994	0.569609	0.378773	0.385706	0.343161	0.348296	0.35594	0.36273	0.171977
ANXA3	P12429	78.017	59	10	10	9.13424	1	0.965653	0.988369	0.982609	1.01775	1.0159	1.02102	1.04335	0.983551	1.00535	1.0178	1.02183	0.937339	0.990308	0.953941	0.983737	1.01234	1.02447	0.894237	0.887054	0.88846	0.902581	0.886405	0.917071	0.743401	0.693583	0.700927	0.744594	0.742007	0.724502	0.343424	0.342799	0.357549	0.350346	0.333886	0.368943	0.231237	0.154159	0.163602	0.237643	0.154176	0.173849	0.120903
CUL4B	Q13620	97.571	132	24	18	9.29581	1	1.02098	1.01754	1.01347	1.01865	1.01045	1.025	0.988143	1.00299	1.04674	1.01228	1.03779	1.00232	0.980208	0.978472	1.02763	0.988599	1.00716	0.905149	0.943095	0.90604	0.94034	0.945088	0.94745	0.790157	0.804366	0.803696	0.815405	0.82413	0.808673	0.539517	0.589822	0.565701	0.575811	0.588787	0.554133	0.364133	0.378505	0.389868	0.348996	0.368269	0.3794	0.1267
MRPS35	P82673	4.9821	21	4	4	8.42165	1	0.989548	0.991883	0.998972	1.02827	1.04007	0.952159	0.910057	0.901098	0.959035	0.984554	0.970055	0.80063	0.767356	0.792208	0.826659	0.826136	0.820723	0.580414	0.583871	0.588139	0.578912	0.598361	0.629201	0.36934	0.363113	0.334889	0.33592	0.423257	0.368915	0.116602	0.130473	0.145677	0.138741	0.146039	0.144987	0.156122	0.10248	0.110933	0.173229	0.116574	0.104525	0.0823767
UBE2V2	Q15819	173.41	70	8	4	9.50088	1	0.935298	0.916483	0.986986	0.958064	0.943851	0.965815	0.94738	0.946355	0.9204	0.971934	0.998624	0.958152	0.970464	0.955111	0.932989	0.996882	0.99811	0.905541	0.902762	0.875969	0.933219	0.893825	0.911856	0.710291	0.723277	0.789632	0.737958	0.79566	0.795357	0.512121	0.498314	0.467712	0.480618	0.509832	0.491186	0.339742	0.293613	0.259291	0.316424	0.278792	0.282256	0.141771
UBAP2L	Q14157	323.31	186	20	20	9.9124	1	0.967165	0.993381	0.999653	0.949213	0.956201	0.967789	0.929194	0.969066	0.991527	0.935579	0.924814	0.946091	0.918768	0.922309	0.959445	0.915375	0.910479	0.837266	0.848509	0.84246	0.865706	0.848974	0.83519	0.706197	0.71362	0.716722	0.74675	0.74993	0.741981	0.551319	0.599966	0.573923	0.594024	0.607557	0.587043	0.471742	0.538522	0.5272	0.502658	0.559166	0.545166	0.405993
NDUFB10	O96000	3.5404	8	3	3	7.80046	1	1.10635	0.955815	1.07356	1.04068	0.983561		0.866947	0.829997		0.910095	0.867875	0.68532	0.77582	0.773551	0.658461	0.788477	0.801183		0.713948	0.644894		0.714025	0.656605	0.566068	0.476232	0.666567	0.592646	0.530616	0.666486		0.379965	0.426412		0.495317	0.461	0.36351	0.292086	0.399498	0.544835	0.382397	0.334349
RBBP5	Q15291	105.7	40	9	9	8.4965	1	0.973678	0.90211	1.00267	0.97829	0.954967	0.972477	0.986951	0.977017	0.977478	0.947968	0.99165	0.913427	0.876184	0.90153	0.914867	0.926121	0.95363	0.890434	0.82192	0.863011	0.912702	0.866634	0.918145	0.797588	0.77361	0.78527	0.808388	0.756635	0.801935	0.647899	0.717622	0.652948	0.695934	0.682663	0.653827	0.609882	0.704925	0.67582	0.632663	0.671455	0.707679	0.46309
SBDS	Q9Y3A5	82.033	72	11	11	9.35877	1	1.04961	1.02858	1.02688	1.01662	1.03767	1.00347	1.00773	0.954565	1.03201	1.03983	1.03426	0.980038	0.95659	0.96544	0.997564	0.972028	0.961777	0.79655	0.806153	0.814125	0.813409	0.800892	0.856209	0.487778	0.51573	0.496207	0.506975	0.506109	0.503888	0.195388	0.168882	0.179189	0.18926	0.178937	0.203259	0.132471	0.11168	0.146135	0.134901	0.112245	0.165221	0.0863326
PPP2R2A	P63151	323.31	80	13	6	9.24299	1	1.00735	1.03881	1.01954	1.02272	1.02298	1.04875	1.0233	0.991696	1.04879	1.01656	1.03453	0.986286	0.963564	0.989887	1.05547	1.01319	0.992943	0.946206	0.962198	0.95321	0.975009	0.950089	0.994998	0.875346	0.890711	0.854721	0.897372	0.929599	0.918345	0.679054	0.679383	0.669788	0.634223	0.723998	0.704339	0.468233	0.464528	0.479052	0.440295	0.471244	0.461139	0.194977
LARP7	Q4G0J3	10.131	17	6	6	8.05088	1	0.995813	1.05798	1.02163	1.04597	0.993507	0.937371	0.964837	0.959568	0.94619	0.952166	1.00414	0.965257	0.907309	0.962489	0.870552	0.911333	0.871759	0.686168	0.702124	0.648312	0.698712	0.689869	0.698861	0.381106	0.354223	0.331139	0.367013	0.388936	0.359808	0.351868	0.232858	0.174075	0.291601	0.201657	0.20411	0.130311	0.145049	0.111847	0.143782	0.109246	0.125792	0.0839988
PTPRF	P10586	8.465	10	4	4	7.6557	1	0.947598	1.0605	1.09609	1.00842	1.04413	0.698819		1.09558	1.15103		1.11575	1.08472	0.859894	1.03806	1.00179	0.978051	1.06537	0.820907		0.764645	1.03226		0.707069	0.510402	0.670979	0.582143	0.519038	0.737239	0.548374	0.457555		0.359103	0.40141		0.440413	0.20788	0.503157	0.189054	0.310332	0.499493	0.197324	0.01
XRCC4	Q13426	33.617	28	5	5	8.22259	1	0.868787	0.91311	1.02393	0.915292	0.971874	0.946147	0.965558	0.933604	0.919358	0.945423	0.984943	0.907297	0.90307	0.854187	0.872497	0.864361	0.931375	0.868407	0.838585	0.78312	0.834372	0.826946	0.812843	0.690437	0.824747	0.833836	0.762072	0.799256	0.77264	0.624172	0.572248	0.629866	0.623047	0.63345	0.665356	0.493937	0.573708	0.494237	0.487194	0.589045	0.493465	0.384531
ALDH7A1	P49419	209.45	94	13	13	9.3265	1	0.999183	0.980179	0.983413	1.01968	0.969548	0.989987	0.996097	0.993842	0.968906	0.987597	0.948135	0.94716	0.968384	0.937533	0.946522	0.977133	0.912922	0.882697	0.915706	0.876807	0.889765	0.870169	0.869475	0.787907	0.769154	0.78388	0.769819	0.75037	0.776786	0.520889	0.492838	0.525779	0.51479	0.488949	0.504761	0.27948	0.22253	0.36358	0.288632	0.227133	0.365482	0.187286
OCIAD1	Q9NX40	25.436	31	4	4	8.94107	1	0.916891	0.86027	0.926989	0.912499	0.854623	0.914659	1.0259	0.911891	0.854463	1.03199	0.837606	0.869267	0.863735	0.939191	0.874696	0.917742	0.921409	0.742094	0.858466	0.845978	0.851593	0.868535	0.849653	0.741664	0.730402	0.772203	0.758017	0.779856	0.781806	0.686642	0.585357	0.682828	0.677363	0.575002	0.651228	0.567745	0.599995	0.550382	0.542764	0.605611	0.568128	0.494436
TPR	P12270	323.31	288	58	58	9.63649	1	1.0423	0.97934	0.986251	0.991561	0.989904	1.00701	1.00054	1.01087	0.997112	1.02404	1.0145	0.940654	0.937359	0.976531	0.930983	0.889994	0.975418	0.739547	0.743893	0.728442	0.742812	0.713177	0.729905	0.616945	0.612793	0.571677	0.630283	0.623818	0.587456	0.396077	0.405247	0.397294	0.409733	0.409165	0.408369	0.235734	0.23058	0.217438	0.236643	0.235113	0.240189	0.155181
GOLGA3	Q08378	148.24	51	14	14	8.32883	1	0.907491	0.97984	0.97533	0.914607	0.947414	0.91748	0.876684	0.975256	0.910179	0.921128	0.966444	0.887896	0.887525	0.881038	0.887879	0.921304	0.895648	0.778158	0.742826	0.722144	0.800919	0.79298	0.754093	0.55372	0.634184	0.558024	0.57182	0.619896	0.601116	0.348994	0.390108	0.319838	0.34455	0.431897	0.320296	0.15088	0.212977	0.206859	0.162408	0.235331	0.196585	0.179707
ATP1B1	P05026	113.56	66	8	8	9.18732	1	0.969859	0.980576	0.960414	0.960331	0.947221	0.95513	0.979728	0.980448	0.982929	0.970706	0.980576	0.985445	0.960383	0.941033	0.977	0.940807	0.944356	0.923073	0.928181	0.89711	0.93887	0.917734	0.901856	0.840703	0.90735	0.830442	0.834101	0.823173	0.830899	0.687702	0.708121	0.689628	0.734223	0.726876	0.721894	0.602662	0.624027	0.66952	0.581448	0.600308	0.650344	0.436361
TMEM43	Q9BTV4	99.619	26	5	5	8.39136	1	0.982518	1.02805	1.04602	1.00872	1.0979	1.02841	1.00836	1.00341	1.05146	1.14504	1.06966	1.06161	1.00653	1.0095	1.02449	1.03263	1.05324	0.897553	0.825329	0.843031	0.906032	0.848653	0.875504	0.663629	0.761615	0.622157	0.679991	0.669014	0.668536	0.399816	0.413157	0.437678	0.353061	0.400311	0.466453	0.27889	0.325641	0.204867	0.256317	0.306106	0.243408	0.144083
PRDX6	P30041	323.31	401	16	16	10.4121	1	0.992006	0.960387	1.02548	0.991673	0.998866	1.01991	0.994285	0.973201	1.03152	1.00608	0.994805	1.00425	0.980985	0.976635	1.01038	0.994212	1.01752	0.956379	0.98119	0.984695	0.984423	0.975822	1.00778	0.877148	0.892157	0.925555	0.896283	0.950277	0.939408	0.697786	0.728884	0.719843	0.719502	0.741539	0.739522	0.450122	0.475242	0.465653	0.484319	0.499914	0.470399	0.148639
RBM26	Q5T8P6	7.0539	31	9	8	8.4901	1	0.966287	1.01167	0.989119	0.986222	1.01848	0.957955	0.935106	0.967693	0.959173	0.961045	1.00655	0.791939	0.763277	0.773574	0.806962	0.769498	0.779683	0.43727	0.439471	0.389387	0.456332	0.451754	0.401742	0.273433	0.341238	0.250697	0.242387	0.343641	0.237394	0.1506	0.158435	0.137464	0.150623	0.174825	0.132906	0.114799	0.242515	0.112112	0.112553	0.259093	0.120775	0.0669425
LMAN1	P49257	230.32	71	9	9	9.02661	1	0.949069	1.03143	1.01706	1.00061	1.0716	1.00273	1.00497	1.00034	1.06633	1.0196	1.00885	0.961941	0.940712	0.957739	0.987456	1.00869	0.996965	0.88319	0.864122	0.849777	0.876339	0.842957	0.871375	0.705715	0.739496	0.684041	0.714075	0.733667	0.673887	0.453561	0.483075	0.509424	0.432511	0.497926	0.439815	0.402098	0.404278	0.352141	0.387635	0.408365	0.330589	0.248436
SSR3	Q9UNL2	56.451	39	3	3	9.02617	1	1.02927	0.99394	1.04762	1.03961	1.07597	1.01949	1.04467	1.0957	1.04435	1.0948	1.05647	1.0453	1.0167	1.05481	1.04414	0.993112	1.05041	0.952062	0.960112	0.9483	0.931568	0.969894	0.956149	0.862512	0.843775	0.88216	0.88692	0.951944	0.887248	0.754424	0.695381	0.755662	0.783617	0.733326	0.72224	0.631421	0.610415	0.579735	0.629312	0.651255	0.574071	0.445731
TMED2	Q15363	29.256	76	6	6	9.18943	1	1.03347	0.959611	0.965617	0.983841	1.04198	1.00861	1.0145	0.99027	0.991283	1.01729	0.983747	0.956563	0.97477	0.937705	0.988422	0.967107	0.963709	0.925912	0.906789	0.940376	0.932822	0.935386	0.944015	0.856103	0.826866	0.846144	0.887862	0.870678	0.887438	0.681898	0.651522	0.671327	0.688088	0.680794	0.66902	0.470687	0.479724	0.467307	0.523042	0.495176	0.539286	0.238684
EIF2S1	P05198	323.31	189	21	21	9.81991	1	0.979696	0.970253	1.02251	0.970839	0.994398	0.951366	0.924776	0.922603	0.975262	0.978656	0.973458	0.959327	0.95522	0.909013	0.966429	0.986101	0.960093	0.856411	0.884205	0.849843	0.900561	0.881075	0.886655	0.687777	0.714839	0.750349	0.674645	0.713905	0.737467	0.496704	0.512084	0.542692	0.508059	0.518593	0.53438	0.275295	0.287431	0.295895	0.266929	0.277915	0.298185	0.0874829
NAA10	P41227	157	70	10	10	9.36637	1	0.966488	0.953691	1.02046	1.03297	1.00019	0.975304	0.931103	0.941107	0.968262	0.972564	1.01072	0.963878	0.93388	0.943824	0.985884	1.03638	1.02328	0.917708	0.899037	0.88447	0.873563	0.901452	0.914345	0.760014	0.734452	0.778732	0.755375	0.779573	0.827824	0.53294	0.563682	0.485934	0.521941	0.554331	0.547509	0.198432	0.212766	0.156815	0.212437	0.202018	0.162631	0.128686
RABGAP1L	Q5R372	3.7185	13	4	3	7.84227	1	1.02068	0.963013	0.998432	0.978235	0.973444	1.01433	0.964537	0.924475	0.95448	1.00839	1.00553	0.91068	0.902213	0.904459	0.879581	0.865046	0.959555	0.833547	0.748383	0.898401	0.776446	0.821464	0.753658	0.57859	0.589633	0.575226	0.601125	0.624857	0.597521	0.265671	0.287796	0.264063	0.237313	0.262203	0.280968	0.224501	0.247181	0.262612	0.250096	0.24364	0.184516	0.136495
CASK	O14936	14.831	16	6	6	7.84718	1	1.00975	1.04971	1.05276	1.05534	1.09064	1.02023	0.961473	0.983219	1.01851	0.940517	1.01074	0.976431	0.907372	0.903232	0.979537	0.959984	0.929595	0.768015	0.883022	0.863571	0.806559	0.817312	0.879369	0.625753	0.693886	0.705211	0.696561	0.64753	0.584495	0.423835	0.509853	0.390641	0.472857	0.467294	0.373368	0.18422	0.273559	0.266021	0.20458	0.247835	0.24558	0.18296
SMU1	Q2TAY7	89.111	47	10	10	8.78106	1	0.975573	1.01328	1.00266	0.993668	0.946385	0.983239	0.96143	0.956752	0.983902	0.972581	0.992463	0.852802	0.877069	0.845542	0.879894	0.90375	0.90832	0.663186	0.690276	0.661791	0.675705	0.707818	0.717619	0.528937	0.501437	0.520115	0.526098	0.523052	0.568464	0.298597	0.272678	0.267844	0.287988	0.294218	0.278873	0.156763	0.173509	0.170036	0.151828	0.167159	0.175364	0.0890347
DERL1	Q9BUN8	13.863	15	3	3	8.4072	1	1.10421	0.985081	1.04252	1.03118	1.13166	1.0838	1.01639	0.948159	1.10047	1.09863	0.985165	1.00154	0.912888	0.985691	0.990763	1.00244	0.963724	0.845126	0.824711	0.845887	0.791473	0.907466	0.977269	0.752241	0.742358	0.818934	0.845901	0.782122	0.741886	0.575504	0.621457	0.66172	0.60959	0.610855	0.613921	0.555813	0.580501	0.556717	0.53472	0.571587	0.492668	0.420299
TNPO3	Q9Y5L0	55.638	45	12	12	8.54169	1	1.01403	0.972527	1.00473	1.00484	1.00883	1.00387	0.998464	0.974293	0.98071	0.965913	0.992091	0.91185	0.935889	0.94829	0.88398	0.88412	0.9633	0.779257	0.809815	0.804805	0.759732	0.787981	0.827833	0.554649	0.582967	0.561659	0.613027	0.600992	0.56179	0.285955	0.29206	0.256711	0.319287	0.289308	0.2535	0.235931	0.17097	0.161785	0.302952	0.185281	0.143818	0.169273
TRIP12	Q14669	5.8558	4	3	3	6.96411	1	1.22298	1.16994	1.03405	1.20567	1.02622		1.04329			0.926627		0.779844	0.651228	0.720048	0.81605	0.697687	0.731639		0.479523			0.489602		0.546874	0.390355	0.470045	0.553211	0.207725	0.324732		0.195905			0.157448		0.243229	0.088707	0.427013	0.289354	0.14411	0.345132
NOTCH2	Q04721	15.22	20	6	5	7.96834	1	1.13127	1.17263	1.16805	1.22191	1.12208	1.08782	1.03413	0.938358	1.10283	1.08475	1.0657	0.877381	0.87134	0.889616	0.950741	0.888154	0.917212	0.576857	0.692454	0.790544	0.731509	0.737025	0.757439	0.61343	0.527435	0.575709	0.699213	0.546593	0.544968	0.394992	0.361886	0.430081	0.406809	0.386569	0.425898	0.323264	0.411821	0.363765	0.375847	0.320534	0.329616	0.238052
TROVE2	P10155	219.36	92	13	13	9.1284	1	0.982334	1.03495	1.00067	1.00014	1.01506	0.969883	0.986952	0.988941	0.937087	0.986795	0.960679	0.966489	0.916489	0.93266	0.943749	0.945403	0.953534	0.889452	0.864806	0.901277	0.885012	0.842361	0.928898	0.805025	0.781141	0.785994	0.797833	0.8298	0.781892	0.667762	0.699579	0.688155	0.723995	0.71316	0.657734	0.587696	0.624588	0.593985	0.618495	0.650284	0.617192	0.543957
SUMO1	P63165	16.063	19	4	4	8.90696	1	1.0215	0.963272	0.949087	0.977214	0.934684	0.908791	0.897744	0.960987	1.00468	0.971947	0.8831	0.871454	0.844	0.853445	0.885488	0.794541	0.873446	0.72655	0.713426	0.747438	0.655764	0.739461	0.736116	0.605106	0.61551	0.633608	0.616925	0.655723	0.663746	0.477085	0.508071	0.520403	0.524976	0.495194	0.502036	0.418973	0.418098	0.466603	0.427337	0.440003	0.415904	0.341451
NDRG3	Q9UGV2	189.96	32	5	5	8.5885	1	0.980163	1.03642	1.05453	1.05417	1.03961	1.06143	1.01921	1.06167	1.10518	1.11251	1.07152	0.973413	1.03177	1.06097	1.00609	1.05265	1.05535	0.867017	0.960542	0.959932	0.918607	0.917393	0.988192	0.892653	0.82754	0.749705	0.823583	0.805128	0.789647	0.495736	0.427234	0.373803	0.475344	0.444283	0.352189	0.280293	0.223643	0.20077	0.251462	0.216945	0.224	0.143449
C21orf33	A0A096LPI6	27.614	49	9	9	8.99924	1	0.882428	0.879216	1.0464	0.955752	0.859169	0.94832	1.02407	0.889792	0.957169	1.01131	0.858217	0.970476	0.953684	0.860409	1.07985	0.947762	0.875604	0.896376	0.98746	0.849951	0.890141	0.929663	0.813747	0.754314	0.815943	0.810224	0.773052	0.835928	0.877685	0.674627	0.585053	0.73466	0.693031	0.60305	0.722594	0.461844	0.621341	0.708202	0.491547	0.596921	0.680454	0.499852
MDH1	P40925	152.56	194	16	16	10.1423	1	0.991662	1.00404	0.963044	0.951916	0.9901	0.987365	1.03389	0.997589	0.9784	0.999543	1.00748	0.964253	0.966877	0.988855	0.963829	0.966955	0.988233	0.959987	0.95478	0.958047	0.953648	0.929254	0.9495	0.884935	0.875188	0.867877	0.918819	0.930141	0.894479	0.793236	0.775573	0.79288	0.802049	0.776186	0.761616	0.685172	0.688939	0.648919	0.653657	0.670414	0.618822	0.369892
ZW10	O43264	52.362	32	7	6	8.26846	1	0.993711	0.979942	0.99799	0.997804	1.01096	0.926923	0.948229	0.921548	0.919071	0.911231	0.915794	0.818851	0.81986	0.794324	0.743366	0.808357	0.791709	0.555792	0.533767	0.517184	0.510582	0.527676	0.54948	0.350751	0.29901	0.327883	0.339011	0.299632	0.319359	0.210164	0.194581	0.216708	0.219496	0.200546	0.228907	0.174338	0.157047	0.191491	0.178482	0.132688	0.19096	0.11987
PSMG1	O95456	136.56	30	6	5	9.02751	1	0.962832	0.990587	1.01392	0.994885	1.07065	1.03404	0.946677	0.928921	1.06452	0.997686	0.972721	1.04941	0.991105	1.00654	0.981071	1.03815	0.959717	0.942665	0.983796	0.995404	0.949665	0.967697	1.01376	0.845881	0.880173	0.868697	0.881103	0.888831	0.904788	0.623827	0.713078	0.700417	0.664866	0.723573	0.703149	0.445209	0.492671	0.457921	0.484247	0.482327	0.42221	0.220288
SFSWAP	Q12872	10.983	11	4	4	7.51483	1	0.835021	1.06998	0.923751	0.859399	0.818576	1.09155	0.761047		0.792863	0.714667		0.749564	0.790634	0.807649	0.763137	0.741674	0.722539	0.53607	0.62778		0.434155	0.662366		0.385249	0.496554	0.311955	0.348137	0.51902	0	0.01	0.417992		0.0866365	0.382315		0.128404	0.26885	0.121625	0.135361	0.280495	0.139152	0.01
GOLGA2	Q08379	14.155	19	5	5	8.06074	1	0.967191	0.933718	0.962007	1.02028	0.979099	0.82575	0.862774	0.81179	0.848147	0.90697	0.853278	0.736229	0.717551	0.687606	0.695361	0.741879	0.739773	0.560428	0.503037	0.541743	0.541193	0.529962	0.571034	0.372135	0.329968	0.398895	0.366193	0.339595	0.390861	0.250743	0.181994	0.243051	0.267237	0.172014	0.279423	0.1342	0.114676	0.215426	0.167988	0.0959298	0.234465	0.133681
DHX9	Q08211	323.31	327	38	38	10.0621	1	1.00384	1.04277	1.00145	1.03002	0.997419	0.979496	0.986345	1.00105	0.991475	0.92684	1.02949	0.879602	0.898443	0.826989	0.909976	0.892595	0.863629	0.667162	0.699186	0.622803	0.666443	0.717177	0.618046	0.443477	0.416283	0.457375	0.453388	0.411201	0.488026	0.183514	0.182095	0.182623	0.186337	0.195687	0.189934	0.108678	0.0958207	0.211256	0.11545	0.105254	0.210254	0.0658561
TUBA1C	Q9BQE3	227.98	119	24	4	9.29486	1	1.05249	0.983109	1.03368	1.03648	1.14375	1.0351	1.08045	1.04705	1.08682	1.06523	1.11171	1.03112	1.01881	0.976758	1.02667	1.06186	1.06792	0.952148	0.954702	0.917402	0.91127	0.944955	0.966652	0.847385	0.850134	0.868946	0.949206	0.835808	0.882681	0.693805	0.696354	0.689529	0.705316	0.635048	0.634921	0.488797	0.527114	0.465441	0.522223	0.491577	0.442306	0.254143
ATP6V1D	Q9Y5K8	10.411	23	5	5	8.27258	1	1.01859	0.748181	0.981669	0.933754	0.832299	0.885143	0.816612	0.730218	0.878987	0.946439	0.672522	0.890324	0.90446	0.811489	0.850667	0.854554	0.848755	0.834394	0.800268	0.744003	0.796113	0.803462	0.70918	0.620948	0.655333	0.737606	0.642615	0.639303	0.716328	0.609275	0.587648	0.634638	0.631738	0.581328	0.655587	0.349725	0.339928	0.580417	0.37221	0.354411	0.593309	0.206409
COPA	P53621	253.19	162	30	30	9.61307	1	1.00846	1.00183	1.02222	1.05281	1.06459	1.00158	1.0178	1.02883	1.00034	1.01202	1.03583	0.938897	0.930563	0.944312	0.97509	0.94055	0.952038	0.797745	0.784911	0.782552	0.786925	0.77348	0.76834	0.562277	0.579626	0.547718	0.56794	0.546617	0.53904	0.262673	0.254211	0.221893	0.26271	0.257271	0.205097	0.138242	0.146186	0.11885	0.1378	0.139903	0.129046	0.122473
VMA21	Q3ZAQ7	2.8905	9	3	3	7.9081	1	1.05769	1.07576	0.988386	1.14017	1.01385	1.07019	1.12449	0.940033	1.1051	1.15335	1.00646	1.07749	1.00127	1.05324	0.999396	0.994389	0.971736	0.78317	0.891477	0.9135	0.838956	0.9337	1.11169	0.786106	0.698174	0.867122	0.921954	0.833171	0.86258	0.639338	0.475088	0.627882	0.652386	0.508756	0.609958	0.457255	0.454008	0.367945	0.455538	0.432403	0.415382	0.385855
NUDCD1	Q96RS6	213.63	34	10	10	8.68062	1	0.980279	1.11503	0.968718	1.06285	1.09461	1.02139	1.00693	0.988031	0.985948	1.10299	1.0466	0.974918	0.957232	0.960241	1.00856	1.00339	0.965252	0.817713	0.804166	0.815191	0.833308	0.846256	0.861629	0.625387	0.655825	0.55575	0.714308	0.651456	0.558164	0.416064	0.288706	0.359986	0.460758	0.323793	0.362708	0.291036	0.228189	0.19294	0.286055	0.234704	0.172587	0.102655
GNPAT	O15228	20.048	23	6	6	7.97194	1	1.01671	1.0263	0.981873	1.01095	1.02209	0.969168	1.00034	0.953805	0.910614	0.99658	1.01566	0.908035	0.851258	0.895557	0.95662	0.871964	0.940639	0.848313	0.782865	0.771065	0.812628	0.769166	0.805271	0.61551	0.614286	0.496722	0.523195	0.623531	0.555523	0.309999	0.240521	0.246848	0.278875	0.276249	0.26693	0.186509	0.215655	0.179932	0.145564	0.254345	0.208541	0.140772
HPCAL1;HPCA	P37235	41.595	37	6	4	9.03274	1	0.978564	1.01697	0.973412	0.965993	0.960612	1.02245	1.00157	1.01026	0.987713	0.987135	0.993062	0.974848	0.961279	0.947265	1.00838	0.9845	1.01346	0.948073	0.926072	0.982885	0.936743	0.898869	0.918549	0.842394	0.866741	0.860952	0.861721	0.8644	0.869726	0.699969	0.692845	0.673147	0.631732	0.700506	0.633346	0.536527	0.525586	0.490011	0.463123	0.558412	0.490803	0.296184
VPS26A	O75436	272.42	113	12	12	9.22139	1	1.05357	1.02695	1.04906	1.04044	1.02917	1.03613	1.00802	1.03846	1.02326	1.02513	1.05934	0.971532	1.00461	1.00391	1.02259	0.999825	1.0021	0.929704	0.899497	0.949046	0.953645	0.945576	0.951975	0.817626	0.798734	0.807965	0.84667	0.83956	0.840943	0.552503	0.581469	0.522155	0.566057	0.606917	0.519967	0.362611	0.320613	0.365719	0.354873	0.327451	0.345964	0.173375
SART1	O43290	160.2	63	13	12	8.51897	1	0.93627	0.919744	0.969661	1.01118	0.91609	0.825919	0.815991	0.839288	0.86282	0.827134	0.905901	0.75197	0.746331	0.71737	0.744422	0.724777	0.762444	0.613026	0.622508	0.552604	0.632411	0.643471	0.586995	0.461875	0.445136	0.576223	0.440795	0.459291	0.566937	0.381484	0.380608	0.343311	0.387639	0.406287	0.355988	0.224494	0.27874	0.284882	0.234548	0.278866	0.27217	0.140745
PURA	Q00577	171.49	72	8	8	8.98599	1	0.950582	1.04261	0.969693	0.964154	0.953735	1.00101	1.00286	0.969971	0.981746	0.945301	0.989186	0.929985	0.9476	0.936826	0.954247	0.96387	0.954539	0.895306	0.93196	0.903576	0.853985	0.857057	0.924052	0.838436	0.829086	0.837413	0.848236	0.861253	0.854988	0.737889	0.702703	0.704559	0.71128	0.735598	0.721303	0.614462	0.636856	0.602366	0.632946	0.644188	0.590798	0.521388
PEPD	P12955	126.76	32	8	8	8.42431	1	1.10146	0.942028	1.03546	0.986547	1.03732	1.03312	0.97173	0.911534	1.04922	1.05603	1.00931	0.978836	0.95078	0.975003	0.996088	1.0046	1.02605	0.916126	0.941608	0.902696	0.943228	0.941598	0.982856	0.829749	0.827586	0.875486	0.844233	0.829584	0.84867	0.574422	0.545809	0.665525	0.588714	0.630784	0.655641	0.41635	0.415134	0.375075	0.381353	0.337395	0.40384	0.175849
MRRF	Q96E11	45.054	39	8	8	9.16527	1	1.02235	0.984294	1.05636	1.05481	1.02169	1.01812	1.005	0.977049	0.989556	1.03299	0.961744	0.856611	0.870769	0.90351	0.907706	0.912927	0.909116	0.669771	0.583064	0.637345	0.645379	0.689123	0.650395	0.44004	0.366738	0.43244	0.439062	0.440897	0.433535	0.199089	0.196059	0.31004	0.198234	0.206083	0.283108	0.204499	0.200918	0.231388	0.205822	0.183229	0.218481	0.132943
SPTLC2	O15270	27.026	19	4	4	7.84443	1	0.959661	1.03381	1.03546	1.06023	1.0008	0.96585	0.94861	1.02615	1.08733	1.02592	1.02627	0.949254	0.939078	0.9471	0.934729	1.03098	0.99773	0.814917	0.849127	0.834584	0.876917	0.888456	0.838555	0.674083	0.563982	0.581476	0.616476	0.63843	0.607603	0.217202	0.294017	0.22277	0.213324	0.259774	0.242831	0.148458	0.0847552	0.16327	0.139557	0.0977566	0.141082	0.0638923
HAT1	O14929	232.9	83	11	11	9.10154	1	1.02871	1.02523	0.979286	1.01042	1.07309	1.03064	1.04225	1.05312	1.06592	1.10321	1.08824	1.00842	1.01403	1.00887	1.02556	1.01056	1.0495	0.891375	0.877976	0.809547	0.892165	0.867024	0.896669	0.636351	0.599347	0.511924	0.635707	0.592682	0.539626	0.164637	0.114105	0.179141	0.137197	0.111034	0.195756	0.187997	0.182754	0.12749	0.213135	0.179588	0.147056	0.0407766
LZIC	Q8WZA0	74.671	32	7	7	8.53761	1	0.945241	0.857733	0.909831	0.992444	0.846005	0.973979	0.780656	0.876255	0.872862	0.851959	0.846634	0.910217	0.903296	0.90518	0.827099	0.95147	0.844228	0.868697	0.789613	0.820212	0.816513	0.893049	0.792621	0.753425	0.706181	0.794378	0.745899	0.763634	0.809202	0.617252	0.787197	0.72991	0.630604	0.708971	0.693005	0.579721	0.578967	0.654024	0.623717	0.555528	0.656101	0.460009
NUDCD2	Q8WVJ2	24.219	11	3	3	8.02812	1	1.14004	1.07211	1.10772	1.11123	1.07571	1.08705	1.18287	0.951083	1.13229	1.16371	0.990738	0.915747	0.966445	0.95955	0.994852	0.998639	0.966748	0.626255	0.595827	0.691902	0.647454	0.585757	0.710358	0.531125	0.399302	0.500937	0.584222	0.394566	0.531284	0.245611	0.167141	0.556552	0.266377	0.179957	0.380344	0.269458	0.185351	0.250091	0.320666	0.188663	0.261965	0.148295
HNRNPR	O43390	197.62	137	21	15	9.51801	1	0.966703	1.07094	0.986038	1.00019	1.02242	0.939765	0.977341	1.00572	0.917736	0.860471	0.964413	0.822226	0.839874	0.736767	0.800908	0.787843	0.771473	0.514403	0.52462	0.419319	0.507918	0.55217	0.415984	0.237367	0.266495	0.203839	0.24338	0.270759	0.221181	0.14647	0.118	0.0838949	0.145828	0.118624	0.0861888	0.0760404	0.095085	0.0596841	0.0879198	0.0938641	0.063861	0.0633803
MRPS5	P82675	5.3305	7	4	4	7.72841	1	1.12057	1.0753	1.00047	1.2517	1.08747			0.90888			1.00157	0.92159	0.849005	0.836286	0.816588	0.887456	0.925132			0.624016			0.619028	0.582571	0.371093	0.460934	0.634113	0.346625	0.50568			0.482293			0.428303	0.358826	0.132135	0.278995	0.382849	0.139563	0.262991
HSD17B11	Q8NBQ5	82.538	59	9	9	9.07412	1	0.964599	0.941051	1.01889	0.951946	0.947488	0.944288	0.90821	1.09004	0.970839	0.938659	1.15916	0.86233	0.896373	0.885308	0.87341	0.891347	0.894566	0.700642	0.767285	0.67126	0.787861	0.814222	0.664082	0.629435	0.649449	0.702261	0.606921	0.667952	0.638026	0.465697	0.454452	0.286689	0.465379	0.429499	0.292588	0.319531	0.32226	0.351939	0.310332	0.320327	0.350227	0.213284
IGBP1	P78318	112.32	50	7	7	8.61289	1	1.00278	0.998035	1.03053	1.06734	1.02787	0.950004	0.992496	1.01454	0.991954	1.05012	0.978202	0.913792	0.917337	1.01109	0.950859	0.909342	0.902439	0.793529	0.733336	0.797658	0.791011	0.809826	0.760478	0.571635	0.556641	0.558736	0.582945	0.593337	0.514186	0.344559	0.242497	0.30389	0.328897	0.247663	0.294906	0.180414	0.172506	0.172057	0.175054	0.168865	0.195061	0.149906
MYH9	P35579	323.31	938	89	75	10.4917	1	1.00448	0.962956	0.999126	0.999097	1.0134	0.986793	0.996657	0.987113	1.0076	0.995565	1.02632	0.97288	0.991731	0.959634	1.00425	0.986434	1.00065	0.901391	0.918526	0.905583	0.920964	0.884553	0.892946	0.759125	0.775503	0.778093	0.771872	0.762571	0.786824	0.433986	0.456417	0.442415	0.452522	0.483415	0.452535	0.177489	0.157271	0.200314	0.185006	0.16563	0.201707	0.11015
GGPS1	O95749	3.7275	11	5	5	7.96048	1	1.06551	1.12502	1.01442	0.951029	1.08927	1.02936	0.974256	1.00812	1.12476	1.0237	0.95622	0.935045	0.971564	1.04819	0.987087	1.0299	1.05793	0.965388	0.976118	0.929116	0.930886	1.05294	0.95573	0.897309	0.870083	0.813167	0.948356	0.956893	0.807024	0.675479	0.779567	0.742429	0.647468	0.741078	0.814923	0.654039	0.659332	0.537938	0.696889	0.591327	0.514936	0.444821
XPO7	Q9UIA9	53.327	58	14	14	8.58582	1	0.999383	1.01774	0.969628	0.993528	1.04853	1.02505	0.988682	1.02402	1.01847	1.0082	1.03123	0.967513	0.93898	0.916628	0.962133	0.950377	0.972741	0.88642	0.891642	0.894577	0.860946	0.882539	0.861417	0.722242	0.73726	0.695167	0.764694	0.775667	0.704591	0.331716	0.357298	0.302853	0.335895	0.361629	0.302584	0.144165	0.136471	0.152024	0.136314	0.12964	0.155138	0.0727477
PLIN3	O60664	323.31	167	16	16	9.86857	1	0.944273	0.952931	0.987976	0.937979	0.979363	0.977038	0.931787	1.00534	0.963862	0.947225	0.952679	0.956927	0.907371	0.916408	0.947296	0.939933	0.933799	0.876287	0.879695	0.875717	0.930081	0.915149	0.894584	0.802429	0.831682	0.828627	0.802669	0.857671	0.843192	0.651492	0.688657	0.647274	0.662861	0.671301	0.671149	0.48336	0.551231	0.516013	0.472394	0.550262	0.525198	0.340837
ANKHD1	Q8IWZ3	95.936	35	10	5	8.34793	1	1.11349	1.03254	0.990568	1.15028	1.08107	0.928544	0.922201	1.07809	0.906265	0.909222	1.08269	0.846044	0.827726	0.775773	0.830737	0.719558	0.811266	0.587931	0.626455	0.423491	0.633126	0.633351	0.438729	0.432182	0.267547	0.376464	0.422637	0.246089	0.366852	0.270873	0.222921	0.0750729	0.254457	0.241144	0.0784983	0.267203	0.0918598	0.239626	0.246466	0.11113	0.211035	0.134382
NFYC	Q13952	10.107	27	4	4	8.09381	1	0.957229	0.914959	0.990471	0.977162	0.893365	0.958216	0.897492	0.922457	0.893417	0.919612	0.951845	0.90692	0.876589	0.85276	0.877211	0.850084	0.89966	0.76338	0.785716	0.731596	0.790672	0.80546	0.776854	0.613516	0.655413	0.713483	0.598885	0.679024	0.74899	0.560428	0.516279	0.526711	0.506315	0.554339	0.561699	0.361642	0.35987	0.364482	0.27487	0.337946	0.357624	0.143485
RHOG	P84095	79.151	31	6	5	8.58269	1	0.974165	1.09891	1.06104	1.03558	1.03631	1.00665	0.930043	0.965555	1.00338	0.947726	0.994644	0.911516	0.938799	0.958563	0.963753	0.898478	0.946588	0.872803	0.914334	0.853157	0.873439	0.895219	0.92359	0.793847	0.798399	0.729534	0.720265	0.834932	0.694617	0.547621	0.625797	0.583602	0.592824	0.645288	0.589167	0.426187	0.508388	0.429999	0.478587	0.386171	0.388494	0.259538
CIRH1A	Q969X6	31.383	26	6	5	8.42823	1	0.95332	0.936168	0.982445	0.959177	1.02319	0.95421	0.968495	0.98562	0.927846	0.949983	0.909151	0.880005	0.878231	0.837574	0.872563	0.864379	0.885484	0.783977	0.778909	0.751498	0.779606	0.766892	0.801687	0.700383	0.735199	0.753536	0.739885	0.76367	0.773774	0.573328	0.593054	0.62437	0.586652	0.569045	0.58804	0.2778	0.30802	0.255194	0.270372	0.318556	0.25239	0.193265
PYROXD1	Q8WU10	10.418	22	5	5	8.28106	1	1.01863	1.01657	1.04681	1.04465	1.06696	1.01657	0.997864	0.985193	0.994525	1.04567	1.08349	0.956708	0.921589	0.960768	0.963695	0.990167	1.01434	0.806567	0.790581	0.79562	0.786119	0.776495	0.775918	0.554172	0.528202	0.475921	0.53332	0.567196	0.482939	0.264606	0.232386	0.184381	0.240527	0.242033	0.208695	0.179925	0.138946	0.113199	0.157537	0.129896	0.11626	0.152712
WRAP53	Q9BUR4	29.955	25	6	6	8.03383	1	0.998982	1.02658	0.945094	0.992088	0.99195	0.994799	0.946319	0.969866	1.02742	1.03355	0.98489	1.03606	0.946728	0.983962	0.91407	0.942863	0.981649	0.864207	0.960135	0.913877	0.90961	0.950174	0.943662	0.815843	0.795669	0.748989	0.833971	0.847335	0.775074	0.542218	0.40735	0.53307	0.50926	0.442279	0.492672	0.273659	0.303759	0.27125	0.250601	0.296045	0.286285	0.104295
SNRPD1	P62314	20.636	75	4	4	9.42878	1	0.908956	0.912068	0.985769	0.912592	0.912068	0.976658	0.961315	0.83008	0.907047	0.920929	0.845792	0.863438	0.854184	0.870306	0.89759	0.864366	0.835601	0.740506	0.731508	0.744515	0.768788	0.765158	0.771894	0.563211	0.620727	0.638223	0.568485	0.652473	0.660651	0.451889	0.432464	0.544564	0.422363	0.443557	0.532408	0.309582	0.435821	0.417164	0.318617	0.411787	0.403098	0.263784
RDH11	Q8TC12	4.0146	9	3	3	7.80776	1	1.01922	1.07999	1.0407	1.05412	1.12943	0.995185	0.997315		1.01174	1.0789		0.862262	0.750708	0.783944	0.809751	0.862224	0.754916	0.502672	0.506174		0.450404	0.347826		0.398809	0.431576	0.300363	0.405613	0.41429	0.291126	0.190398	0.141641		0.169779	0.152034		0.162222	0.177602	0.126877	0.157315	0.136896	0.16906	0.0907337
SACM1L	Q9NTJ5	32.701	36	10	10	8.64896	1	1.00687	0.988122	1.02226	1.03665	1.09535	1.01107	0.960482	0.932236	1.04995	0.981844	0.9884	0.91864	0.876325	0.806056	0.848692	0.870769	0.893638	0.550015	0.606452	0.583223	0.4714	0.574387	0.604407	0.318456	0.301475	0.286783	0.284784	0.28026	0.292541	0.081747	0.153774	0.211765	0.0721053	0.157203	0.21662	0.103491	0.124773	0.120282	0.108268	0.108346	0.121542	0.029974
VAMP7	P51809	8.6441	33	8	8	8.78527	1	0.933305	0.99805	1.02425	0.965002	1.06057	1.02195	0.952379	0.92097	1.02838	0.967343	0.971546	0.979435	0.999602	0.913081	0.988838	0.922733	0.871494	0.873618	0.887186	0.95341	0.881716	0.838357	0.896158	0.753448	0.816655	0.850505	0.72126	0.8487	0.761164	0.483399	0.631188	0.529081	0.492706	0.613774	0.549483	0.261677	0.277416	0.326272	0.259396	0.292488	0.314998	0.165674
CTCF	P49711	27.789	7	3	3	7.4239	1	0.954775	1.10869	0.986423	1.10368	1.08694	0.995901			0			1.03609	0.959304	0.806213	0.951364	0.883023	0.864343	0.79051			0.682952			0.734864	0.638167	0.70786	0.75486	0.740329	0.754746	0.444489			0.702482			0.398917	0.527932	0.537859	0.418702	0.553509	0.549776	0.01
CSTF3	Q12996	73.4	53	12	11	8.84595	1	1.03169	1.0383	1.02037	1.01215	0.996815	0.999599	1.07316	1.04702	1.0203	1.02259	1.087	0.964362	0.966657	0.967315	1.01141	0.994599	1.00799	0.903098	0.91803	0.933649	0.925622	0.911541	0.947034	0.778307	0.789368	0.808434	0.835093	0.84209	0.813993	0.499732	0.421848	0.342842	0.476016	0.422947	0.322958	0.278229	0.209164	0.212068	0.235138	0.204482	0.212583	0.227571
PPA2	Q9H2U2	63.108	40	8	8	8.85876	1	1.01924	1.01013	1.03604	1.06729	1.04563	1.02067	1.03457	0.947658	1.03016	1.04581	1.06898	1.00232	1.01919	1.00139	1.03807	0.950065	1.04617	1.02478	1.05102	0.942694	0.907936	0.970946	1.01973	0.851359	0.911561	0.862493	0.86992	0.875015	0.901697	0.656716	0.596662	0.66464	0.703682	0.601588	0.704304	0.533385	0.51756	0.451006	0.502483	0.439659	0.441208	0.262946
SSRP1	Q08945	323.31	90	15	15	9.02518	1	0.99904	1.00719	1.00926	1.05125	0.973083	0.944751	0.928236	0.932467	0.892081	0.983091	0.932722	0.768266	0.777888	0.816455	0.801721	0.756927	0.770484	0.48814	0.458508	0.490343	0.48183	0.470204	0.476424	0.401895	0.376932	0.407888	0.396877	0.402149	0.434732	0.356153	0.28223	0.302392	0.347677	0.292996	0.31993	0.233738	0.211719	0.23121	0.225512	0.22789	0.2251	0.17683
PUM1	Q14671	3.679	14	3	2	7.99183	1	1.01555	1.04471	1.03346	1.07342	1.07381	0.946508	0.96782	1.06552	1.00274	0.991592	1.03954	0.884744	0.93715	0.847719	0.908074	0.928788	0.909439	0.677082	0.690427	0.646772	0.726962	0.72772	0.642347	0.458435	0.342264	0.414466	0.454143	0.403054	0.446147	0.233936	0.20589	0.114741	0.258058	0.211989	0.105007	0.231584	0.088083	0.133652	0.240129	0.0896461	0.161548	0.125796
HNRNPAB	D6R9P3	323.31	154	11	11	10.1243	1	1.00382	1.05195	1.02378	1.02358	1.04106	1.01646	0.962406	1.04114	0.986561	0.96156	1.06709	0.949146	0.97179	0.931109	0.98138	0.981165	0.985997	0.906531	0.930032	0.905949	0.921672	0.951841	0.878759	0.818553	0.809284	0.845502	0.874705	0.862546	0.852896	0.698704	0.720034	0.665518	0.691167	0.722418	0.703972	0.560353	0.555303	0.525971	0.581043	0.591795	0.534366	0.430438
INPPL1	O15357	11.419	19	10	9	7.9162	1	1.01312	0.948655	1.01273	1.04581	1.07343	0.930124	0.962149	1.02049	0.969592	0.961934	0.913863	0.825677	0.831922	0.823621	0.856481	0.84179	0.88003	0.541797	0.54949	0.497652	0.60056	0.552747	0.610665	0.371544	0.324425	0.327148	0.35291	0.337466	0.369541	0.265282	0.236447	0.250671	0.244971	0.23965	0.18615	0.20068	0.147906	0.12719	0.161517	0.119845	0.128966	0.0957157
ARFIP2	P53365	137.27	21	3	3	8.31867	1	1.00545	0.991163	0.966409	0.96845	1.05491	1.04045	1.00309	0.970465	0.973845	0.986124	0.985387	0.900446	0.937494	0.880216	0.935833	0.937842	0.948804	0.795728	0.826665	0.779995	0.777118	0.789912	0.813429	0.6229	0.597771	0.602391	0.605915	0.622629	0.579477	0.27107	0.239837	0.319848	0.244256	0.29272	0.325915	0.228103	0.113567	0.127264	0.226469	0.164447	0.121548	0.130401
RAB5C	P51148	323.31	120	10	7	9.8668	1	0.991325	0.937592	0.999021	0.985767	0.961206	0.974833	0.987041	1.01508	0.976859	1.00436	1.00233	0.999175	0.977333	0.980455	0.979451	0.972717	0.958802	0.904499	0.949604	0.973387	0.936192	0.978323	0.946273	0.856702	0.848125	0.887353	0.896497	0.884394	0.911018	0.787856	0.721647	0.756783	0.845675	0.764565	0.74657	0.637822	0.69236	0.725238	0.666823	0.695995	0.693719	0.549802
TRMT1	Q9NXH9	144.48	75	11	11	9.19162	1	0.932375	0.977329	0.956089	0.965808	1.0079	0.979273	0.935628	0.931746	1.02341	0.969069	0.930981	0.920856	0.926858	0.903289	0.94448	0.896125	0.943241	0.858571	0.840666	0.869832	0.896535	0.877999	0.893528	0.839323	0.8466	0.798857	0.834029	0.85307	0.834089	0.675422	0.720902	0.728994	0.689975	0.714276	0.70729	0.631625	0.716412	0.678854	0.66719	0.689457	0.66558	0.524116
PAK2	Q13177	173.64	138	20	17	9.43957	1	0.996025	0.990782	1.03844	0.987211	1.00506	0.994108	0.977235	0.987781	0.995485	1.01102	0.980961	0.965658	0.990886	0.979124	0.986089	0.990556	0.959136	0.931324	0.936379	0.918951	0.951163	0.932948	0.931113	0.833227	0.806192	0.859506	0.829553	0.857038	0.862951	0.635801	0.650143	0.647522	0.664414	0.663764	0.679912	0.407363	0.452638	0.435585	0.445733	0.457206	0.424968	0.171207
CLPP	Q16740	47.9	69	7	7	9.01275	1	0.935499	0.920264	0.946186	0.928115	0.944948	0.960712	0.900796	0.908656	0.942901	0.941409	0.916062	0.905056	0.882632	0.883368	0.895994	0.897995	0.873627	0.79501	0.817811	0.83699	0.825739	0.818949	0.864026	0.704149	0.7578	0.762399	0.724932	0.791423	0.793972	0.591944	0.637804	0.619402	0.60539	0.613849	0.604801	0.487274	0.479376	0.530896	0.466887	0.496407	0.476092	0.332905
RP2	O75695	52.877	20	4	4	8.19315	1	0.982115	0.954492	0.975925	1.0233	1.02258	1.01372	0.952918	0.978542	0.978366	1.03062	1.01284	0.893596	0.878376	0.888531	0.938033	0.900423	0.924163	0.822837	0.784352	0.826997	0.861921	0.885034	0.844507	0.661323	0.701697	0.707863	0.715528	0.708891	0.724821	0.321373	0.313254	0.321815	0.295741	0.356097	0.311054	0.202319	0.18101	0.139937	0.177572	0.187269	0.127227	0.0834253
XPNPEP3	Q9NQH7	81.303	36	5	5	8.38245	1	0.987388	1.01163	1.00281	0.976716	0.997142	0.960287	1.02962	1.03249	1.04376	1.03388	1.0417	1.00765	0.995366	0.950213	1.03094	0.988348	1.00835	0.951001	0.986904	0.946263	0.985213	0.988099	0.991883	0.917412	0.910414	0.918046	0.924881	0.950678	0.975813	0.797534	0.741631	0.821721	0.841393	0.74902	0.738326	0.626469	0.671982	0.651353	0.647166	0.716242	0.64599	0.385809
NIT2	Q9NQR4	27.567	58	14	14	9.02272	1	0.95361	1.00707	0.99152	0.995556	0.977785	0.992839	0.881664	1.02093	0.986467	0.922983	1.02149	0.966842	0.97512	0.965512	0.945609	0.956514	0.96841	0.898793	0.893084	0.946467	0.91237	0.877723	0.911817	0.837791	0.845346	0.815921	0.82912	0.835505	0.826851	0.625291	0.683547	0.564724	0.658159	0.71686	0.572329	0.438763	0.447261	0.435547	0.432848	0.440416	0.416281	0.234696
PPP1CB	P62140	323.31	40	15	6	8.76456	1	1.0138	0.992006	1.06337	1.05903	0.998887	1.01319	0.960783	0.94243	1.00191	1.00462	1.04025	0.8567	0.903806	0.956436	1.06775	0.970943	0.991819	0.809466	0.746666	0.753904	0.79657	0.876402	0.868623	0.599735	0.628446	0.634173	0.618305	0.629573	0.644303	0.401662	0.446776	0.442792	0.449381	0.428563	0.421014	0.305214	0.325455	0.3266	0.322565	0.327119	0.33795	0.137074
E9PSI1	E9PSI1	30.852	35	6	2	8.58467	1	1.02582	1.04337	1.06091	1.04183	1.02969	0.969654	1.04416	0.88913	0.987266	1.0396	0.980714	0.914145	0.973537	1.00731	0.970737	0.953301	0.94188	0.844599	0.814688	0.761765	0.785729	0.790951	0.924007	0.676997	0.658981	0.597131	0.643896	0.679106	0.657783	0.45072	0.500941	0.513078	0.47547	0.458631	0.524849	0.432798	0.3347	0.366724	0.399116	0.384635	0.365696	0.383993
KPNA6;KPNA5	O60684	96.752	27	6	4	8.75059	1	1.03941	1.02889	1.00801	1.04666	1.03221	0.98902	0.934206	1.00038	0.971964	0.962052	0.975806	0.805296	0.766083	0.789164	0.837756	0.790734	0.82175	0.44776	0.458434	0.439637	0.448744	0.540521	0.427254	0.274295	0.231647	0.194292	0.236966	0.245329	0.230779	0.081403	0.127134	0.0753345	0.0797205	0.147998	0.0816629	0.106304	0.0911694	0.0534559	0.10736	0.0889209	0.0652341	0.0433878
RPN2	P04844	323.31	165	18	18	9.64991	1	1.0174	1.01739	1.02123	1.03436	1.04703	1.00337	1.01304	0.966734	0.993647	1.00967	1.03347	0.970461	0.970187	0.980422	0.996519	1.00778	1.02712	0.931089	0.940453	0.943529	0.93789	0.945	0.976645	0.827398	0.816469	0.783714	0.798568	0.791285	0.779917	0.526352	0.478395	0.466329	0.502922	0.501959	0.48814	0.306005	0.255766	0.249374	0.305691	0.271864	0.253689	0.189718
SSB	P05455	183.71	187	20	20	9.81531	1	0.983634	1.00968	1.00554	0.989529	1.03295	0.990272	0.982806	0.977714	0.999533	1.01318	1.0297	0.938232	0.941532	0.94932	0.962859	0.958831	0.943737	0.788328	0.779104	0.779362	0.792086	0.791395	0.785452	0.546116	0.562632	0.517306	0.558908	0.597144	0.531899	0.251068	0.245383	0.223486	0.253377	0.277552	0.263202	0.126051	0.127663	0.115806	0.131119	0.15037	0.143144	0.0696302
PSME2	Q9UL46	212.52	72	8	8	9.34866	1	1.00873	0.982381	0.985027	0.981582	0.963054	1.01239	0.933497	1.03216	1.01248	1.01	0.979554	0.962062	1.00497	0.94089	0.994908	1.01476	1.04016	0.928745	0.976726	0.953443	0.947307	0.975696	0.96162	0.861414	0.850594	0.890537	0.893212	0.887313	0.919386	0.570849	0.596159	0.551894	0.571689	0.582905	0.558444	0.324487	0.252082	0.263568	0.317466	0.261292	0.289319	0.176686
GSTO1	P78417	26.844	55	8	8	10.2319	1	0.982455	0.970356	0.987704	0.97071	0.95422	1.01077	1.00735	0.963075	1.0362	1.04248	1.04437	0.990678	1.01637	0.95761	0.985958	0.999491	1.03855	0.981444	0.966063	0.962479	0.962281	0.981219	1.00235	0.866773	0.898618	0.924339	0.916944	0.928368	0.943814	0.754405	0.789974	0.784767	0.784432	0.733426	0.778117	0.691487	0.672137	0.653555	0.714426	0.664688	0.690962	0.494995
PRDX1	Q06830	141.81	536	16	12	11.1844	1	0.997505	1.03789	0.978127	0.982212	0.98263	1.00493	1.00692	1.01656	0.994944	1.00346	1.00545	0.987081	0.991641	1.01696	0.981891	0.971555	0.972086	0.923332	0.959768	0.953018	0.948916	0.940086	0.945683	0.862214	0.858265	0.842091	0.878839	0.889116	0.84884	0.583353	0.557894	0.538768	0.591629	0.58065	0.568941	0.328081	0.330139	0.291739	0.336067	0.332761	0.317868	0.179347
LRRC57	Q8N9N7	10.072	21	4	4	8.14572	1	1.02916	0.979817	0.984084	1.00446	0.994495	0.992316	1.03687	1.00081	0.984697	1.00428	0.944874	0.955856	1.0067	0.942295	0.965283	0.951112	0.946647	0.825566	0.800753	0.79917	0.850281	0.837907	0.825551	0.679351	0.599069	0.69269	0.653274	0.626155	0.690421	0.410203	0.367884	0.44495	0.402028	0.352511	0.504855	0.225575	0.191227	0.244112	0.232176	0.215919	0.233066	0.116965
ARL1	P40616	62.865	27	4	4	8.77583	1	1.02266	1.01743	1.03072	1.06232	1.05773	0.954632	0.987424	0.86173	0.981005	1.05395	1.0605	0.860681	0.870162	0.87742	0.903509	0.845443	0.916861	0.693254	0.693086	0.717522	0.745083	0.609839	0.769663	0.488841	0.491089	0.426626	0.4824	0.443975	0.414149	0.189281	0.18692	0.162978	0.21368	0.175593	0.169167	0.149871	0.177367	0.110549	0.155833	0.170977	0.100157	0.084404
INTS7	Q9NVH2	7.5487	13	6	6	8.57999	1	0.900772	1.0006	1.02828	0.952421	1.02422	0.922885	0.975059	0.855127	0.915997	0.932284	0.912741	0.798908	0.828088	0.847039	0.865616	0.779855	0.841718	0.640605	0.62359	0.721597	0.638955	0.642457	0.687676	0.427043	0.571238	0.451124	0.443473	0.631866	0.406568	0.318484	0.268309	0.332399	0.327813	0.25614	0.288308	0.18025	0.299477	0.142392	0.147718	0.299933	0.14472	0.187995
NMT1	P30419	323.31	135	14	11	9.3038	1	0.983585	1.03358	0.970097	0.965798	1.00234	0.985447	1.00787	1.03425	0.99338	1.0143	0.970028	0.976948	0.985463	0.993721	0.958054	0.987386	0.95626	0.880669	0.876642	0.90899	0.915111	0.879567	0.909028	0.753201	0.743316	0.696348	0.778469	0.773876	0.719661	0.393055	0.397055	0.344579	0.406607	0.391892	0.344579	0.129664	0.119625	0.152062	0.126093	0.106912	0.141418	0.0858077
DFFA	O00273	69.427	46	10	10	8.74638	1	1.06908	0.947869	0.990442	1.10927	1.08363	1.0966	0.898951	0.917345	1.07077	0.99956	1.02003	0.930607	1.00302	0.907428	0.956906	1.03343	0.95249	0.91297	0.859762	0.866616	0.887663	0.912621	0.93208	0.783798	0.698682	0.822797	0.787892	0.684297	0.82027	0.474573	0.616714	0.61106	0.463308	0.639114	0.602554	0.492252	0.309524	0.447659	0.504406	0.327191	0.452329	0.21444
IRS2	Q9Y4H2	4.9947	20	6	6	8.30326	1	1.14332	1.08298	1.07944	1.08507	1.15787	1.01184	1.05605	0.979027	1.03842	1.0428	1.0743	0.97752	0.915753	0.911936	0.949619	0.950204	0.935969	0.789021	0.716546	0.807042	0.714247	0.76885	0.758134	0.574803	0.569067	0.569215	0.585299	0.571127	0.56748	0.437069	0.405401	0.354929	0.447948	0.365096	0.387626	0.368511	0.214938	0.206036	0.339008	0.175878	0.203592	0.0861399
NOB1	Q9ULX3	12.981	16	5	5	8.33738	1	0.99451	0.929968	0.935702	0.967595	0.949034	0.941551	0.752144	0.969937	0.92249	0.756165	0.855534	0.829148	0.832908	0.816641	0.792022	0.780756	0.828414	0.614899	0.658578	0.606247	0.636816	0.670521	0.639247	0.373805	0.369277	0.405584	0.405999	0.374621	0.395888	0.127091	0.432226	0.213907	0.162858	0.487436	0.194201	0.135129	0.109096	0.186402	0.105171	0.114048	0.168534	0.0980007
SERPINB5	P36952	188.66	67	15	15	9.31536	1	1.04335	0.987492	0.958095	0.987359	0.985985	0.985135	1.00302	1.00466	0.989833	1.0034	0.973594	0.953643	0.993134	0.974026	0.9976	0.956329	0.965228	0.908724	0.892729	0.907513	0.937463	0.909989	0.959487	0.747521	0.715593	0.755185	0.776631	0.728578	0.750342	0.342722	0.335205	0.305561	0.315315	0.337722	0.292374	0.128439	0.0737743	0.149384	0.108061	0.0901916	0.152048	0.0829069
ITGAV	P06756	125.23	83	13	13	8.98042	1	1.02938	1.02392	1.03073	1.05998	1.07234	0.995638	1.03801	0.993506	1.06706	1.09105	1.00575	0.960339	0.970417	0.967985	1.00981	1.00496	0.951672	0.890201	0.907839	0.927251	0.950041	0.94447	0.902331	0.799217	0.772153	0.829216	0.837197	0.831098	0.791052	0.588414	0.581785	0.658808	0.645978	0.565344	0.64397	0.548169	0.527382	0.565226	0.55463	0.503973	0.531677	0.405599
U2SURP	O15042	318.38	61	12	12	8.6761	1	0.989567	1.0437	0.979839	1.00412	1.06007	0.897708	0.91474	0.905865	0.892633	0.869753	0.890982	0.669386	0.665257	0.605445	0.645131	0.651375	0.605922	0.307453	0.323793	0.296738	0.319032	0.325545	0.316128	0.277295	0.254046	0.163018	0.276284	0.263907	0.161702	0.106613	0.105457	0.105044	0.102932	0.10265	0.0986162	0.159691	0.112345	0.0697832	0.137343	0.10993	0.0765623	0.06194
BAG6;BAT3	P46379	212.99	63	13	13	8.90646	1	0.97797	1.06695	0.955486	0.996072	1.10795	1.14977	1.01622	1.12324	1.14745	1.03535	1.093	0.978813	0.993029	0.981409	1.01929	1.02371	1.01607	0.729649	0.847118	0.794568	0.740099	0.84247	0.745525	0.73886	0.686535	0.569987	0.728185	0.747062	0.562688	0.265905	0.366669	0.315211	0.272258	0.393123	0.295696	0.260004	0.21378	0.185691	0.237227	0.215884	0.209196	0.131817
TES	Q9UGI8	15.075	56	8	8	9.20901	1	1.04152	1.08729	0.99752	1.05154	1.05009	1.04037	1.06793	1.044	1.08587	1.09613	1.08179	0.993913	1.01424	1.01171	1.0298	1.01789	1.01462	0.942502	0.916671	0.935513	0.947008	0.93674	0.983544	0.838168	0.76223	0.752174	0.852511	0.817091	0.778018	0.357615	0.353011	0.327673	0.366055	0.361049	0.318103	0.22296	0.152582	0.151019	0.211107	0.176431	0.169713	0.0930944
DIS3	Q9Y2L1	89.399	44	12	12	8.65425	1	1.03795	0.980741	1.02762	1.05537	1.04146	0.94888	0.976667	0.974698	1.01745	0.992225	0.986791	0.79823	0.804161	0.828689	0.805881	0.819606	0.817857	0.475614	0.472982	0.457564	0.466691	0.470452	0.478495	0.356966	0.221807	0.315739	0.345907	0.227009	0.293868	0.152566	0.120887	0.155909	0.120145	0.121358	0.155324	0.144489	0.076438	0.135598	0.144353	0.0827365	0.137307	0.0623944
HUWE1	Q7Z6Z7	323.31	158	40	40	9.21992	1	1.06604	1.02925	1.03078	1.03907	1.00734	1.00844	1.03688	1.04085	1.03232	1.01629	1.02439	0.947256	0.932711	0.969202	0.980173	0.93741	0.957947	0.854275	0.872217	0.869849	0.864798	0.861285	0.869115	0.690166	0.660955	0.682377	0.670462	0.659811	0.639259	0.323855	0.28443	0.255245	0.306959	0.293909	0.267008	0.196567	0.211819	0.23004	0.198418	0.224863	0.238117	0.138216
DIAPH3	Q9NSV4	4.1043	8	3	3	7.47198	1	1.31935	1.17575	1.03984	1.2949	1.08834	1.16531	0.922931	0.997003	0.929142	0.943661	0.958743	0.749459	0.553883	0.478548	0.876426	0.53404	0.716329	0.330279	0.269903	0.426991	0.398744	0.475886	0.41792	0.556814	0.259062	0.535565	0.572809	0.2754	0.543186	0.119671	0.319397	0.270998	0.135699	0.29929	0.215218	0.352312	0.17221	0.32078	0.36825	0.172465	0.345356	0.0781276
CFL1	P23528	323.31	397	18	14	10.9394	1	0.999091	1.03132	0.999417	1.00659	1.03369	1.02609	0.984124	1.02825	1.01584	1.00039	1.03069	1.02273	1.02469	0.977609	1.04355	1.02965	1.03801	0.967702	1.01496	0.97895	1.00695	1.00828	1.001	0.908873	0.903915	0.913323	0.943132	0.950008	0.928609	0.678798	0.711961	0.657316	0.706817	0.683274	0.686855	0.412551	0.418973	0.390261	0.399461	0.406628	0.400694	0.156527
WDR12	Q9GZL7	70.377	28	5	5	8.28596	1	0.990761	1.04834	1.04282	1.03408	1.06756	1.0104	1.09966	0.995539	1.07614	1.01713	1.0623	1.0382	0.97237	0.991802	1.12333	0.974085	1.06675	1.03109	0.887064	0.89513	0.978842	0.940821	1.04421	0.826283	0.903212	0.819233	0.877095	0.938621	0.945554	0.575682	0.595633	0.605312	0.582812	0.717074	0.661236	0.38652	0.480567	0.320799	0.355469	0.511292	0.356044	0.234187
FLOT1	O75955	91.13	84	14	14	9.00238	1	0.957858	1.08176	0.989009	0.963803	1.05272	0.957618	0.939962	0.973535	1.00825	0.947405	0.981195	0.948444	0.911085	0.930062	0.95196	0.901553	0.95884	0.806912	0.856599	0.827859	0.80877	0.816502	0.793534	0.68946	0.794175	0.62084	0.715954	0.814033	0.646349	0.530779	0.533921	0.526009	0.521943	0.556558	0.512618	0.269695	0.264012	0.213985	0.246427	0.280304	0.1997	0.156523
CDC42	P60953	119.87	126	10	9	9.84135	1	0.999068	1.1021	1.01437	1.01919	1.07699	1.02015	1.00374	1.08021	1.01705	1.01692	1.06083	0.963674	0.957322	1.01839	0.975423	0.999323	1.01637	0.933179	0.916113	0.934675	0.927477	0.920051	0.950519	0.809846	0.841688	0.743705	0.846679	0.843374	0.786614	0.615442	0.659138	0.578374	0.642879	0.652195	0.581149	0.624207	0.592328	0.530441	0.643989	0.629773	0.526447	0.489017
CAMK2D	Q13557	3.2733	11	3	3	8.0881	1	1.01548	0.926062	1.02757	0.998516	1.03485	0.942654	0.948161	0.921487	0.965458	1.09125	0.831635	0.89379	0.944776	0.892642	0.879648	0.783981	0.927015	0.721359	0.669335	0.802833	0.753281	0.696129	0.818862	0.53139	0.538062	0.530397	0.490368	0.558988	0.520763	0.344246	0.262001	0.380722	0.291588	0.267966	0.347942	0.185282	0.267639	0.21479	0.265637	0.214193	0.269284	0.159458
GPN1	Q9HCN4	25.078	23	3	3	8.44487	1	1.09701	1.06311	1.00291	1.05719	1.01844	0.935489	1.03353	0.978184	0.97628	0.946878	0.924392	0.950978	0.88725	0.999861	0.983374	1.07827	0.995001	0.848984	0.873648	0.843858	0.879101	0.92244	0.85482	0.73017	0.649175	0.679318	0.790569	0.691969	0.654955	0.615434	0.512142	0.582108	0.568743	0.587684	0.574758	0.37194	0.29106	0.393926	0.379127	0.316236	0.353786	0.291919
DUSP3	P51452	9.9146	23	4	4	8.64592	1	1.00113	1.03058	1.0581	1.0228	0.994848	1.01252	0.991103	1.01742	1.0482	1.05437	0.993043	0.960719	0.962188	1.00156	1.01496	1.00514	0.997819	0.838835	0.841875	0.841901	0.858391	0.867524	0.884196	0.561748	0.609649	0.548317	0.535987	0.561027	0.536149	0.17975	0.202557	0.212	0.191834	0.176076	0.228382	0.123736	0.128354	0.163679	0.124949	0.142917	0.179685	0.0794625
PCNA	P12004	253.37	225	13	13	10.1829	1	0.990479	1.01296	0.978457	1.01042	1.03024	0.990916	1.03105	0.999563	0.993907	1.03143	0.982717	0.949839	0.954644	0.982734	0.979764	0.941771	0.98976	0.893223	0.873025	0.902822	0.901006	0.88267	0.926582	0.807409	0.809789	0.77539	0.822397	0.854718	0.798699	0.635329	0.598165	0.613589	0.637481	0.611278	0.613013	0.493412	0.485995	0.439636	0.499882	0.490701	0.430131	0.301976
EPHX1	P07099	110.07	97	12	12	9.42305	1	0.986942	1.01871	0.999121	0.971998	1.03033	1.0078	0.942436	1.00201	0.992012	0.983662	0.998511	0.970287	0.980823	0.990927	0.988561	0.946865	1.00908	0.902926	0.919379	0.940331	0.940428	0.940686	0.975817	0.817087	0.864294	0.879349	0.855999	0.869434	0.868104	0.717744	0.720295	0.744858	0.762625	0.754064	0.710181	0.656805	0.682388	0.625099	0.679116	0.703888	0.601695	0.573639
SCAF11	Q99590	58.79	27	7	7	8.05903	1	0.932246	0.978429	0.950209	0.96517	1.00147	0.945365	0.995355	0.951696	0.913721	0.793913	0.908793	0.891253	0.851841	0.792994	0.815762	0.828819	0.823277	0.568007	0.61958	0.641673	0.608895	0.616232	0.649122	0.438676	0.470544	0.459228	0.459676	0.474085	0.480712	0.366177	0.363782	0.252955	0.339409	0.416914	0.290751	0.201013	0.291698	0.264204	0.225704	0.284042	0.235764	0.198308
NLN	Q9BYT8	56.695	88	14	14	9.12616	1	0.991446	1.02485	0.971689	0.978961	0.968439	0.967142	0.965275	0.997451	0.961914	0.970109	0.998128	0.940268	0.962937	0.952956	0.961257	0.953765	0.962762	0.866152	0.90356	0.890318	0.905766	0.861392	0.896349	0.78627	0.759111	0.765752	0.787245	0.785177	0.768023	0.574968	0.579813	0.501552	0.591836	0.583389	0.535187	0.384683	0.386782	0.367973	0.376305	0.400846	0.381982	0.226403
FAM49B	Q9NUQ9	127.87	61	10	10	9.21458	1	0.938625	0.830937	0.996649	1.01575	0.904916	0.9176	0.814834	1.00692	1.0094	0.857364	0.991884	0.95182	0.985753	0.859336	0.974862	0.964451	0.888722	0.842165	0.80728	0.853589	0.811947	0.821399	0.788271	0.547564	0.555772	0.804598	0.535847	0.529239	0.805513	0.349778	0.611104	0.294042	0.373448	0.647956	0.290276	0.208389	0.23347	0.336914	0.214253	0.253157	0.33314	0.0659582
H2AFY	O75367	121.48	79	11	11	9.37488	1	1.04006	0.92625	1.05944	1.07176	0.937012	0.999695	0.947806	0.961372	1.02295	0.941116	0.986328	0.978584	1.00792	0.949665	0.995014	0.975642	0.970391	0.892982	0.910991	0.944205	0.889689	0.975959	0.907377	0.824891	0.783205	0.90458	0.838631	0.834014	0.860365	0.771717	0.768748	0.775462	0.766025	0.793951	0.774324	0.580044	0.572217	0.771075	0.600164	0.594657	0.672174	0.434026
BAX	Q07812	16.541	29	4	4	8.74066	1	0.926377	0.978288	1.01454	0.994005	1.01752	0.949354	1.00117	0.935984	1.01577	1.01135	0.993047	0.938045	0.935655	0.960045	0.945614	0.975736	1.00815	0.842589	0.915875	0.872616	0.91687	0.866519	0.938695	0.81606	0.833414	0.775578	0.818953	0.797601	0.847911	0.677715	0.679839	0.725908	0.683453	0.648903	0.631667	0.585276	0.643232	0.522372	0.586953	0.635157	0.550597	0.482128
ASNS	P08243	134.22	100	17	17	9.36226	1	1.02592	1.01746	0.992064	1.02676	1.05281	0.991966	1.03151	0.991339	0.983772	1.01837	1.01772	0.958711	0.94998	0.921399	0.940243	0.950175	0.948226	0.817024	0.819793	0.829827	0.855073	0.848395	0.845467	0.663157	0.631996	0.642126	0.680788	0.651391	0.644215	0.367386	0.293143	0.337293	0.375371	0.265329	0.313613	0.171707	0.117455	0.142215	0.190467	0.111575	0.145777	0.125116
DCUN1D1	Q96GG9	30.397	19	4	4	8.62119	1	0.943569	0.946624	1.01561	1.02698	0.977681	1.02345	0.934983	1.029	0.994759	1.03817	1.0212	0.937162	0.979557	1.01035	0.951429	0.956835	0.968471	0.86461	0.824898	0.866243	0.875851	1.05026	0.935703	0.685421	0.689519	0.696375	0.716798	0.71992	0.703736	0.320347	0.175916	0.15818	0.321938	0.211791	0.197734	0.157773	0.133279	0.15921	0.144377	0.133205	0.186301	0.133987
DDRGK1	Q96HY6	48.068	27	7	7	8.41956	1	0.915457	0.922026	0.985985	1.02681	0.935211	0.941768	0.945728	0.968547	0.974319	0.952974	0.956616	0.868436	0.898724	0.917812	0.926404	0.908358	0.929431	0.7433	0.717055	0.706152	0.753854	0.707701	0.660678	0.585665	0.624592	0.611299	0.599725	0.625774	0.654949	0.474023	0.482286	0.501607	0.488492	0.49993	0.517986	0.37765	0.370563	0.427663	0.363831	0.40172	0.383681	0.226069
HIBADH	P31937	63.091	48	8	8	8.92961	1	1.01876	1.01609	0.976343	1.0413	1.05534	1.02496	0.981812	1.10983	0.988795	0.993309	1.02794	0.901937	0.98939	0.997361	0.935082	0.966468	1.00418	0.867696	0.845389	0.889982	0.899873	0.837833	0.877384	0.839621	0.747359	0.783974	0.8435	0.833034	0.771929	0.686662	0.671955	0.607409	0.647144	0.693406	0.611331	0.67348	0.535562	0.551955	0.65253	0.607449	0.537905	0.418228
CCDC43	Q96MW1	81.401	27	5	5	8.53081	1	1.01392	0.991545	0.951785	0.902957	1.00383	0.956044	0.92372	1.0309	0.982926	0.911734	0.951881	0.926858	0.98853	0.953696	0.955424	0.897056	0.964224	0.866201	0.8995	0.85144	0.884257	0.866866	0.84065	0.765892	0.746464	0.743307	0.757626	0.786465	0.728278	0.536817	0.599649	0.549846	0.572884	0.602324	0.565362	0.414189	0.455185	0.374555	0.419469	0.449308	0.382031	0.290203
SNRPD2	P62316	175.1	71	8	8	9.58251	1	1.10229	1.11312	0.992309	1.10765	1.08938	1.09559	1.1741	1.05808	1.11355	1.16635	1.0684	1.00866	1.07113	1.03847	0.979407	1.00827	1.06655	1.0082	1.00664	0.941911	0.997553	0.996864	1.00383	0.906041	0.869018	0.865997	0.911336	0.881891	0.934938	0.664238	0.631827	0.705756	0.739782	0.602147	0.712916	0.706142	0.564724	0.544322	0.722872	0.550333	0.531256	0.37317
NT5C2	P49902	109.01	42	8	8	8.87739	1	0.873216	0.930089	0.95501	0.965676	0.962898	0.972231	0.961056	0.987065	0.978545	0.953597	0.998669	0.900597	0.914826	0.946966	0.93765	1.01951	0.955304	0.887359	0.881489	0.890635	0.924088	0.90964	0.912922	0.830112	0.797131	0.852939	0.843277	0.857292	0.832505	0.687563	0.740392	0.677374	0.69979	0.731609	0.674127	0.630612	0.619938	0.586674	0.562292	0.627076	0.580324	0.352255
HMGB3	O15347	323.31	54	6	6	9.32443	1	0.942017	0.97089	0.991441	0.904094	0.971874	0.976903	0.928101	0.955967	0.96622	0.991699	0.949308	0.963798	0.953962	0.955006	1.01233	0.902024	0.960985	0.876567	0.922221	0.903224	0.908482	0.893767	0.906398	0.823937	0.821069	0.806223	0.818504	0.879587	0.820105	0.674487	0.657459	0.686437	0.691792	0.699642	0.692589	0.55985	0.646831	0.602544	0.536801	0.66931	0.607088	0.517989
AP1G1	O43747	59.761	46	10	10	8.94895	1	0.991418	1.0467	0.980266	1.00325	1.04851	1.02056	0.974333	1.01339	0.98435	0.982969	0.968433	0.909159	0.920911	0.951087	0.909151	0.957708	0.916921	0.713339	0.727506	0.73338	0.751199	0.728768	0.69704	0.551277	0.491504	0.422438	0.546565	0.494509	0.41787	0.236507	0.296904	0.295096	0.248909	0.305583	0.299767	0.281116	0.245127	0.193353	0.275201	0.241671	0.195204	0.127793
WDR26	Q9H7D7	8.7543	18	5	5	7.94266	1	1.01704	1.03187	1.16568	1.02576	1.05358	0.983928	1.16092	0.962832	1.0556	0.909936	1.09204	0.874729	0.973988	0.961152	0.913929	0.974617	1.01153	0.843302	0.724396	0.816551	0.864994	0.928519	0.870885	0.665034	0.620704	0.576129	0.556952	0.597256	0.585677	0.277309	0.295705	0.335595	0.31153	0.346004	0.286848	0.231862	0.31798	0.235044	0.365588	0.292944	0.244036	0.117872
PDPR	Q8NCN5	2.3484	5	3	3	7.37138	1	0.762672	1.09449	1.02025	1.06319	0.88422	1.03766	0.900014		1.08183	0.920043		0.931304	0.852967	0.99537	1.09933	1.12788	0.984032	0.843829	0.887767		0.930521	1.11201		0.680043	0.861875	0.864005	0.930329	0.997496	0.812737	0.522639	0.376867		0.476693	0.807406		0.216313	0.204695	0.331008	0.218014	0.335499	0.257889	0.176948
CARS	P49589	123.74	76	16	16	9.04933	1	0.956058	0.939043	0.992414	0.978376	1.00511	0.973596	0.988404	0.963074	0.992227	0.990803	1.0042	0.956135	0.909915	0.901964	0.951379	0.977911	0.973051	0.850239	0.88772	0.879921	0.889654	0.900577	0.911634	0.710317	0.726483	0.727681	0.707248	0.748309	0.752649	0.38095	0.322134	0.322852	0.364691	0.294677	0.326307	0.110757	0.207414	0.187218	0.115536	0.20066	0.202718	0.13734
ARL2;ARL2-SNX15	P36404	67.715	42	7	7	8.71684	1	1.06946	0.948556	0.975838	1.03435	0.959602	0.921032	0.962375	0.903574	0.947145	0.982803	0.946112	0.883839	0.862298	0.920644	0.926724	0.870467	0.871952	0.797543	0.794238	0.837253	0.793449	0.752806	0.807923	0.575882	0.602618	0.699205	0.62878	0.531425	0.630464	0.391207	0.370542	0.367367	0.372957	0.303834	0.32734	0.163293	0.153704	0.191345	0.155987	0.114226	0.166674	0.135208
CLCC1	Q96S66	11.318	31	9	9	8.69214	1	0.954242	0.980231	1.00284	0.953985	0.975929	0.917802	0.985594	0.898278	0.956538	0.955516	0.925844	0.893613	0.853134	0.906738	0.912693	0.901496	0.887639	0.77916	0.78189	0.802672	0.7825	0.786382	0.79851	0.662076	0.719716	0.704022	0.678981	0.755041	0.719554	0.59967	0.510354	0.558166	0.602833	0.529213	0.600364	0.448656	0.502544	0.475463	0.472614	0.519952	0.477036	0.396929
AK2	P54819	112.16	196	13	13	9.84105	1	0.987131	0.930299	0.978276	1.01237	0.916899	0.988606	0.947146	0.94862	0.930845	0.981894	0.923541	0.950524	0.927848	0.935356	0.928015	0.974789	0.908377	0.896858	0.875967	0.881122	0.865424	0.886607	0.880773	0.796638	0.782716	0.842708	0.79275	0.807084	0.858969	0.689351	0.677439	0.7182	0.723146	0.717198	0.710794	0.578364	0.556959	0.638374	0.593154	0.555128	0.634788	0.397974
BUB3	O43684	108.81	92	12	12	9.4743	1	0.987953	1.02035	0.986068	0.973833	0.972556	0.996739	0.954778	1.023	0.990973	0.948938	1.04857	0.921057	0.921959	0.987125	0.94595	0.944782	0.929489	0.849742	0.8644	0.923793	0.8455	0.862095	0.885975	0.771814	0.782584	0.760541	0.776415	0.82794	0.785113	0.629496	0.663482	0.614163	0.643107	0.648327	0.570912	0.513583	0.513061	0.532153	0.540159	0.534074	0.463029	0.353652
NAPA	P54920	152.07	103	12	7	9.30153	1	0.975409	0.966247	1.00295	0.972975	1.00274	0.992051	0.983576	0.99479	1.00216	1.00718	0.996918	0.926244	0.955986	0.949079	0.966776	0.969481	0.984666	0.899719	0.893317	0.900228	0.896555	0.876312	0.891785	0.736668	0.72867	0.73625	0.741289	0.771913	0.734742	0.351196	0.381506	0.347796	0.355984	0.389644	0.359948	0.179781	0.188795	0.164252	0.186978	0.207325	0.198777	0.0796895
RFT1	Q96AA3	3.9205	10	3	3	7.61935	1	1.1068	1.03473	1.04781	1.03729	1.06761		1.03235	1.04165		1.07568	1.06403	1.07232	1.00857	0.906697	0.857086	1.06515	1.00282		0.835791	0.860354		0.868499	0.756919	0.777787	0.693826	0.886977	0.860367	0.755807	0.631796		0.582015	0.664035		0.60572	0.572341	0.525503	0.413858	0.536031	0.501481	0.426742	0.557577
RPN1	P04843	323.31	255	26	26	9.9675	1	1.04421	1.05358	1.03934	1.04589	1.04476	1.02587	1.01925	0.996166	1.01352	1.0216	0.978914	1.00288	1.00604	1.02766	1.02303	1.00293	0.969155	0.939808	0.941123	0.919414	0.946746	0.958776	0.983331	0.803336	0.79957	0.793899	0.823076	0.813501	0.779565	0.516261	0.494969	0.541966	0.508198	0.507192	0.551502	0.255602	0.231441	0.29172	0.260042	0.216885	0.26977	0.128356
DHODH	Q02127	37.789	34	7	7	8.45013	1	1.05214	1.03533	1.03953	1.00147	1.02447	1.1091	0.933172	0.975004	1.04345	0.945005	0.939379	0.996525	0.990789	0.97346	0.934445	1.00984	0.969304	0.868598	0.87304	0.856027	0.884311	0.911651	0.883558	0.812932	0.847998	0.768504	0.838323	0.841322	0.76659	0.572874	0.653542	0.68239	0.563404	0.677831	0.632376	0.42412	0.340495	0.484754	0.458947	0.341916	0.51613	0.255045
DHX36	Q9H2U1	89.117	42	11	11	8.24682	1	0.903131	0.752871	0.932322	0.950744	0.940259	0.951854	1.00093	0.968665	0.944124	0.89468	0.958775	0.850921	0.906371	0.724596	0.885838	0.900527	0.898666	0.729267	0.741296	0.685248	0.758397	0.738867	0.725127	0.522197	0.551042	0.716436	0.551167	0.540412	0.802437	0.272471	0.255776	0.286731	0.23184	0.252595	0.270207	0.110195	0.103687	0.248787	0.100523	0.107279	0.351377	0.0852715
PDCL	Q13371	10.283	8	3	3	7.61123	1	1.03404	0.864318	0.985682	1.01117	0.9424	0.972338	0.981432		1.00251	1.01224		0.823132	0.859519	1.1768	1.01115	0.908913	0.943289	0.824338	0.773595		0.764738	0.802141		0.612009	0.573304	0.520512	0.579382	0.628928	0.490742	0.264221	0.232661		0.258239	0.265067		0.174418	0.168235	0.242799	0.157938	0.143414	0	0.0907223
EMC2	Q15006	228.08	46	6	6	8.71525	1	1.01597	1.03289	1.0324	1.00355	1.04383	1.00836	1.00282	1.02226	1.01215	0.980833	1.02882	1.00273	0.996558	0.963659	1.04809	0.972631	1.04435	0.923796	0.897762	0.920312	0.942491	0.949226	0.931649	0.807532	0.834062	0.819317	0.836136	0.858745	0.842063	0.561516	0.633361	0.562859	0.581702	0.626298	0.567842	0.254272	0.324981	0.2309	0.24577	0.334326	0.209961	0.127847
MARS2	Q96GW9	17.486	17	5	5	8.11624	1	0.975156	0.932937	1.00141	0.978607	0.991771	0.935785	0.93703	0.963518	0.959523	0.961988	0.957044	1.004	0.903396	0.905974	0.898059	0.901029	0.895868	0.855362	0.835151	0.815992	0.872588	0.848512	0.861927	0.713058	0.764812	0.77307	0.670882	0.767183	0.743463	0.608888	0.57122	0.551849	0.534839	0.630435	0.582598	0.380985	0.420796	0.488555	0.425701	0.440615	0.473025	0.237652
HSPA4	P34932	323.31	524	49	47	10.3878	1	0.986177	0.994588	0.992791	0.985168	1.01662	1.02683	1.02726	1.02937	1.02963	1.03035	1.03951	0.980455	0.984592	0.982016	0.988991	0.978777	0.984946	0.925431	0.929064	0.929759	0.94108	0.926319	0.935121	0.743132	0.763773	0.745791	0.771352	0.795958	0.75455	0.223959	0.238124	0.205632	0.226313	0.248749	0.20997	0.146339	0.138469	0.12724	0.151504	0.130343	0.135131	0.0781217
RRM1	P23921	323.31	206	24	24	9.8895	1	0.991192	0.938452	0.981849	0.98074	0.987022	0.924402	0.977387	0.958458	0.972773	0.998581	0.97539	0.930387	0.918075	0.920137	0.944403	0.957122	0.930731	0.774778	0.796477	0.807302	0.79727	0.756032	0.766223	0.573246	0.597891	0.621799	0.562756	0.543114	0.585604	0.347536	0.29609	0.327238	0.352544	0.286576	0.310119	0.141371	0.155386	0.2102	0.135572	0.152734	0.212646	0.167288
PDLIM7	Q9NR12	4.8789	13	3	3	8.11982	1	1.00108	1.04453	1.00889	1.01025	1.03729	0.947358	1.0249	0.955785	0.98091	0.943387	0.96367	0.847838	0.89423	0.850238	0.891159	0.854445	0.882108	0.671281	0.606148	0.654838	0.6255	0.644654	0.637449	0.397177	0.401302	0.304015	0.393945	0.395868	0.339912	0.181879	0.148515	0.210888	0.175174	0.176793	0.199787	0.150356	0.13378	0.14166	0.19316	0.130065	0.133963	0.0804869
CAPZB	B1AK88	120.82	77	10	2	9.50907	1	0.956101	0.985697	0.949699	0.959108	0.960529	0.948759	0.974719	0.980591	0.956589	0.938114	0.955462	0.913138	0.934135	0.946039	0.963012	0.926951	0.961144	0.882249	0.901407	0.878354	0.896024	0.849431	0.895361	0.754713	0.783517	0.741892	0.800366	0.800535	0.749037	0.543259	0.559854	0.552757	0.563337	0.54795	0.528368	0.337016	0.385864	0.367668	0.345875	0.370054	0.370279	0.20407
VCL	P18206	323.31	613	58	58	10.4126	1	0.951387	0.961631	0.953351	0.955237	0.963441	0.954168	0.964336	0.957357	0.952816	0.975955	0.954954	0.969929	0.939479	0.940981	0.954826	0.936618	0.961003	0.899223	0.905879	0.900485	0.913094	0.899969	0.920999	0.845459	0.837872	0.844605	0.865687	0.876283	0.862674	0.725355	0.708047	0.714143	0.76539	0.713529	0.742799	0.641828	0.69138	0.652455	0.636638	0.700767	0.673	0.551401
SRSF1	Q07955	124.47	131	11	11	9.983	1	0.94463	0.975074	1.00304	0.994253	1.01007	1.00956	0.945099	0.903017	1.00947	0.985239	1.02401	1.00165	0.956706	0.917487	1.00517	0.979979	1.0154	0.944164	0.996053	0.948084	0.957979	0.963889	0.969815	0.874243	0.863942	0.904314	0.841411	0.874023	0.955422	0.681178	0.710445	0.726787	0.691573	0.719356	0.72164	0.535023	0.604696	0.488484	0.527673	0.622194	0.498027	0.394965
RAB9A	P51151	22.56	44	5	4	8.7795	1	0.95426	1.00831	1.03651	1.0348	1.02486	1.01054	0.962072	0.914162	1.04924	0.981907	1.01309	0.974429	0.913726	0.914176	0.99883	0.953633	0.933445	0.8907	0.90856	0.88266	0.8948	0.91323	0.927505	0.705023	0.821303	0.79085	0.750541	0.786096	0.817216	0.470479	0.537386	0.556057	0.469822	0.535406	0.570148	0.339807	0.393008	0.353347	0.333339	0.361928	0.338982	0.185388
MTCH2	Q9Y6C9	222.73	64	9	2	9.21283	1	1.11922	1.05022	1.02687	1.07774	1.09212	1.06707	1.04561	1.06581	1.0608	1.04398	1.04821	1.01091	0.984965	0.95812	0.953032	0.990356	1.04505	0.912167	0.944484	0.965919	0.947905	0.940663	0.946043	0.855486	0.827707	0.822833	0.867603	0.827085	0.859639	0.62225	0.643615	0.621647	0.633131	0.647357	0.663372	0.620446	0.475426	0.465731	0.553815	0.466093	0.471889	0.306556
SSR4	P51571	86.215	76	5	5	9.4327	1	1.15547	1.05876	1.03372	1.10564	1.05242	1.02098	1.07246	1.06187	1.06963	1.07538	1.0456	1.04091	1.09733	1.03162	1.07767	1.08457	1.05271	0.956373	0.958085	0.996831	1.01559	0.979833	1.02093	0.944716	0.824124	0.895839	0.915967	0.845335	0.941174	0.765288	0.756366	0.751418	0.754832	0.749666	0.73258	0.624756	0.492983	0.604253	0.647127	0.500963	0.626756	0.387976
EMC7	Q9NPA0	5.7653	31	4	4	8.66017	1	0.93841	1.01871	0.941771	0.994841	0.97895	0.93404	0.971655	0.968364	0.940444	0.959713	0.986779	0.885721	0.948715	0.958114	0.920521	0.925798	0.91835	0.861791	0.82795	0.830335	0.882456	0.843713	0.867811	0.783916	0.729781	0.731282	0.79605	0.80856	0.740077	0.584589	0.571415	0.561831	0.584192	0.568856	0.524763	0.378659	0.346291	0.316059	0.345223	0.337712	0.3204	0.195616
DDI2	Q5TDH0	38.975	44	6	6	8.5886	1	1.0188	1.04002	1.0152	0.959981	1.04712	1.04682	1.03643	1.00523	1.01162	0.958263	0.980037	0.957614	0.985058	0.934037	0.979503	0.987202	0.990403	0.862544	0.892317	0.889664	0.880228	0.83956	0.89105	0.747414	0.735024	0.732868	0.780301	0.763741	0.736308	0.459615	0.544626	0.485666	0.446184	0.49967	0.527442	0.284119	0.327318	0.236446	0.254177	0.296571	0.258432	0.164313
39692	Q92599	157.78	18	4	3	8.21585	1	1.04035	0.875631	1.01244	1.07435	1.1174	0.946537	0.902144	0.969875	0.98583	0.92144	0.993412	0.980888	1.04947	0.959442	1.0478	0.971403	0.972421	0.948732	1.03251	0.987937	1.00692	0.988539	0.974591	0.850297	0.840365	0.943868	0.835766	0.768769	0.951943	0.723073	0.666908	0.664065	0.702674	0.730157	0.747668	0.548917	0.533006	0.482057	0.591225	0.534994	0.511326	0.390494
CPOX	P36551	19.302	40	8	8	8.70127	1	0.958805	0.97311	0.956786	0.927393	0.998206	0.980536	0.891713	0.934723	0.966881	0.910783	0.89921	0.943335	0.896933	0.892733	0.954815	0.930293	0.926563	0.859474	0.885741	0.864323	0.85969	0.880649	0.900138	0.745567	0.751546	0.761273	0.752836	0.833274	0.779873	0.597917	0.668553	0.630127	0.617956	0.610706	0.634223	0.456139	0.532377	0.499654	0.457318	0.520052	0.47275	0.316696
MYH10	P35580	323.31	238	48	39	9.59788	1	0.99353	1.00036	1.01891	1.03322	1.02863	0.961308	0.990981	1.01204	1.01594	0.950056	1.02069	0.960895	1.0026	0.994375	0.99398	0.997474	1.02191	0.841137	0.906624	0.855644	0.86709	0.836498	0.800287	0.552116	0.535962	0.514385	0.571815	0.540699	0.523178	0.267827	0.276919	0.244081	0.269394	0.279243	0.261508	0.204836	0.144072	0.145522	0.209468	0.141897	0.153379	0.105611
HEBP2	Q9Y5Z4	6.8094	16	5	5	7.91305	1	1.04413	0.985579	1.01509	1.01441	1.08896	1.05278	1.00953		1.00543	1.00975		1.04293	1.03837	0.984381	0.987085	0.977108	1.11936	0.914203	0.860208		0.830946	0.851077		0.741496	0.70171	0.668927	0.77001	0.726245	0.677797	0.498672	0.54916		0.545088	0.546959		0.307542	0.351287	0.333021	0.308547	0.333638	0.253898	0.165754
HNRNPUL2;HNRNPUL2-BSCL2	Q1KMD3	13.039	28	6	6	8.2493	1	0.995231	0.999208	1.01561	1.04265	1.02259	0.963661	0.985313	0.954376	0.968512	0.905161	0.977064	0.808262	0.839395	0.740879	0.806019	0.794206	0.830301	0.519866	0.571136	0.561252	0.533073	0.521877	0.471463	0.338868	0.295101	0.358178	0.335646	0.288264	0.350619	0.121241	0.155596	0.132738	0.107401	0.151755	0.151481	0.136686	0.0863834	0.178415	0.133179	0.0910028	0.183941	0.05408
PDCD6	O75340	100.35	39	6	6	9.39592	1	0.99702	1.0677	1.02226	0.993719	1.04017	1.04184	1.03578	1.02387	0.965059	1.00087	1.03942	0.998834	1.01793	1.06659	1.0227	1.02517	1.0314	0.919899	0.917955	0.925926	0.959529	0.929935	0.953656	0.868032	0.790731	0.777903	0.825976	0.846992	0.772494	0.573559	0.593046	0.579521	0.588548	0.61407	0.564489	0.322665	0.398308	0.248108	0.305138	0.374091	0.268961	0.213597
COPG1	Q9Y678	294.3	141	22	20	9.38899	1	1.02573	1.01953	1.01499	0.995322	1.02549	0.990038	1.00302	1.02358	0.990381	1.00794	1.0029	0.956948	0.951954	0.968805	0.975695	0.946072	0.943542	0.83975	0.824649	0.836422	0.859922	0.830129	0.829777	0.634768	0.654558	0.634944	0.637048	0.647642	0.621969	0.355187	0.346974	0.312778	0.326575	0.340418	0.303933	0.146328	0.170367	0.147115	0.151813	0.173978	0.151044	0.0786583
EIF4A3	P38919	323.31	223	20	17	9.84616	1	0.994418	0.965982	1.04177	1.01239	1.04917	0.980288	0.958276	0.919912	0.95795	1.00735	0.997292	0.92773	0.936508	0.908625	0.972614	0.960208	1.00773	0.855738	0.849896	0.86466	0.876079	0.868553	0.898622	0.609473	0.637839	0.625862	0.593947	0.580477	0.603671	0.330669	0.295213	0.306982	0.321572	0.295952	0.308663	0.213674	0.279111	0.206826	0.225773	0.284356	0.208212	0.154394
IGF2BP1	Q9NZI8	33.562	53	11	8	8.78114	1	0.97261	1.03854	0.98642	0.996327	1.03989	0.966985	0.942103	0.953357	0.985732	0.976172	0.981387	0.782223	0.749383	0.674575	0.750432	0.754897	0.709972	0.316237	0.348926	0.328416	0.309772	0.353913	0.336413	0.255603	0.314367	0.272454	0.248799	0.322462	0.276123	0.106385	0.126796	0.125537	0.11716	0.132565	0.136041	0.119293	0.171497	0.135108	0.118948	0.159611	0.12362	0.0584711
VPS35	Q96QK1	323.31	200	23	23	9.61583	1	1.01645	0.978451	0.996992	0.995075	1.00978	1.00702	0.98249	0.953871	1.01365	1.0009	1.0035	0.973816	0.936474	0.948701	0.9724	0.969194	0.979901	0.886964	0.901116	0.89609	0.907104	0.925343	0.927676	0.754317	0.75726	0.769151	0.765572	0.794905	0.77659	0.40291	0.394671	0.419808	0.38183	0.406232	0.432814	0.145353	0.150634	0.1607	0.15083	0.149933	0.162508	0.0745213
IST1	P53990	46.466	30	7	7	8.56599	1	0.966381	0.978817	0.951568	0.953138	1.02468	0.948698	1.00527	0.958093	0.928852	0.947208	0.940978	0.941609	0.905433	0.912073	0.9587	0.919973	0.957727	0.78663	0.793284	0.764047	0.773109	0.786402	0.760871	0.47926	0.531603	0.449731	0.479791	0.557529	0.479305	0.275541	0.1653	0.299008	0.290599	0.207081	0.302587	0.156262	0.240858	0.15107	0.18196	0.225299	0.160047	0.158176
BLMH	Q13867	127.65	102	16	16	9.56687	1	1.00711	1.00105	1.01374	1.00133	1.01821	0.972176	0.970255	0.957277	0.996319	0.955825	0.975773	0.963186	0.924367	0.947501	0.969462	0.96322	0.981031	0.898989	0.886044	0.86817	0.929484	0.864952	0.86812	0.803787	0.80167	0.78407	0.842051	0.86863	0.794203	0.64722	0.653684	0.69268	0.713758	0.69459	0.681251	0.506217	0.540417	0.552059	0.534453	0.559615	0.553215	0.372317
NANS	Q9NR45	41.694	44	8	8	9.27543	1	0.944846	0.99273	0.989612	0.983397	0.974472	0.955155	0.95089	0.987314	1.00164	0.932427	0.958795	0.950061	0.965394	0.933392	0.986154	0.964048	0.95727	0.900282	0.889344	0.927456	0.914974	0.905548	0.930295	0.797757	0.80931	0.838846	0.829975	0.834264	0.849255	0.57948	0.629088	0.554378	0.549479	0.62413	0.528471	0.254107	0.316018	0.264153	0.194633	0.311969	0.231289	0.0767083
CKAP5	Q14008	167.54	121	31	31	9.006	1	0.986028	1.01211	1.02751	1.00233	0.981373	0.949468	0.931413	0.939272	0.977376	0.948265	0.97308	0.865395	0.906755	0.871214	0.863649	0.882045	0.871763	0.608211	0.633584	0.616123	0.617855	0.613678	0.602642	0.307603	0.307136	0.334934	0.300594	0.271245	0.31594	0.162356	0.218016	0.196469	0.163171	0.228612	0.195661	0.107329	0.112066	0.134167	0.118965	0.106652	0.135366	0.0835517
RFX1	P22670	5.8537	14	3	3	7.73751	1	0.999579	1.00857	1.0005	0.997107	0.992179	0.977006	0.975563	1.01197	1.01027	1.01634	1.01989	0.973546	0.95974	0.962602	0.932066	0.974984	0.918305	0.840981	0.841774	0.839355	0.879456	0.821738	0.816685	0.71903	0.68664	0.744531	0.750301	0.700059	0.715132	0.450913	0.474126	0.469214	0.465156	0.496238	0.433472	0.246771	0.270653	0.29001	0.219716	0.308611	0.272465	0.120018
SLC9A3R1	O14745	323.31	115	17	17	9.60226	1	0.944223	0.929867	0.986165	0.93375	0.967556	1.02581	0.928711	1.00528	1.02962	0.900552	0.984777	0.989357	0.935913	0.904846	0.997301	0.927858	0.94815	0.912856	0.944145	0.920488	0.938152	0.899193	0.947238	0.823251	0.86072	0.866348	0.812	0.877557	0.899167	0.628353	0.759645	0.648583	0.652738	0.70702	0.660679	0.521547	0.624479	0.608103	0.553356	0.626409	0.620342	0.425822
PPP5C	P53041	84.176	80	15	15	9.16041	1	1.02992	1.03135	1.07106	0.99239	1.09045	1.06765	0.983235	1.00608	1.08937	1.00703	1.04456	1.016	0.987425	1.01391	1.01798	1.0312	1.01518	0.922836	0.912905	0.900786	0.922897	0.896708	0.895818	0.757231	0.811077	0.734918	0.747222	0.740049	0.723945	0.366777	0.531111	0.516433	0.386129	0.577007	0.508822	0.274531	0.350992	0.256312	0.303707	0.353622	0.28587	0.130235
SF3B2	Q13435	149.19	113	23	23	9.64479	1	1.00896	1.00837	1.00706	1.00624	1.01545	0.966939	0.932227	0.948517	0.959671	0.934484	0.9472	0.853485	0.86693	0.854436	0.885564	0.884549	0.875592	0.665384	0.710673	0.697087	0.691859	0.682057	0.707653	0.51997	0.499847	0.50515	0.520117	0.500455	0.503408	0.308665	0.348515	0.302546	0.311041	0.36652	0.310616	0.145322	0.152464	0.151074	0.152417	0.149946	0.174875	0.133793
WDR89	Q96FK6	13.61	13	4	4	7.7236	1	1.00354	0.854918	1.01481	0.917316	0.934814	0.93837	0.824919	0.950714	1.02891	0.897168	0.900527	0.935872	0.857606	1.15708	1.13722	1.1176	1.11363	1.01841	0.984263	0.973973	1.07961	1.12977	0.976832	0.898233	0.954492	0.96015	0.903615	0.96013	0.943187	0.713521	0.843236	0.781785	0.7296	0.87878	0.795572	0.538251	0.542149	0.446381	0.516192	0.637585	0.492452	0.303476
TIAL1	Q01085	33.249	57	7	5	8.98022	1	1.02197	1.0796	1.05814	1.04955	1.00713	0.995325	1.02674	1.04541	1.08779	1.03754	1.00362	0.935057	0.980173	0.987297	1.07656	0.971276	0.961063	0.843793	0.867668	0.876258	0.888658	0.859096	0.86582	0.681772	0.710758	0.691858	0.709607	0.718134	0.707354	0.405162	0.42128	0.41699	0.405698	0.447546	0.444404	0.211715	0.242536	0.262234	0.21741	0.253303	0.265092	0.106719
RNH1	P13489	323.31	73	14	14	9.13637	1	1.10177	1.1066	1.13762	1.0985	1.15257	1.02649	1.04982	1.09559	1.13224	1.11849	1.12039	1.03429	1.07327	1.09545	1.08746	1.11454	1.08791	1.00486	1.02356	1.00325	1.04393	1.04042	1.02946	0.873483	0.839815	0.799032	0.862545	0.836066	0.828881	0.47877	0.496843	0.47487	0.50461	0.478587	0.432914	0.356282	0.22642	0.195233	0.33221	0.226024	0.194753	0.163881
SCARB1	B7ZKQ9	47.192	48	9	9	9.01465	1	1.04967	0.934542	0.995902	1.04675	1.05181	1.00697	0.966513	0.968567	1.02415	0.939802	1.02596	1.02383	0.943871	0.96225	0.959018	0.980589	1.00733	0.92344	0.908194	0.942003	0.92562	0.919843	0.975089	0.874841	0.845404	0.877841	0.874908	0.883173	0.910234	0.703449	0.709515	0.699963	0.688081	0.722058	0.695065	0.622485	0.571309	0.583645	0.578787	0.596245	0.606115	0.517817
PIK3R4	Q99570	12.782	14	7	7	7.68633	1	1.14871	1.12227	1.0407	1.1962	1.28136	1.0526	1.04517	0.96751	1.14826	1.06441	1.13701	0.887034	1.01764	0.836833	0.994066	0.895575	0.955125	0.772097	0.819373	0.756352	0.709296	0.789327	0.763954	0.67037	0.498067	0.547545	0.701931	0.504919	0.5588	0.274493	0.306934	0.339818	0.273789	0.305698	0.345262	0.39086	0.155584	0.13516	0.43232	0.138617	0.157623	0.113973
IRGQ	Q8WZA9	18.613	16	4	4	7.78696	1	0.950054	1.03176	0.99384	0.948767	0.974826	1.08263	0.951874	1.04646	0.88125	1.00899	0.992897	0.964622	0.927456	0.931411	0.98188	0.953615	0.963957	0.941022	0.880984	0.856271	0.890739	0.868632	0.852071	0.613099	0.67041	0.634248	0.622281	0.788114	0.665922	0.146111	0.297439	0.234862	0.220621	0.297003	0.244207	0.146923	0.141306	0.119173	0.152033	0.199837	0.130181	0.0672735
DIP2B	Q9P265	131.64	84	17	17	8.86869	1	1.02146	1.05297	1.01405	1.01077	1.00879	1.03306	1.01884	1.01998	1.00721	1.01363	1.00658	0.946904	0.984571	0.962205	1.00867	0.953804	0.954182	0.889796	0.891003	0.891536	0.919786	0.910362	0.87678	0.764759	0.791566	0.755271	0.810377	0.752724	0.765892	0.469593	0.481625	0.500028	0.482685	0.502186	0.505164	0.31016	0.330322	0.363562	0.299391	0.333624	0.31608	0.170931
KTN1	Q86UP2	292.86	251	43	43	9.51937	1	1.00833	0.995731	1.00685	1.02112	1.01206	1.00677	1.02697	0.999291	1.01483	1.04119	1.02132	0.959069	0.938373	0.91842	0.940157	0.932044	0.941052	0.624954	0.618722	0.643479	0.621365	0.597853	0.622292	0.389927	0.389291	0.42463	0.377226	0.38791	0.415761	0.246979	0.205685	0.244982	0.249486	0.199699	0.23729	0.139764	0.142139	0.163969	0.15173	0.147659	0.165464	0.107993
DAZAP1	Q96EP5	158.28	102	6	6	9.32506	1	0.943096	0.971347	0.969404	0.960345	0.995672	0.9956	0.959791	1.03535	0.969683	0.962859	0.949457	0.973684	0.952217	0.924198	0.947026	0.961568	0.945735	0.876182	0.874323	0.877852	0.884709	0.867612	0.858929	0.758155	0.779143	0.797865	0.797847	0.835981	0.789235	0.58422	0.603914	0.599887	0.590238	0.635383	0.580607	0.352158	0.385979	0.398465	0.375618	0.401028	0.389351	0.173997
[truncated: 2,962 more rows]
[truncated: 150 more columns]

## Sheet: RTSA_Cfg_File
MSExperimentIDs	Comment	PName	PF	QV	Temp1	Temp2	Temp3	Temp4	Temp5	Gradient	Replicate	Temperatures	Temp1_condition1_TMT_channel	Temp1_condition2_TMT_channel	Temp2_condition1_TMT_channel	Temp2_condition2_TMT_channel	Temp3_condition1_TMT_channel	Temp3_condition2_TMT_channel	Temp4_condition1_TMT_channel	Temp4_condition2_TMT_channel	Temp5_condition1_TMT_channel	Temp5_condition2_TMT_channel	Proteins.of.interest	Filter_parameter_name	Filter_parameter_value	Filter_parameter_description
[truncated: 27 more rows]
