# Supplementary material for: The Golgi stacking protein GRASP55 is targeted by the natural compound prodigiosin
Source: Cell Commun Signal. 2023 Oct 5;21:275. doi: 10.1186/s12964-023-01275-1 (PMC10552397; doi:10.1186/s12964-023-01275-1)
Supplement: Supplementary file 6 — Additional file 5. Supplementary Table S2. [file 12964_2023_1275_MOESM5_ESM.xlsx]

## Sheet: proteinGroups_norm-fit
					37°C	37°C	37°C	37°C	37°C	37°C	37°C	37°C	37°C	37°C	50°C	50°C	50°C	50°C	50°C	50°C	50°C	50°C	50°C	50°C	37°C	37°C	37°C	37°C	37°C	37°C	37°C	37°C	37°C	37°C	50°C	50°C	50°C	50°C	50°C	50°C	50°C	50°C	50°C	50°C	37°C	37°C	37°C	37°C	37°C
					n1	n1	n1	n1	n1	n1	n1	n1	n1	n1	n1	n1	n1	n1	n1	n1	n1	n1	n1	n1	n2	n2	n2	n2	n2	n2	n2	n2	n2	n2	n2	n2	n2	n2	n2	n2	n2	n2	n2	n2	n3	n3	n3	n3	n3
					0	0.0976562	0.390625	1.5625	6.25	25	100	400	1600	6400	0	0.0976562	0.390625	1.5625	6.25	25	100	400	1600	6400	0	0.0976562	0.390625	1.5625	6.25	25	100	400	1600	6400	0	0.0976562	0.390625	1.5625	6.25	25	100	400	1600	6400	0	0.0976562	0.390625	1.5625	6.25
Protein.IDs	Protein.names	Gene.names	Fasta.headers	Razor & unique.peptides	normalized.Reporter.intensity.1	normalized.Reporter.intensity.2	normalized.Reporter.intensity.3	normalized.Reporter.intensity.4	normalized.Reporter.intensity.5	normalized.Reporter.intensity.6	normalized.Reporter.intensity.7	normalized.Reporter.intensity.8	normalized.Reporter.intensity.9	normalized.Reporter.intensity.10	normalized.Reporter.intensity.1	normalized.Reporter.intensity.2	normalized.Reporter.intensity.3	normalized.Reporter.intensity.4	normalized.Reporter.intensity.5	normalized.Reporter.intensity.6	normalized.Reporter.intensity.7	normalized.Reporter.intensity.8	normalized.Reporter.intensity.9	normalized.Reporter.intensity.10	normalized.Reporter.intensity.1	normalized.Reporter.intensity.2	normalized.Reporter.intensity.3	normalized.Reporter.intensity.4	normalized.Reporter.intensity.5	normalized.Reporter.intensity.6	normalized.Reporter.intensity.7	normalized.Reporter.intensity.8	normalized.Reporter.intensity.9	normalized.Reporter.intensity.10	normalized.Reporter.intensity.1	normalized.Reporter.intensity.2	normalized.Reporter.intensity.3	normalized.Reporter.intensity.4	normalized.Reporter.intensity.5	normalized.Reporter.intensity.6	normalized.Reporter.intensity.7	normalized.Reporter.intensity.8	normalized.Reporter.intensity.9	normalized.Reporter.intensity.10	normalized.Reporter.intensity.1	normalized.Reporter.intensity.2	normalized.Reporter.intensity.3	normalized.Reporter.intensity.4	normalized.Reporter.intensity.5
Q9H8Y8	Golgi reassembly-stacking protein 2	GRASP55/GORASP2	sp|Q9H8Y8|GORS2_HUMAN Golgi reassembly-stacking protein 2 OS=Homo sapiens OX=9606 GN=GORASP2 PE=1 SV=3	6	0.470608	-1.18697	1.11484	-0.124011	-0.420187	0.93302	1.02959	0.81193	1.11618	-0.228645	-0.0205145	0.0172318	0.116058	0.432336	0.854748	0.866101	0.940316	0.911262	1.0169	0.822146	0.144538	0.128203	0.0348508	0.448693	0.553946	0.23624	0.104299	0.506072	0.541872	0.81765	-0.0184087	0.109391	0.185677	0.35135	0.644718	0.757694	0.972865	0.967599	1.09527	0.890427	0.528531	-0.193207	0.464451	-0.0155621	0.105549
P30837	Aldehyde dehydrogenase X, mitochondrial	ALDH1B1	sp|P30837|AL1B1_HUMAN Aldehyde dehydrogenase X, mitochondrial OS=Homo sapiens OX=9606 GN=ALDH1B1 PE=1 SV=3	13	-1.78e-07	1.19469	1.19179	0.958326	2.40955	1.79476	-0.825973	-1.06687	-1.05831	-0.0979689	-0.275913	0.225402	0.316156	0.396795	0.692124	0.662887	1.06344	0.701361	0.775199	1.11074	-2.59e-08	-0.0396598	0.862952	1.44727	2.17257	0.422519	-1.08568	-1.12681	0.174969	1.67187	0.197209	-0.0339236	0.0409533	0.417452	0.560113	0.741777	0.92247	0.968994	0.950729	0.902414	9.05e-08	-1.95123	1.70151	-0.511574	-0.338927
P01034	Cystatin-C	CST3	sp|P01034|CYTC_HUMAN Cystatin-C OS=Homo sapiens OX=9606 GN=CST3 PE=1 SV=1	2	-0.170794	0.0405739	0.199075	0.111048	0.493413	0.886859	0.97726	0.924728	0.493142	0.701932	0.179181	-0.0138554	-0.0189045	0.174493	0.401931	0.912788	0.946258	1.0279	1.01119	0.92964	0.136774	0.227674	0.096416	0.0631847	0.371611	0.386221	0.738589	0.670638	1.03508	0.931047	-0.0267575	0.0656738	0.0784323	0.116414	0.619957	0.796755	0.967483	0.944628	0.96606	1.02198	0.083154	0.128111	0.285055	0.00591742	0.34291
Q12805;A0A0U1RQV3;C9JUM4;C9JQX7;C9J4J8;C9JPZ9;Q580Q6	EGF-containing fibulin-like extracellular matrix protein 1	EFEMP1	sp|Q12805|FBLN3_HUMAN EGF-containing fibulin-like extracellular matrix protein 1 OS=Homo sapiens OX=9606 GN=EFEMP1 PE=1 SV=2;tr|A0A0U1RQV3|A0A0U1RQV3_HUMAN EGF-containing fibulin-like extracellular matrix protein 1 (Fragment) OS=Homo sapiens OX=9606 GN=EFE	4	0.103423	0.182023	0.0893256	0.0956942	0.243322	0.787611	0.665526	0.751665	0.56649	1.02457	-0.041227	-0.022842	-0.0725711	0.246892	0.435931	0.989821	1.09851	0.831954	0.977704	0.795151	0.154792	-0.0882636	0.12164	-0.0993922	0.705066	0.795487	0.792641	0.696125	0.530765	0.900785	0.0833806	0.0200892	-0.073051	-0.0376965	0.603017	0.929395	1.00422	0.930558	0.849543	0.929873	0.0471214	0.29944	-0.230498	0.727774	0.140499
Q9H6X2;P58335;H0YC24;J3KPY9	Anthrax toxin receptor 1	ANTXR1	sp|Q9H6X2|ANTR1_HUMAN Anthrax toxin receptor 1 OS=Homo sapiens OX=9606 GN=ANTXR1 PE=1 SV=2	8	0.0144746	0.047536	-0.0265084	0.15244	0.177665	0.65441	0.691956	1.19971	1.06118	0.41551	0.0822958	0.171368	0.0550261	-0.0991671	0.336201	0.776098	0.890341	0.899469	0.931237	0.992993	0.021649	0.238505	0.0830437	0.189215	0.196441	0.0893788	0.663943	0.901167	1.07663	0.928398	-0.0960171	0.0565632	-0.0570132	0.204598	0.475005	0.860981	1.07019	0.863948	1.16914	0.488468	0.0315481	-0.125594	0.022096	0.162815	0.340421
P61769;H0YLF3;F5H6I0	Beta-2-microglobulin;Beta-2-microglobulin form pI 5.3	B2M	sp|P61769|B2MG_HUMAN Beta-2-microglobulin OS=Homo sapiens OX=9606 GN=B2M PE=1 SV=1;tr|H0YLF3|H0YLF3_HUMAN Beta-2-microglobulin (Fragment) OS=Homo sapiens OX=9606 GN=B2M PE=1 SV=1;tr|F5H6I0|F5H6I0_HUMAN Beta-2-microglobulin OS=Homo sapiens OX=9606 GN=B2M PE	4	0.00579045	0.311361	-0.0617166	0.14833	0.512849	0.323739	0.607331	1.08365	1.05475	0.634816	-0.246443	0.085327	0.107427	0.523202	0.404701	0.629974	0.926332	0.898115	0.981444	0.637968	0.184745	0.0760057	-0.0924104	0.371702	0.427898	0.24396	0.576519	1.06721	0.922887	0.842377	0.0192784	0.235838	0.0797405	0.115146	0.339167	0.540052	0.856836	1.00515	0.910518	0.846325	0.0855116	0.230034	-0.0760026	0.218764	0.305723
Q9Y287;A0A3B3IUC0;A0A3B3ITP9;A0A3B3IU60	Integral membrane protein 2B;BRI2, membrane form;BRI2 intracellular domain;BRI2C, soluble form;Bri23 peptide	ITM2B	sp|Q9Y287|ITM2B_HUMAN Integral membrane protein 2B OS=Homo sapiens OX=9606 GN=ITM2B PE=1 SV=1;tr|A0A3B3IUC0|A0A3B3IUC0_HUMAN Integral membrane protein 2 OS=Homo sapiens OX=9606 GN=ITM2B PE=1 SV=1	5	-0.121564	-0.100816	0.138429	0.173135	-0.16229	0.562559	1.26052	0.918565	0.956145	0.795685	-0.0789373	0.0974608	-0.0726883	-0.111232	0.362377	0.99826	1.07586	1.12802	0.924483	0.566452	-0.0171299	-0.0469204	-0.0224269	0.071083	0.031886	0.408518	1.28046	1.20734	1.02454	0.483025	-0.0718698	0.064676	0.0624114	0.056607	0.167551	0.619522	1.10268	1.0497	1.01211	0.826666	NA	NA	NA	NA	NA
P08648	Integrin alpha-5;Integrin alpha-5 heavy chain;Integrin alpha-5 light chain	ITGA5	sp|P08648|ITA5_HUMAN Integrin alpha-5 OS=Homo sapiens OX=9606 GN=ITGA5 PE=1 SV=2	2	NA	NA	NA	NA	NA	NA	NA	NA	NA	NA	-0.042838	-0.0662543	0.0733191	0.127819	0.283416	0.673714	0.971645	1.23286	0.979451	0.47292	NA	NA	NA	NA	NA	NA	NA	NA	NA	NA	-0.00443832	0.0194906	0.062081	0.0662682	0.242158	0.718569	0.787809	1.05463	1.09304	0.66644	-0.0613025	0.195572	0.0871437	0.0695729	0.190784
Q04721	Neurogenic locus notch homolog protein 2;Notch 2 extracellular truncation;Notch 2 intracellular domain	NOTCH2	sp|Q04721|NOTC2_HUMAN Neurogenic locus notch homolog protein 2 OS=Homo sapiens OX=9606 GN=NOTCH2 PE=1 SV=3	4	0.153663	-0.119016	-0.0445913	-0.141345	0.50442	0.799018	1.00308	1.00169	0.868912	0.694164	0.100124	0.0487925	-0.0767871	0.0192627	0.0645906	0.849997	0.989523	0.924883	1.23054	0.693219	0.00796243	0.0400994	0.0120487	0.227293	0.169982	0.532156	0.86362	0.818311	0.958457	1.09006	0.0895883	-0.0401277	-0.034416	0.0136978	0.15255	0.800094	1.13348	1.04335	1.03172	0.654204	0.137876	0.0571997	0.0407117	-0.0417619	0.0193886
Q9BXS4;Q5T6Z8;Q5T706;Q5T704	Transmembrane protein 59	TMEM59	sp|Q9BXS4|TMM59_HUMAN Transmembrane protein 59 OS=Homo sapiens OX=9606 GN=TMEM59 PE=1 SV=1;tr|Q5T6Z8|Q5T6Z8_HUMAN Transmembrane protein 59 OS=Homo sapiens OX=9606 GN=TMEM59 PE=1 SV=1;tr|Q5T706|Q5T706_HUMAN Transmembrane protein 59 (Fragment) OS=Homo sapien	2	0.114458	-0.0357744	0.0218671	0.0226174	0.0799099	0.775178	0.995505	0.938955	1.17046	0.538527	-0.030811	0.0285052	-0.0127363	0.0504168	0.323867	0.731729	0.867179	1.0856	1.0401	0.618144	0.00640991	0.0279439	-0.0131037	0.148629	0.254388	0.516192	0.787973	1.00291	1.06339	0.826967	-0.0207482	0.0550243	0.00501471	0.117721	0.273081	0.612771	0.787416	0.930071	1.15171	0.78993	-0.0151053	-0.00128626	-0.0392478	0.123464	0.243897
Q9Y3C1;D6RIC3;A0A0C4DGU5;A0A087X2G6	Nucleolar protein 16	NOP16	sp|Q9Y3C1|NOP16_HUMAN Nucleolar protein 16 OS=Homo sapiens OX=9606 GN=NOP16 PE=1 SV=2;tr|D6RIC3|D6RIC3_HUMAN Nucleolar protein 16 OS=Homo sapiens OX=9606 GN=NOP16 PE=1 SV=1;tr|A0A0C4DGU5|A0A0C4DGU5_HUMAN Nucleolar protein 16 OS=Homo sapiens OX=9606 GN=NOP1	6	0.247774	0.101265	0.591376	-0.0811059	0.314148	-0.364455	0.682113	0.648433	0.981478	0.969779	-0.0449581	0.0555511	0.33583	-0.0074352	0.533222	0.94343	0.632322	0.803938	0.727265	0.86661	0.242684	0.456147	0.219334	0.0429272	-0.144664	-0.0458384	0.701195	0.787107	0.93834	0.893575	0.140505	0.0543851	0.102558	0.365743	0.379739	0.579815	0.588733	0.498809	1.20254	0.932946	1.13552	-0.495334	-0.245661	0.43175	0.1529
Q86VI4	Lysosomal-associated transmembrane protein 4B	LAPTM4B	sp|Q86VI4|LAP4B_HUMAN Lysosomal-associated transmembrane protein 4B OS=Homo sapiens OX=9606 GN=LAPTM4B PE=1 SV=2	1	-0.0576945	0.0306854	-0.0693131	0.0791918	0.17046	0.720249	0.909668	1.23446	0.965071	0.601642	0.0717433	0.0341874	-0.0349688	-0.0013162	0.16811	0.596784	1.02687	1.13354	1.19042	0.505665	0.0937592	-0.0460187	-0.0136086	0.100377	0.103597	0.475626	1.07835	0.970555	1.06339	0.758394	-0.0440662	0.0252475	-0.00848911	0.0714802	0.243571	0.530586	1.01679	1.17456	1.02885	0.652501	0.153791	-0.0667866	-0.0485332	0.0473741	0.0431596
Q9BRQ0;Q5T171	Pygopus homolog 2	PYGO2	sp|Q9BRQ0|PYGO2_HUMAN Pygopus homolog 2 OS=Homo sapiens OX=9606 GN=PYGO2 PE=1 SV=2;tr|Q5T171|Q5T171_HUMAN Pygopus homolog 2 OS=Homo sapiens OX=9606 GN=PYGO2 PE=1 SV=1	3	NA	NA	NA	NA	NA	NA	NA	NA	NA	NA	0.138435	-0.142431	0.0477079	0.654165	0.100498	0.575498	0.762366	0.911177	0.99466	0.98718	0.134861	-0.190379	0.616178	NA	NA	NA	-0.610485	1.69723	1.15303	-0.0491508	0.342066	0.08941	0.00029294	-0.0709987	0.277989	0.754758	0.750422	0.936982	0.89279	1.05555	0.322304	-0.597944	1.01245	0.990775	-0.522525
Q9BT67	NEDD4 family-interacting protein 1	NDFIP1	sp|Q9BT67|NFIP1_HUMAN NEDD4 family-interacting protein 1 OS=Homo sapiens OX=9606 GN=NDFIP1 PE=1 SV=1	5	0.0113418	-0.213604	0.196134	0.290541	0.0376649	0.579252	0.972275	1.05483	1.12144	0.601701	0.0513269	0.0115342	-0.0339789	0.110461	0.236879	0.816929	0.775676	0.888394	1.12191	0.570932	-0.0520206	0.193662	0.0339855	0.0494116	0.0984057	0.547819	1.01418	0.974533	1.10086	0.690738	0.0293225	-0.00948829	0.109015	0.0613036	0.366217	0.576929	0.694386	0.875549	1.15137	0.695461	0.130837	-0.00107491	-0.0147659	0.0411808	0.173751
A0A140T912;O78179;A0A140T937;A0A1W2PRZ0;A0A140T930;A0A0G2JH50;Q5RIP0;A0A140T9M5;A0A0G2JIF0;A2BF26;A0A1W2PP77;A0A1W2PRX1;A0A1W2PRU9;A0A1W2PS56;A0A140T9Z4;A0A140TA19;A0A140T9Q4;A0A140T9S7;A0A0G2JI36;A0A1W2PQD0;Q5SUL5;A0A1W2PSE7;A0A0G2JIF2;A0A0G2JL56	NA	HLA-C;HLA-Cw	tr|A0A140T912|A0A140T912_HUMAN HLA class I histocompatibility antigen, C alpha chain OS=Homo sapiens OX=9606 GN=HLA-C PE=1 SV=1;tr|O78179|O78179_HUMAN HLA class I histocompatibility antigen, C alpha chain OS=Homo sapiens OX=9606 GN=HLA-C PE=1 SV=1;tr|A0A14	16	-0.0861787	0.113221	-0.208144	0.383538	0.19775	0.823602	0.930652	1.19365	0.731633	0.417417	0.134873	-0.021803	0.226628	-0.109817	-0.0310449	0.740503	1.12171	1.1123	1.0411	0.502331	0.160763	0.0472056	0.10222	0.144469	0.268399	0.320761	0.702931	0.958378	1.10147	0.69054	-0.0597817	0.0373855	-0.103646	0.3167	0.305139	0.506579	0.823921	1.15206	0.976032	0.762389	0.102569	0.0667181	-0.0551491	0.155672	0.181879
Q06481;E9PK76;E9PSC7;E9PQS3	Amyloid-like protein 2	APLP2	sp|Q06481|APLP2_HUMAN Amyloid-like protein 2 OS=Homo sapiens OX=9606 GN=APLP2 PE=1 SV=2	8	0.188529	0.0131913	0.397428	0.260112	0.447559	0.765508	0.677669	0.804788	0.842083	0.806909	0.119498	-0.0104924	0.0208377	0.133431	0.211894	0.741249	0.858248	0.885821	0.977732	0.699727	0.254907	0.173588	0.315702	0.232579	0.203405	0.561283	0.865038	0.871211	0.818464	0.907598	0.12122	0.105786	-0.00428167	-0.0114746	0.569349	0.461634	0.593625	0.891819	0.780533	1.12974	1.87967	-2.65906	0.557311	-2.0687	1.51415
Q15012	Lysosomal-associated transmembrane protein 4A	LAPTM4A	sp|Q15012|LAP4A_HUMAN Lysosomal-associated transmembrane protein 4A OS=Homo sapiens OX=9606 GN=LAPTM4A PE=1 SV=1	1	-0.0521822	-0.00481455	0.0295266	0.0669823	0.196901	0.593889	0.876961	0.929734	1.01944	0.878589	0.0387743	-0.00437951	-0.00624567	0.0180147	0.251563	0.620366	0.936019	1.02197	1.04684	0.806425	-0.00292769	0.0714675	0.0835198	0.0261245	0.10967	0.428643	0.936645	0.885326	1.04442	0.952136	0.0394835	-0.016704	0.00233945	0.069609	0.225459	0.55678	0.96391	0.946328	1.00863	0.933515	0.0702978	-0.0140122	-0.0372037	0.0989854	0.177726
P42702;D6RF33	Leukemia inhibitory factor receptor	LIFR	sp|P42702|LIFR_HUMAN Leukemia inhibitory factor receptor OS=Homo sapiens OX=9606 GN=LIFR PE=1 SV=1	10	0.170039	0.161253	0.0592237	0.085767	0.161994	0.848446	1.0305	0.968426	1.06401	0.612411	0.247018	-0.0151713	-0.11961	-0.103833	-0.0230848	0.8388	1.20076	1.26143	1.06849	0.268221	-0.237983	-0.00148823	0.0329257	0.744588	0.634544	0.455575	1.01534	0.992159	1.0592	0.467213	-0.0715081	-0.0455295	0.0737615	0.0437117	0.108666	0.642474	1.0071	1.17397	0.991253	0.699126	0.352494	-0.083317	0.136011	0.308217	-0.191003
B7ZKQ9;Q8WTV0;F5H4X0;F5H5E8	Scavenger receptor class B member 1	SCARB1	tr|B7ZKQ9|B7ZKQ9_HUMAN SCARB1 protein OS=Homo sapiens OX=9606 GN=SCARB1 PE=1 SV=1;sp|Q8WTV0|SCRB1_HUMAN Scavenger receptor class B member 1 OS=Homo sapiens OX=9606 GN=SCARB1 PE=1 SV=1;tr|F5H4X0|F5H4X0_HUMAN Scavenger receptor class B member 1 OS=Homo sapie	11	0.359686	-0.0390723	0.254757	0.0308058	-0.163214	0.417638	0.956822	0.609947	1.27608	0.373434	-0.120593	0.0740454	0.202953	0.232781	0.509732	0.60913	0.584609	0.917691	0.932335	0.625854	0.077487	0.0885144	0.266185	0.152985	0.237024	0.36874	0.606527	0.811427	0.669377	0.798616	0.0133014	0.222839	0.217591	0.1358	0.296323	0.438769	0.674825	0.737246	0.835763	0.996078	1.16275	-1.15978	-0.35436	-1.31434	0.422999
P51572;C9JMD7;C9JSP1;C9JQ75;C9J0M4;A0A2R8Y5M6;C9JM14	B-cell receptor-associated protein 31	BCAP31	sp|P51572|BAP31_HUMAN B-cell receptor-associated protein 31 OS=Homo sapiens OX=9606 GN=BCAP31 PE=1 SV=3;tr|C9JMD7|C9JMD7_HUMAN B-cell receptor-associated protein (Fragment) OS=Homo sapiens OX=9606 GN=BCAP31 PE=1 SV=1;tr|C9JSP1|C9JSP1_HUMAN B-cell receptor-	12	0.254995	0.285131	0.515173	0.286014	-0.502449	0.0381925	0.581945	0.664442	1.02668	1.09056	-0.0399155	0.136107	0.362802	0.177651	0.228579	0.562495	0.766579	0.727372	0.947988	0.795443	0.144609	-0.0657962	0.541336	0.152731	0.197103	0.333015	0.506684	0.572847	0.880839	0.977322	-0.0178073	0.131133	0.365822	0.177082	0.377117	0.359286	0.780481	0.607092	0.891387	0.993508	0.0554404	0.385058	0.230005	0.174903	0.126427
Q9GZQ8;A6NCE7;H3BTL1;Q9H492	Microtubule-associated proteins 1A/1B light chain 3B;Microtubule-associated proteins 1A/1B light chain 3 beta 2;Microtubule-associated proteins 1A/1B light chain 3A	MAP1LC3B;MAP1LC3B2;MAP1LC3A	sp|Q9GZQ8|MLP3B_HUMAN Microtubule-associated proteins 1A/1B light chain 3B OS=Homo sapiens OX=9606 GN=MAP1LC3B PE=1 SV=3;sp|A6NCE7|MP3B2_HUMAN Microtubule-associated proteins 1A/1B light chain 3 beta 2 OS=Homo sapiens OX=9606 GN=MAP1LC3B2 PE=2 SV=1;tr|H3BT	2	NA	NA	NA	NA	NA	NA	NA	NA	NA	NA	NA	NA	NA	NA	NA	NA	NA	NA	NA	NA	0.187311	0.130065	0.000979961	0.115975	0.098148	0.569149	0.713109	0.85159	1.01022	0.777951	0.351096	0.0297582	-0.107804	-0.167068	0.0778002	0.393563	0.943328	1.11873	0.946388	0.873177	-0.120806	0.0488816	0.182152	0.400641	0.281149
Q15758;M0QXM4;M0QX44;M0R144	Neutral amino acid transporter B(0);Amino acid transporter	SLC1A5	sp|Q15758|AAAT_HUMAN Neutral amino acid transporter B(0) OS=Homo sapiens OX=9606 GN=SLC1A5 PE=1 SV=2;tr|M0QXM4|M0QXM4_HUMAN Amino acid transporter OS=Homo sapiens OX=9606 GN=SLC1A5 PE=1 SV=1	11	0.148631	0.0239279	0.120323	0.0910719	-0.120843	0.566922	0.888414	0.941393	1.17293	0.715656	0.013983	-0.195804	0.206354	-0.0362128	0.286706	0.650253	0.805736	0.812881	1.14207	0.643378	0.0567923	0.131561	0.0776418	-0.0457252	0.204726	0.445673	0.77304	0.959998	0.932216	1.0125	0.138264	0.0362038	0.0210348	0.0947198	0.188002	0.334964	0.609531	0.908001	1.02369	0.974928	0.408058	-0.162298	-0.126686	-0.0402796	0.285418
Q53Z42;A0A140T9I0;A0A140T9X5;A0A140T913;A0A140T955;A0A140T933;A0A1W2PPQ2;A0A1W2PRT9;A0A140T975;A0A140T941;A0A1W2PQS8;Q9GJ45;A0A1W2PS39;A0A140T9Z6;Q5RJ27;B0UXQ0	NA	HLA-A	tr|Q53Z42|Q53Z42_HUMAN HLA class I antigen OS=Homo sapiens OX=9606 GN=HLA-A PE=1 SV=1;tr|A0A140T9I0|A0A140T9I0_HUMAN HLA class I histocompatibility antigen, A alpha chain (Fragment) OS=Homo sapiens OX=9606 GN=HLA-A PE=1 SV=1;tr|A0A140T9X5|A0A140T9X5_HUMAN	7	0.0833781	0.033635	0.15367	0.0592547	-0.00235675	0.670029	0.858775	0.911622	0.990295	0.888548	-0.0505795	-0.079442	0.124357	0.0105917	0.181709	0.597423	0.869581	0.994165	0.988745	0.592329	-0.0737347	-0.0710807	0.15281	0.172163	0.388214	0.459135	0.791285	0.922095	1.03412	0.871841	0.0660586	0.0206049	0.0209577	0.0995477	0.237934	0.271	0.691665	0.963149	1.04202	0.815939	-0.0243301	0.0672457	0.0940382	-0.0405168	0.360249
P78310	Coxsackievirus and adenovirus receptor	CXADR	sp|P78310|CXAR_HUMAN Coxsackievirus and adenovirus receptor OS=Homo sapiens OX=9606 GN=CXADR PE=1 SV=1	7	-25.4213	285.126	424.165	83.5119	-134.177	-788.047	-634.971	222.446	-285.194	857.311	-0.0194767	-0.184989	0.321115	-0.0296284	0.22853	0.622066	0.890341	0.682725	1.03076	0.830745	0.26709	0.115854	0.228369	0.291616	0.27286	0.505776	0.606591	0.935846	0.779805	0.746315	0.323744	0.0679291	-0.119538	0.0346872	0.163162	0.235792	0.796909	1.03257	1.06437	0.772559	-0.110645	0.460819	0.0750368	0.405895	0.604821
Q9NV92;H7C5F7;B4DGY6;A0A0C4DGW0	NEDD4 family-interacting protein 2	NDFIP2	sp|Q9NV92|NFIP2_HUMAN NEDD4 family-interacting protein 2 OS=Homo sapiens OX=9606 GN=NDFIP2 PE=1 SV=2;tr|H7C5F7|H7C5F7_HUMAN NEDD4 family-interacting protein 2 OS=Homo sapiens OX=9606 GN=NDFIP2 PE=1 SV=2;tr|B4DGY6|B4DGY6_HUMAN NEDD4 family-interacting prote	1	NA	NA	NA	NA	NA	NA	NA	NA	NA	NA	NA	NA	NA	NA	NA	NA	NA	NA	NA	NA	NA	NA	NA	NA	NA	NA	NA	NA	NA	NA	0.147383	0.037232	0.0904089	-0.0578222	-0.0341704	0.391041	1.09862	0.961924	0.681518	0.814867	0.324212	-0.16639	0.265186	0.336491	0.0993085
Q99650;H0Y8W9;H0YAD1	Oncostatin-M-specific receptor subunit beta	OSMR	sp|Q99650|OSMR_HUMAN Oncostatin-M-specific receptor subunit beta OS=Homo sapiens OX=9606 GN=OSMR PE=1 SV=1	5	0.0317738	-0.0636141	-0.0519151	0.110066	0.0370301	0.641481	0.901374	0.931487	1.24013	0.47421	0.0362544	0.0778139	0.0173553	0.00395446	0.125975	0.414359	0.83861	0.934475	1.22076	0.539478	-0.0226588	0.135829	-0.0737101	0.0848674	0.170599	0.323151	0.79432	1.01194	1.07841	0.749283	0.0271877	0.12699	0.000236633	0.108094	0.193693	0.217024	0.675084	0.920767	1.08871	0.85125	-0.00760222	0.093582	0.026606	0.0376406	0.0271042
Q9H2H9;F8VX04	Sodium-coupled neutral amino acid transporter 1	SLC38A1	sp|Q9H2H9|S38A1_HUMAN Sodium-coupled neutral amino acid transporter 1 OS=Homo sapiens OX=9606 GN=SLC38A1 PE=1 SV=1;tr|F8VX04|F8VX04_HUMAN Sodium-coupled neutral amino acid transporter 1 OS=Homo sapiens OX=9606 GN=SLC38A1 PE=1 SV=1	4	0.235803	0.146542	0.430954	0.163434	-0.251051	0.394077	0.826431	0.570279	1.13615	0.869719	0.0483398	-0.0423219	0.205958	0.0769731	0.30074	0.532437	0.605186	0.959762	0.941668	0.755303	0.0200672	0.389614	0.424571	-0.0570336	-0.0667214	0.493068	0.85652	0.783642	0.802114	0.876502	-0.104303	0.247358	0.264471	0.118533	0.00204164	0.586595	0.59862	0.752343	0.968149	0.950239	-0.0152036	0.144628	0.410351	0.282442	0.216469
P05023;P13637;P50993;M0R116;B1AKY9;A0A2R8YEY8;A0A0A0MT26;H0Y7C1;Q13733;Q5TC01;Q5TC02;Q5TC05;E9PRA5;A0A669K9X0;M0QXF2	Sodium/potassium-transporting ATPase subunit alpha-1	ATP1A1	sp|P05023|AT1A1_HUMAN Sodium/potassium-transporting ATPase subunit alpha-1 OS=Homo sapiens OX=9606 GN=ATP1A1 PE=1 SV=1	41	-0.0288807	0.0793319	-0.0638774	0.175976	0.393289	0.775767	0.796187	1.16427	0.55961	0.561009	-0.0662338	0.158084	0.172453	0.0261938	0.126381	0.465974	0.751744	0.847544	0.855974	0.979633	0.102219	0.230307	0.186562	-0.00508871	0.208319	0.28311	0.810176	1.03551	0.769688	0.791881	0.0260345	0.0777615	0.115098	0.0856464	0.182561	0.392916	0.691016	0.898351	0.797198	1.05116	-0.00323944	0.039314	0.153026	0.502666	-0.0553683
P05026;V9GYR2	Sodium/potassium-transporting ATPase subunit beta-1	ATP1B1	sp|P05026|AT1B1_HUMAN Sodium/potassium-transporting ATPase subunit beta-1 OS=Homo sapiens OX=9606 GN=ATP1B1 PE=1 SV=1;tr|V9GYR2|V9GYR2_HUMAN Sodium/potassium-transporting ATPase subunit beta (Fragment) OS=Homo sapiens OX=9606 GN=ATP1B1 PE=1 SV=1	10	-0.0874429	0.147079	-0.0762464	0.104099	0.346101	0.632492	1.23675	1.02321	0.353781	0.266735	0.161097	-0.244831	0.374517	0.0239081	-0.355545	0.410888	0.94611	1.14972	1.10484	0.598851	0.252226	0.441439	0.123739	-0.0881846	-0.194188	-0.246949	1.13975	1.34345	0.999483	0.175794	0.0407096	0.0854568	-0.0302755	0.11832	-0.0972741	0.20722	0.913637	1.18467	0.740448	1.00665	0.459764	-0.0379962	0.15071	0.429703	-0.158242
Q99798;A2A274	Aconitate hydratase, mitochondrial	ACO2	sp|Q99798|ACON_HUMAN Aconitate hydratase, mitochondrial OS=Homo sapiens OX=9606 GN=ACO2 PE=1 SV=2;tr|A2A274|A2A274_HUMAN Aconitate hydratase, mitochondrial OS=Homo sapiens OX=9606 GN=ACO2 PE=1 SV=1	34	0.246236	-0.526265	0.391711	0.507319	0.0454588	0.772979	0.801912	0.869099	-0.091329	0.825734	0.0369639	-0.0172089	0.0374736	0.147617	0.444157	0.626506	0.522273	0.597878	0.9805	0.885408	0.129146	0.199073	0.242313	0.127415	0.702874	0.354668	0.314974	0.338103	0.616677	0.817611	0.0646382	0.106488	0.123959	0.173668	0.292792	0.438295	0.38023	0.625382	0.933949	1.12217	2.03937	0.469375	-0.412871	-4.3412	0.515946
Q96E11;X6RDS5	Ribosome-recycling factor, mitochondrial	MRRF	sp|Q96E11|RRFM_HUMAN Ribosome-recycling factor, mitochondrial OS=Homo sapiens OX=9606 GN=MRRF PE=1 SV=1;tr|X6RDS5|X6RDS5_HUMAN Ribosome-recycling factor, mitochondrial (Fragment) OS=Homo sapiens OX=9606 GN=MRRF PE=1 SV=1	9	0.999588	0.650922	0.646747	0.962234	1.13709	-0.875669	0.639244	0.440748	0.275833	0.997223	0.129836	0.298195	-0.222436	0.197452	0.197452	0.527943	0.723626	0.836707	0.860212	0.82053	0.997978	0.714336	-0.640053	1.84537	0.788358	2.01491	0.0622361	0.739884	-0.276195	-0.372867	0.0198578	0.14287	0.236752	0.111902	0.315117	0.36826	0.564188	0.677308	0.909846	1.02341	1.00177	0.361442	0.767147	0.83794	0.949849
P56199;A0A494C0F7	Integrin alpha-1	ITGA1	sp|P56199|ITA1_HUMAN Integrin alpha-1 OS=Homo sapiens OX=9606 GN=ITGA1 PE=1 SV=2	12	0.35396	0.012678	-0.108469	0.0513203	0.241686	0.418567	0.695159	0.957348	0.698021	1.07379	0.264476	-0.138664	0.0523972	-0.107101	0.296211	0.648891	0.480176	0.948452	0.937363	0.797453	0.289962	-0.0201415	-0.0930519	-0.0327588	0.521065	0.424779	0.577525	0.775163	1.07364	0.877884	0.382224	-9.17e-05	0.0245333	0.00547241	0.133408	0.314152	0.528923	0.741248	0.87358	1.17621	0.0418701	0.13557	0.0879357	-0.040698	0.293446
P51149;C9J8S3;A0A6Q8PGE6;A0A6Q8PG52;A0A6Q8PH84;C9J4V0;C9J592;C9IZZ0;C9J4S4;C9J7D1;A0A6Q8PF79	Ras-related protein Rab-7a	RAB7A	sp|P51149|RAB7A_HUMAN Ras-related protein Rab-7a OS=Homo sapiens OX=9606 GN=RAB7A PE=1 SV=1;tr|C9J8S3|C9J8S3_HUMAN Ras-related protein Rab-7a OS=Homo sapiens OX=9606 GN=RAB7A PE=1 SV=1;tr|A0A6Q8PGE6|A0A6Q8PGE6_HUMAN Ras-related protein Rab-7a OS=Homo sapie	16	-0.352206	0.265792	-1.28575	-0.0209665	2.97934	1.11117	-0.349457	0.088617	-0.200622	1.13587	0.102899	0.0193398	0.287532	-0.0203595	0.13006	0.201092	0.620788	0.631666	1.20946	0.887539	0.0759757	0.145204	0.0951626	0.318874	0.123852	0.357176	0.360156	0.536121	0.520467	0.838795	0.352312	0.0589424	-0.22059	0.0505296	-0.0700922	0.471726	0.967404	0.89272	0.497338	1.06973	0.368334	0.107231	-0.00845907	0.152317	0.0458026
Q13641	Trophoblast glycoprotein	TPBG	sp|Q13641|TPBG_HUMAN Trophoblast glycoprotein OS=Homo sapiens OX=9606 GN=TPBG PE=1 SV=1	5	0.0653215	0.186267	-0.0782331	0.0411344	-0.0708533	0.675202	1.12974	0.75722	1.02275	0.679996	-0.0704502	0.010338	0.287384	-0.0656	0.0927433	0.619846	0.55682	0.91888	1.06874	0.603225	0.0382499	0.0196487	0.0238229	0.15043	0.307923	0.357365	0.612352	1.01782	0.967197	0.91373	0.178761	0.108021	-0.0130185	0.0328129	0.130853	0.335818	0.551235	0.845666	1.07859	0.773178	0.00536569	0.122961	-0.0191516	-0.0513121	0.396723
P41273	Tumor necrosis factor ligand superfamily member 9	TNFSF9	sp|P41273|TNFL9_HUMAN Tumor necrosis factor ligand superfamily member 9 OS=Homo sapiens OX=9606 GN=TNFSF9 PE=1 SV=1	1	NA	NA	NA	NA	NA	NA	NA	NA	NA	NA	0.0625166	0.00422003	0.00401846	0.124219	0.228792	0.751031	0.605627	0.596527	0.637656	1.01247	NA	NA	NA	NA	NA	NA	NA	NA	NA	NA	0.108913	0.0398623	0.0724431	0.106491	0.0948857	0.541499	0.816963	0.6254	0.576894	1.04372	0.0843361	-0.0263726	0.215326	0.19295	0.104306
P43490;A0A0C4DFS8;C9JG65;C9JF35	Nicotinamide phosphoribosyltransferase	NAMPT	sp|P43490|NAMPT_HUMAN Nicotinamide phosphoribosyltransferase OS=Homo sapiens OX=9606 GN=NAMPT PE=1 SV=1;tr|A0A0C4DFS8|A0A0C4DFS8_HUMAN Nicotinamide phosphoribosyltransferase OS=Homo sapiens OX=9606 GN=NAMPT PE=1 SV=1	22	-0.0407802	-0.0111694	0.163416	0.0310256	-0.0366937	0.210196	0.831252	0.817899	1.01915	0.762406	0.0199579	-0.126903	0.163466	0.00634209	-0.028698	0.275138	0.7492	0.90174	1.11795	0.853608	-0.068772	0.0383019	0.141611	-0.0549313	0.253303	0.02361	0.70829	0.820494	1.19911	0.685678	0.0512912	0.0368231	-0.00654606	-0.0297445	-0.0186325	0.147706	0.9901	1.18436	1.14255	0.433891	-0.0319846	0.0559722	-0.00882731	-0.00154889	0.16016
P10909;E7ERK6;H0YC35;H0YLK8;E5RG36;E5RGB0;E5RH61;E5RJZ5;H0YAS8;E7ETB4	Clusterin;Clusterin beta chain;Clusterin alpha chain;Clusterin	CLU	sp|P10909|CLUS_HUMAN Clusterin OS=Homo sapiens OX=9606 GN=CLU PE=1 SV=1;tr|E7ERK6|E7ERK6_HUMAN Clusterin (Fragment) OS=Homo sapiens OX=9606 GN=CLU PE=1 SV=1;tr|H0YC35|H0YC35_HUMAN Clusterin (Fragment) OS=Homo sapiens OX=9606 GN=CLU PE=1 SV=1;tr|H0YLK8|H0YL	6	0.0532817	0.00629059	-0.0229896	0.00202686	0.347753	0.516055	0.539594	0.761278	0.72104	0.991502	0.100795	0.0477479	-0.0284154	0.00759883	0.209396	0.489194	0.732368	0.688718	0.791959	0.974158	0.120838	0.0641977	-0.0314792	0.0458236	0.177741	0.394114	0.635178	0.777503	0.800224	0.93169	0.0967309	0.0129213	0.0294209	0.0530528	0.202387	0.487437	0.578308	0.741727	0.749551	1.06198	0.0808643	0.069199	0.0979654	0.0119209	0.161574
P16035;B4DFW2	Metalloproteinase inhibitor 2	TIMP2	sp|P16035|TIMP2_HUMAN Metalloproteinase inhibitor 2 OS=Homo sapiens OX=9606 GN=TIMP2 PE=1 SV=2	4	0.0212684	0.118589	0.0547233	0.00649854	0.168728	0.44624	0.478898	0.751587	0.37261	0.991126	0.0321433	0.0269481	0.0361422	0.209414	0.507514	0.74586	0.337645	0.461071	0.737285	0.98788	0.0646567	0.0205125	0.0546001	0.170202	0.154358	0.40856	0.44145	0.521468	0.57922	0.995238	0.00830273	-0.0937981	0.228012	0.31057	0.437154	0.408594	0.588546	0.588614	0.672528	0.933379	0.10569	0.068861	-0.0481235	-0.00576375	0.265397
O76080;Q5QPB1	AN1-type zinc finger protein 5	ZFAND5	sp|O76080|ZFAN5_HUMAN AN1-type zinc finger protein 5 OS=Homo sapiens OX=9606 GN=ZFAND5 PE=1 SV=1;tr|Q5QPB1|Q5QPB1_HUMAN AN1-type zinc finger protein 5 (Fragment) OS=Homo sapiens OX=9606 GN=ZFAND5 PE=1 SV=1	3	-0.0532286	0.0122151	0.110687	0.00321016	0.18281	0.30773	0.721449	1.13702	0.96091	0.649685	0.104763	-0.0691809	0.216538	0.0846767	0.0979937	0.309198	0.576864	0.853817	1.20157	0.561814	0.0963178	-0.0494838	0.0425174	-0.0826607	0.248935	0.211549	0.88973	1.11186	1.09762	0.4661	-0.0966579	0.120374	0.222192	0.103221	0.106139	0.142571	0.763536	0.987335	1.06291	0.526433	0.267519	-0.149381	0.0642272	0.280469	-0.0396296
Q9H7F4;Q8NFB2;B3KY49;H0YAP3;B7Z4G6	Transmembrane protein 185B;Transmembrane protein 185A	TMEM185B;TMEM185A;FAM11A	sp|Q9H7F4|T185B_HUMAN Transmembrane protein 185B OS=Homo sapiens OX=9606 GN=TMEM185B PE=1 SV=2;sp|Q8NFB2|T185A_HUMAN Transmembrane protein 185A OS=Homo sapiens OX=9606 GN=TMEM185A PE=1 SV=2;tr|B3KY49|B3KY49_HUMAN Family with sequence similarity 11, member	1	NA	NA	NA	NA	NA	NA	NA	NA	NA	NA	0.279976	-0.0173547	0.113562	0.0833917	-0.0294589	0.386403	0.705119	0.751631	0.940436	0.969833	NA	NA	NA	NA	NA	NA	NA	NA	NA	NA	0.428929	-0.296236	0.103348	0.00861891	0.176838	0.379708	0.831788	0.858405	0.720219	0.97192	NA	NA	NA	NA	NA
Q9UJG1	Motile sperm domain-containing protein 1	MOSPD1	sp|Q9UJG1|MSPD1_HUMAN Motile sperm domain-containing protein 1 OS=Homo sapiens OX=9606 GN=MOSPD1 PE=1 SV=1	2	0.15612	0.153023	0.0476054	0.270343	-0.131802	0.40794	0.754152	0.7561	0.756251	1.03094	-0.0304795	0.0100447	0.0665559	0.0785895	0.0590789	0.663566	0.686386	0.740597	0.939372	0.704113	0.218304	-0.0566735	-0.0316042	0.179414	0.423144	0.388919	0.538129	0.632921	0.873876	1.03424	0.168684	0.0214321	0.0111304	0.193097	0.159764	0.248856	0.359052	0.975397	0.76012	1.02029	0.282281	-0.105261	0.237354	0.120631	0.136058
P17301;D6RG08	Integrin alpha-2	ITGA2	sp|P17301|ITA2_HUMAN Integrin alpha-2 OS=Homo sapiens OX=9606 GN=ITGA2 PE=1 SV=1	17	-0.00520672	0.0130288	-0.069395	0.131259	0.130402	0.322617	0.637776	0.705355	1.01853	0.485671	0.0397841	0.00431358	0.0348594	0.0845162	0.0728479	0.293448	0.642026	0.755117	1.1015	0.627721	-0.0158177	0.098755	0.0489121	0.072462	0.150447	0.214709	0.510389	0.641643	1.02544	0.623102	0.0104841	-0.00269915	0.124152	0.0129228	0.109827	0.215649	0.666392	0.847889	1.15004	0.521474	0.151329	0.000527082	0.20827	0.255015	-0.031165
Q5VW32;F5GXQ0;Q5VW33	BRO1 domain-containing protein BROX	BROX	sp|Q5VW32|BROX_HUMAN BRO1 domain-containing protein BROX OS=Homo sapiens OX=9606 GN=BROX PE=1 SV=1;tr|F5GXQ0|F5GXQ0_HUMAN BRO1 domain- and CAAX motif-containing protein OS=Homo sapiens OX=9606 GN=BROX PE=1 SV=1;tr|Q5VW33|Q5VW33_HUMAN BRO1 domain- and CAAX	12	0.0877063	0.292254	0.483885	0.342672	0.341769	-0.0247483	0.574686	0.411017	1.11802	0.518707	0.00784042	0.0380362	-0.0863793	0.0570285	0.503767	0.32579	0.506662	0.918844	0.938814	0.698761	-1.10595	3.33462	2.56192	-0.373551	-1.30411	-2.13736	-1.06293	5.34978	0.00372745	-1.12016	-0.027931	0.105058	0.0711596	0.174769	0.242851	0.313456	0.527885	0.538406	0.893587	1.06992	0.041536	0.0214691	0.902208	-0.135298	0.565685
Q9H3P7	Golgi resident protein GCP60	ACBD3	sp|Q9H3P7|GCP60_HUMAN Golgi resident protein GCP60 OS=Homo sapiens OX=9606 GN=ACBD3 PE=1 SV=4	12	0.391453	0.10151	-0.203932	0.300131	0.331997	0.138471	0.704786	1.04405	1.13498	0.431611	-0.00876891	0.163032	-0.068997	0.260636	0.298378	0.526149	0.498704	0.670457	0.891059	0.86491	0.599761	-0.70628	0.748249	0.417992	0.154558	0.429184	0.288522	-0.246473	1.10055	1.589	0.248212	0.178297	-0.0710627	0.218612	0.176031	0.331419	0.376356	0.635687	0.840501	1.16151	0.171616	0.00175066	0.271918	0.4362	0.241408
P08962;F8VNT9;F8W022;F8VWK8;F8VV56;F8VX62	CD63 antigen;Tetraspanin	CD63	sp|P08962|CD63_HUMAN CD63 antigen OS=Homo sapiens OX=9606 GN=CD63 PE=1 SV=2;tr|F8VNT9|F8VNT9_HUMAN CD63 antigen (Fragment) OS=Homo sapiens OX=9606 GN=CD63 PE=1 SV=1;tr|F8W022|F8W022_HUMAN Tetraspanin (Fragment) OS=Homo sapiens OX=9606 GN=CD63 PE=1 SV=1;tr|	3	0.338354	-0.0741899	0.0327325	0.423344	-0.0161158	0.370096	0.656183	0.883299	0.544318	1.00287	0.116292	-0.0100884	0.0604663	-0.0788208	0.374466	0.615036	0.518951	0.56866	0.754732	1.04972	-0.0919862	0.238287	0.311558	0.0880506	0.285926	0.275096	0.598726	0.942215	1.07024	0.442779	0.0617396	-0.0409785	0.075296	0.174785	0.278552	0.360217	0.639421	0.626004	0.909572	0.884808	0.264715	0.072322	-0.136182	0.166269	0.357218
Q86TX2;A0A087X0W7;P49753;G3V4F2;A0A087WT95;A0A2R8Y7H3	Acyl-coenzyme A thioesterase 1;Acyl-coenzyme A thioesterase 2, mitochondrial	ACOT1;ACOT2	sp|Q86TX2|ACOT1_HUMAN Acyl-coenzyme A thioesterase 1 OS=Homo sapiens OX=9606 GN=ACOT1 PE=1 SV=1;tr|A0A087X0W7|A0A087X0W7_HUMAN Acyl-coenzyme A thioesterase 2, mitochondrial OS=Homo sapiens OX=9606 GN=ACOT2 PE=1 SV=1;sp|P49753|ACOT2_HUMAN Acyl-coenzyme A th	11	0.1806	0.404418	-0.0197794	0.431376	0.326056	-0.0111914	0.0475117	0.323664	0.814272	1.20964	0.151605	0.327194	-0.170241	0.183075	0.276466	0.474029	0.496009	0.668666	0.835284	0.89256	0.284462	0.281734	-0.152719	0.239564	0.316621	-0.0487736	0.539154	0.781973	0.596417	0.86813	-0.051822	0.193407	0.313621	0.319811	0.129619	0.453094	0.428464	0.470986	0.731848	1.14562	0.61932	-0.800007	0.554177	1.09233	0.258357
Q9H5Q4	Dimethyladenosine transferase 2, mitochondrial	TFB2M	sp|Q9H5Q4|TFB2M_HUMAN Dimethyladenosine transferase 2, mitochondrial OS=Homo sapiens OX=9606 GN=TFB2M PE=1 SV=1	7	-0.043746	0.113909	0.0231013	-0.0325653	0.187229	0.724233	1.13053	1.12771	0.783548	0.366082	0.205335	0.222728	-0.144522	0.181225	0.0730491	0.433417	0.612925	0.672064	1.06427	0.702971	-0.139999	0.61802	0.0205566	0.0567923	0.0472901	0.132281	0.891517	1.01443	1.23634	0.502806	-0.0738166	0.0697567	0.187242	0.329399	0.434061	0.282871	0.384821	0.488566	0.803414	1.11714	-0.0154327	0.0485077	0.324582	0.0953653	0.156331
P11169;Q8TDB8	Solute carrier family 2, facilitated glucose transporter member 3;Solute carrier family 2, facilitated glucose transporter member 14	SLC2A3;SLC2A14	sp|P11169|GTR3_HUMAN Solute carrier family 2, facilitated glucose transporter member 3 OS=Homo sapiens OX=9606 GN=SLC2A3 PE=1 SV=1;sp|Q8TDB8|GTR14_HUMAN Solute carrier family 2, facilitated glucose transporter member 14 OS=Homo sapiens OX=9606 GN=SLC2A14 P	6	-0.0139499	0.0534943	-0.0624797	0.0574797	0.230687	0.451157	0.614861	1.0294	0.77648	0.883889	-0.0106306	-0.0224143	0.0396129	0.0442117	0.079245	0.388154	0.578536	0.956569	0.735664	0.998621	0.00176126	0.027157	0.0133134	0.10796	0.181319	0.368193	0.709158	0.667018	0.89359	1.05155	0.0852035	0.0424531	0.055093	-0.00598114	0.118715	0.196177	0.595796	0.693684	0.885918	1.12051	0.0169425	0.0768686	0.0707191	0.105405	0.0748624
Q9Y4X5;A0A087WT96;H3BSK4;H3BNB9	E3 ubiquitin-protein ligase ARIH1	ARIH1	sp|Q9Y4X5|ARI1_HUMAN E3 ubiquitin-protein ligase ARIH1 OS=Homo sapiens OX=9606 GN=ARIH1 PE=1 SV=2	10	0.210798	0.025839	0.336257	0.270299	-0.118364	0.345395	0.380007	0.554719	0.921775	0.848504	0.227465	-0.070093	0.197713	-0.0689736	0.154555	0.359677	0.76515	0.678493	0.857691	0.958097	0.187235	-0.0402106	0.739937	0.0229543	-0.0674542	0.0971865	0.387175	0.561939	1.131	0.755465	-0.0242406	0.348251	-0.030357	0.121234	0.124135	0.3025	0.573697	0.811975	0.806967	1.02562	-0.0243121	0.314073	0.260446	-0.132073	0.499592
Q8NFJ5;A0A3B3ITN8;F5GWG3	Retinoic acid-induced protein 3	GPRC5A	sp|Q8NFJ5|RAI3_HUMAN Retinoic acid-induced protein 3 OS=Homo sapiens OX=9606 GN=GPRC5A PE=1 SV=2;tr|A0A3B3ITN8|A0A3B3ITN8_HUMAN Retinoic acid-induced protein 3 OS=Homo sapiens OX=9606 GN=GPRC5A PE=1 SV=1	5	-0.0638231	0.0269103	0.295753	0.12184	-0.0727815	0.503419	1.00104	0.98441	0.682034	0.767005	0.325796	-0.110723	0.233623	0.195618	-0.0190503	0.237145	0.261121	0.577988	1.15902	1.17968	-0.0597221	0.06168	0.0869079	0.233714	0.274267	0.360174	0.680117	0.846166	1.03573	0.72678	0.0429957	0.150253	-0.00759126	-0.109732	0.25482	0.461758	0.770567	0.657799	0.978128	0.841224	0.305899	0.0762637	-0.0296964	0.107959	0.0903666
Q10589	Bone marrow stromal antigen 2	BST2	sp|Q10589|BST2_HUMAN Bone marrow stromal antigen 2 OS=Homo sapiens OX=9606 GN=BST2 PE=1 SV=1	4	0.00699379	0.315032	0.27098	0.100328	-0.0432447	-0.292582	0.38589	0.89624	1.07875	0.807032	-0.0940946	0.212242	0.195737	-0.00769852	-0.180119	0.0657964	0.649228	1.08586	1.1203	0.69417	-0.0119646	0.0971536	0.189387	0.0363118	0.138621	-0.0335162	0.784158	0.454914	0.806098	1.06426	-0.0912653	-0.0307763	0.141743	0.122634	-0.0109612	-0.00827345	0.938344	0.620895	0.948796	1.11029	0.209461	0.165463	0.0242551	0.0682805	-0.143558
P31327;A0A669KBF2;Q5R211	Carbamoyl-phosphate synthase [ammonia], mitochondrial	CPS1	sp|P31327|CPSM_HUMAN Carbamoyl-phosphate synthase [ammonia], mitochondrial OS=Homo sapiens OX=9606 GN=CPS1 PE=1 SV=2	81	0.0316035	0.075654	0.228673	0.316605	0.143773	0.328911	0.427202	0.468776	0.58554	0.96472	-0.0920572	0.295843	0.45728	0.0468356	-0.190575	0.260642	0.710367	0.818605	1.00804	0.793805	0.0276245	0.195366	0.145548	0.391935	0.349545	0.0594049	0.13546	0.59776	0.577683	1.09113	0.019943	0.179816	0.141907	0.291187	0.144572	0.172968	0.463158	0.832576	0.761568	1.10109	-0.109844	0.136426	0.326574	0.352898	0.141347
P27105;F8VSL7	Erythrocyte band 7 integral membrane protein	STOM	sp|P27105|STOM_HUMAN Stomatin OS=Homo sapiens OX=9606 GN=STOM PE=1 SV=3;tr|F8VSL7|F8VSL7_HUMAN Stomatin OS=Homo sapiens OX=9606 GN=STOM PE=1 SV=1	10	0.0351362	0.198634	-0.0854823	0.188517	0.402517	0.735839	0.728298	0.794241	1.01172	0.569655	0.152339	0.0965804	0.0981028	0.0420719	-0.08292	0.47937	0.410155	0.670257	1.06881	0.948103	-0.00661228	0.102379	0.311162	0.295931	0.255851	0.428904	0.656294	0.674155	0.819414	1.0416	0.0965046	-0.00674696	0.253509	-0.0199587	-0.0339383	0.287531	0.786267	0.720578	0.860573	0.938553	0.082446	0.2441	0.000519701	0.203376	0.254895
O95562;Q5TIH2	Vesicle transport protein SFT2B	SFT2D2	sp|O95562|SFT2B_HUMAN Vesicle transport protein SFT2B OS=Homo sapiens OX=9606 GN=SFT2D2 PE=1 SV=1;tr|Q5TIH2|Q5TIH2_HUMAN Vesicle transport protein OS=Homo sapiens OX=9606 GN=SFT2D2 PE=1 SV=1	1	0.257121	0.0927612	0.328133	0.0358666	-0.268227	0.734022	0.83204	0.847333	0.846239	0.949182	0.125827	-0.00367432	-0.0110804	0.16211	0.0349913	0.798881	0.357958	0.611879	0.897017	0.978723	0.148771	0.261779	0.193683	0.0743842	0.23137	0.256896	0.609048	0.906055	0.920453	1.05203	-0.0549232	0.223333	0.158386	0.145751	0.0662942	0.310255	0.553573	0.600411	0.946408	1.00314	0.26747	0.479057	0.263387	-0.512175	-0.191639
P15408;C9JCN8	Fos-related antigen 2	FOSL2	sp|P15408|FOSL2_HUMAN Fos-related antigen 2 OS=Homo sapiens OX=9606 GN=FOSL2 PE=1 SV=1;tr|C9JCN8|C9JCN8_HUMAN Fos-related antigen 2 (Fragment) OS=Homo sapiens OX=9606 GN=FOSL2 PE=1 SV=1	5	-0.0160539	-0.0713719	-0.00778388	0.0364665	0.0605141	0.298599	0.770656	1.007	0.870326	0.820146	-0.108644	-0.0834712	0.0311149	0.115574	0.111778	0.329364	0.667863	0.815858	0.893745	0.956263	0.0896427	-0.0161243	0.0159047	0.0488393	0.0714972	0.23277	0.432169	0.812201	1.0492	1.0324	0.00731768	0.0577031	0.0103673	0.0615989	0.109701	0.114787	0.584242	0.829298	1.02356	0.930873	0.0277846	0.0552015	0.0793503	0.0139638	-0.014754
Q9Y6M5	Zinc transporter 1	SLC30A1	sp|Q9Y6M5|ZNT1_HUMAN Zinc transporter 1 OS=Homo sapiens OX=9606 GN=SLC30A1 PE=1 SV=3	11	0.033326	0.508896	0.31125	0.0129918	-0.161529	0.716527	1.07007	0.972395	0.692523	0.876078	0.351696	0.00612236	0.144397	-0.112401	-0.223366	0.383421	0.527016	0.738942	1.14129	0.922593	0.0755912	0.2562	0.275212	0.279167	0.16232	0.556424	0.71005	0.958595	0.886381	0.872593	-0.000811775	0.194446	0.133635	0.0557739	-0.136915	0.224926	0.571309	0.977452	0.962561	0.897336	0.316563	0.473573	-0.250968	0.664303	-0.585719
P21926;A6NNI4;A0A2R8Y478;G8JLH6;A0A087WU13	CD9 antigen;Tetraspanin	CD9	sp|P21926|CD9_HUMAN CD9 antigen OS=Homo sapiens OX=9606 GN=CD9 PE=1 SV=4;tr|A6NNI4|A6NNI4_HUMAN Tetraspanin OS=Homo sapiens OX=9606 GN=CD9 PE=1 SV=1;tr|A0A2R8Y478|A0A2R8Y478_HUMAN Tetraspanin OS=Homo sapiens OX=9606 GN=CD9 PE=1 SV=1;tr|G8JLH6|G8JLH6_HUMAN	5	0.341578	0.00648163	0.549964	0.222068	-0.338005	0.267261	0.811732	0.547571	1.34311	0.590125	0.0306674	0.0153583	0.0062239	0.224814	-0.0475769	-0.197265	0.811503	1.57967	1.03402	0.303894	0.063469	0.397942	0.51934	0.062437	-0.149774	0.457765	0.654181	0.661109	0.884541	0.790873	-0.11148	0.184531	0.131757	0.124556	-0.157979	-0.00533206	0.720355	0.720734	1.08861	1.06555	0.0994939	0.085571	0.210546	-0.0302123	0.398772
P61019;Q8WUD1;A0A3B3ITL1;E9PKL7;H7C125;E9PE37;H0YD31;H0YDL5	Ras-related protein Rab-2A;Ras-related protein Rab-2B	RAB2A;RAB2B	sp|P61019|RAB2A_HUMAN Ras-related protein Rab-2A OS=Homo sapiens OX=9606 GN=RAB2A PE=1 SV=1;sp|Q8WUD1|RAB2B_HUMAN Ras-related protein Rab-2B OS=Homo sapiens OX=9606 GN=RAB2B PE=1 SV=1;tr|A0A3B3ITL1|A0A3B3ITL1_HUMAN Ras-related protein Rab-2B OS=Homo sapien	12	0.0170747	0.135293	0.0210352	0.05146	0.160287	0.620079	0.464542	0.528718	0.350956	0.897354	0.364579	-0.081614	0.319812	-0.0791364	-0.0587495	0.143276	0.470618	0.958771	0.779419	1.06218	-0.111033	0.174989	0.219438	0.130231	0.511316	0.062959	0.336864	0.404759	0.542956	0.974319	0.0633095	-0.0368267	0.263903	0.122715	-0.0721732	0.244886	0.735554	0.891934	0.659733	1.00612	0.0759605	0.0714971	0.254408	0.340244	0.114467
P01033;Q5H9A7;Q5H9B4;Q5H9B5	Metalloproteinase inhibitor 1	TIMP1	sp|P01033|TIMP1_HUMAN Metalloproteinase inhibitor 1 OS=Homo sapiens OX=9606 GN=TIMP1 PE=1 SV=1;tr|Q5H9A7|Q5H9A7_HUMAN Metalloproteinase inhibitor 1 OS=Homo sapiens OX=9606 GN=TIMP1 PE=1 SV=1;tr|Q5H9B4|Q5H9B4_HUMAN Metalloproteinase inhibitor 1 (Fragment) O	2	0.270983	0.193298	-0.0274364	-0.169653	0.0544459	0.354349	0.641795	0.241366	0.320524	1.17476	0.0144479	0.00470385	0.04168	0.0553478	0.149501	0.476407	0.635413	0.675888	0.783937	0.904361	NA	NA	NA	NA	NA	NA	NA	NA	NA	NA	0.0567531	0.0524735	-0.0245326	0.218311	0.194645	0.354191	0.374173	0.565821	0.826406	1.12345	0.0651831	0.0958717	0.0142792	0.0935585	0.195431
Q03405;M0QX27;M0R2E9;M0R0H5;M0QYR6;M0R1I2	Urokinase plasminogen activator surface receptor	PLAUR	sp|Q03405|UPAR_HUMAN Urokinase plasminogen activator surface receptor OS=Homo sapiens OX=9606 GN=PLAUR PE=1 SV=1;tr|M0QX27|M0QX27_HUMAN Urokinase plasminogen activator surface receptor (Fragment) OS=Homo sapiens OX=9606 GN=PLAUR PE=1 SV=1;tr|M0R2E9|M0R2E9_	1	0.00582495	-0.0288465	0.00605847	0.00321662	0.0701809	0.218046	0.590415	0.797232	1.09383	0.710684	-0.0121127	-0.0306608	0.0306027	0.0259013	0.0140071	0.241695	0.638194	0.78442	1.09763	0.653824	0.0371734	0.0654989	0.00526076	0.0120985	0.0481725	0.173734	0.486424	0.701563	0.998692	0.938022	0.047382	0.0346824	-0.0241509	0.00466643	0.0961906	0.193212	0.498385	0.709065	1.10209	0.781973	-0.0108954	0.028885	0.0193853	0.00494523	0.097178
Q05519;Q5T760;Q5T757;B4DWT1;S4R3C4	Serine/arginine-rich splicing factor 11	SRSF11	sp|Q05519|SRS11_HUMAN Serine/arginine-rich splicing factor 11 OS=Homo sapiens OX=9606 GN=SRSF11 PE=1 SV=1;tr|Q5T760|Q5T760_HUMAN Serine/arginine-rich-splicing factor 11 (Fragment) OS=Homo sapiens OX=9606 GN=SRSF11 PE=1 SV=1;tr|Q5T757|Q5T757_HUMAN Serine/ar	10	-0.0551629	0.147768	0.0793187	0.241138	0.278014	0.306449	0.44844	0.323221	0.868056	0.970995	-0.146664	0.255189	-0.0568098	0.272154	0.329158	0.645737	0.511461	0.632769	0.608802	0.807066	0.206122	-0.0175695	0.157311	0.18735	0.348178	0.173526	0.0900078	0.543165	0.741721	1.17842	0.0890834	0.148325	0.103026	0.342328	0.28205	0.200557	0.340617	0.584915	0.621675	1.14629	0.165994	0.182697	-0.102623	0.0369915	0.338375
O00560;B4DHN5;E9PBU7	Syntenin-1	SDCBP	sp|O00560|SDCB1_HUMAN Syntenin-1 OS=Homo sapiens OX=9606 GN=SDCBP PE=1 SV=1;tr|B4DHN5|B4DHN5_HUMAN Syntenin-1 OS=Homo sapiens OX=9606 GN=SDCBP PE=1 SV=1;tr|E9PBU7|E9PBU7_HUMAN Syntenin-1 OS=Homo sapiens OX=9606 GN=SDCBP PE=1 SV=1	8	0.158562	0.177929	0.105639	0.112973	-0.10313	-0.0934525	0.280375	0.907433	1.10071	0.651735	-0.0123557	-0.000473764	-0.0574867	0.0611541	-0.0153103	0.241694	0.699983	0.776818	1.00638	0.870901	0.000595319	0.242888	0.0120609	-0.131167	0.139767	0.294452	0.409823	0.56047	0.800074	0.969808	0.155356	0.100813	-0.0461259	-0.0604916	-0.0290533	0.199176	0.476342	0.7062	1.0793	0.989786	0.409653	0.177492	-0.219545	0.147785	-0.0762759
P09622;E9PEX6;F8WDM5;A0A1W2PR83;F2Z2E3	Dihydrolipoyl dehydrogenase, mitochondrial;Dihydrolipoyl dehydrogenase	DLD	sp|P09622|DLDH_HUMAN Dihydrolipoyl dehydrogenase, mitochondrial OS=Homo sapiens OX=9606 GN=DLD PE=1 SV=2;tr|E9PEX6|E9PEX6_HUMAN Dihydrolipoyl dehydrogenase OS=Homo sapiens OX=9606 GN=DLD PE=1 SV=1	17	0.352009	0.314149	-0.107318	-0.0567914	0.476029	0.531556	-0.068515	-0.159795	0.417322	1.64584	0.104706	-0.0137764	0.326199	-0.311471	0.151045	0.683395	0.451594	0.802505	0.617409	0.934085	-0.0360217	0.0731285	0.0653113	0.319612	0.430445	0.330754	0.30474	0.438801	0.540037	0.877673	0.070379	0.15628	0.0834312	0.110627	0.155182	0.295588	0.387762	0.714204	0.700618	1.07162	0.0529247	0.312685	0.124476	-0.0240671	0.172432
Q96QD8;F8VUY8	Sodium-coupled neutral amino acid transporter 2	SLC38A2	sp|Q96QD8|S38A2_HUMAN Sodium-coupled neutral amino acid transporter 2 OS=Homo sapiens OX=9606 GN=SLC38A2 PE=1 SV=2	5	0.0441088	0.00478948	0.0561345	0.0318153	0.0458999	0.23756	0.515828	0.622908	0.915249	0.949238	-0.00115594	-0.00777003	0.0155298	0.0113106	0.13293	0.322437	0.554774	0.667732	0.926041	0.915999	0.0363756	0.0226128	0.0616395	-0.0026635	0.09239	0.235831	0.481514	0.649463	0.775824	1.07054	0.0282348	0.0261364	0.0236964	0.0461783	0.0994294	0.280577	0.476009	0.637588	0.91263	1.00735	-0.0245928	0.0330376	0.00501073	0.0297084	0.123168
O96006;C9JXP4	Zinc finger BED domain-containing protein 1	ZBED1	sp|O96006|ZBED1_HUMAN E3 SUMO-protein ligase ZBED1 OS=Homo sapiens OX=9606 GN=ZBED1 PE=1 SV=1;tr|C9JXP4|C9JXP4_HUMAN E3 SUMO-protein ligase ZBED1 (Fragment) OS=Homo sapiens OX=9606 GN=ZBED1 PE=1 SV=8	13	-0.0241579	-0.0683203	0.148326	0.281235	0.293052	0.473407	0.816488	1.09241	1.13004	0.289943	-0.0566155	0.128298	0.0845573	0.17039	0.24128	0.387326	0.427935	0.637394	0.472308	1.21234	0.0013967	0.395645	-0.058752	0.0670169	0.295518	0.0946794	0.973354	1.20561	1.11617	0.341782	-0.00408954	0.188104	0.0951841	0.0467635	0.141401	0.407003	0.343452	0.837278	0.814695	0.835422	-0.0194008	0.12587	0.0489713	0.294737	0.208315
Q8IYB8;B1AR60	ATP-dependent RNA helicase SUPV3L1, mitochondrial	SUPV3L1	sp|Q8IYB8|SUV3_HUMAN ATP-dependent RNA helicase SUPV3L1, mitochondrial OS=Homo sapiens OX=9606 GN=SUPV3L1 PE=1 SV=1	15	-0.0276739	0.0537461	0.493134	-0.154495	0.474904	0.404236	0.828986	0.814672	0.393288	1.11429	0.0372531	0.102829	-0.0340086	0.104601	0.188165	0.4969	0.473546	0.716433	0.700413	0.920794	0.0135001	0.191458	0.232823	0.0578772	0.337636	0.433655	0.628728	0.770998	0.862225	0.866186	-0.0194091	0.326852	0.069196	0.145778	0.074436	0.327524	0.226005	0.708773	0.719373	1.1284	0.270742	-0.025037	0.40502	-0.00830893	-0.0663381
O95831;A0A6Q8PG15;A0A6Q8PFM5;A0A6Q8PFE1;A0A6Q8PHC0;A0A6Q8PHJ9;A0A6Q8PFQ8;A0A6Q8PFS4;A0A6Q8PFA7;E9PMA0;A0A6Q8PFW2;A0A6Q8PHJ4;A0A6Q8PF87;A0A6Q8PFN1	Apoptosis-inducing factor 1, mitochondrial	AIFM1	sp|O95831|AIFM1_HUMAN Apoptosis-inducing factor 1, mitochondrial OS=Homo sapiens OX=9606 GN=AIFM1 PE=1 SV=1;tr|A0A6Q8PG15|A0A6Q8PG15_HUMAN Apoptosis-inducing factor 1, mitochondrial OS=Homo sapiens OX=9606 GN=AIFM1 PE=4 SV=1;tr|A0A6Q8PFM5|A0A6Q8PFM5_HUMAN	28	0.0993768	0.119179	0.150346	0.195773	-0.0571082	0.238115	0.410825	0.453245	0.813411	0.939057	-0.0582587	0.0606044	0.484577	-0.128307	0.0870205	0.560806	0.441172	0.636962	0.570308	1.08965	0.118123	-0.0345072	0.324312	0.158946	0.185351	0.136666	0.196947	0.458827	0.613969	1.20359	0.0394033	0.142404	0.126256	0.196165	0.181917	0.197731	0.437297	0.644263	0.747314	1.03178	-0.0921593	0.195763	0.11972	0.101936	0.22379
Q9Y3I0	tRNA-splicing ligase RtcB homolog	RTCB	sp|Q9Y3I0|RTCB_HUMAN RNA-splicing ligase RtcB homolog OS=Homo sapiens OX=9606 GN=RTCB PE=1 SV=1	18	0.914332	0.179808	0.40228	0.487823	-0.998727	-0.906265	0.780343	0.725799	1.18605	1.51356	0.057651	0.109364	0.187539	0.222902	0.290936	0.277592	0.251481	0.548854	0.806848	1.08079	0.265425	0.296167	0.329135	0.0361511	-0.12841	0.428258	0.610268	0.575411	0.810586	1.06201	-0.056443	0.104256	0.375481	0.191849	0.290816	0.144179	0.305811	0.701749	0.780247	0.996012	0.386335	-0.199805	0.376755	0.00123876	0.420323
P05412	Transcription factor AP-1	JUN	sp|P05412|JUN_HUMAN Transcription factor AP-1 OS=Homo sapiens OX=9606 GN=JUN PE=1 SV=2	1	0.0859799	0.205126	0.156815	0.3051	-0.219715	0.148596	-0.0282493	0.38275	0.473161	1.22817	0.081244	0.0803237	0.132573	-0.0739629	0.160084	0.263377	0.62264	0.622152	0.496355	1.20175	0.028969	-0.00795837	0.0457339	0.00865859	0.16715	0.185399	0.447539	0.371324	0.575221	0.915698	0.123023	0.0329085	0.157169	0.0190201	0.142527	-0.0135906	0.772531	0.597945	0.789864	0.965136	0.212668	0.114547	-0.00691809	-0.0566098	0.0553952
Q16719;A0A087X297;B8ZZA3;A0A087WYM2;A0A087WYQ7;F8WEP1	Kynureninase	KYNU	sp|Q16719|KYNU_HUMAN Kynureninase OS=Homo sapiens OX=9606 GN=KYNU PE=1 SV=1;tr|A0A087X297|A0A087X297_HUMAN Kynureninase (Fragment) OS=Homo sapiens OX=9606 GN=KYNU PE=1 SV=1	26	0.0770682	0.167795	0.296866	0.261863	0.434518	0.497105	0.910253	0.799218	0.737734	0.897918	0.301193	-0.153856	0.159563	0.014874	0.207449	0.465245	0.2723	0.3734	0.923173	1.14712	-0.119364	0.660178	0.415743	0.102541	-0.062159	0.47043	0.918623	1.13128	1.07123	0.491845	-0.0324317	0.0633247	0.218953	0.046533	0.0303129	0.337712	0.604759	0.858661	0.929935	0.652702	-0.0478201	0.00332945	0.640649	0.554648	-0.0478136
Q9HAV7	GrpE protein homolog 1, mitochondrial	GRPEL1	sp|Q9HAV7|GRPE1_HUMAN GrpE protein homolog 1, mitochondrial OS=Homo sapiens OX=9606 GN=GRPEL1 PE=1 SV=2	8	0.378034	0.423035	0.92027	0.117446	-0.503031	-0.776427	0.710533	0.578782	1.19453	1.43336	-0.00445166	0.155937	0.11229	0.0930129	0.0565687	0.310004	0.588217	0.677405	0.828126	0.852747	0.224593	0.309439	0.309858	0.0679811	0.123372	0.363912	0.621396	0.583144	0.809554	1.06328	-0.164651	0.0888883	0.219639	0.121689	0.348665	0.211402	0.567622	0.500075	0.762628	1.0139	-0.0607091	0.333016	0.314984	0.336445	0.0196649
P16070;H0YD13;H0Y2P0;H0YE40;H0YDW7;H0YCV9;H0Y5E4;H0YDX6;E9PKC6;H0YD17;J3KN83;Q86UZ1;H0YF08;H0YD90;H0YEV3;H0YEU1	CD44 antigen	CD44	sp|P16070|CD44_HUMAN CD44 antigen OS=Homo sapiens OX=9606 GN=CD44 PE=1 SV=3;tr|H0YD13|H0YD13_HUMAN CD44 antigen OS=Homo sapiens OX=9606 GN=CD44 PE=1 SV=2;tr|H0Y2P0|H0Y2P0_HUMAN CD44 antigen (Fragment) OS=Homo sapiens OX=9606 GN=CD44 PE=1 SV=1;tr|H0YE40|H0Y	11	-0.304456	0.275745	0.547151	0.261846	0.215603	0.57419	0.809167	1.21894	0.624937	0.525195	-0.0225459	0.222524	0.175223	-0.00366043	-0.122062	0.0718843	0.464299	0.787899	1.27653	0.559102	-0.0158201	0.391329	0.286418	0.234269	0.267613	0.275858	0.677405	0.77323	0.911968	0.946044	-0.0609118	0.0106055	0.183361	0.0679306	0.109038	0.192526	0.373773	0.648756	0.903773	0.980339	0.321969	0.189865	0.147892	0.236233	0.0240969
P05362;K7EKL8;E7ESS4	Intercellular adhesion molecule 1	ICAM1	sp|P05362|ICAM1_HUMAN Intercellular adhesion molecule 1 OS=Homo sapiens OX=9606 GN=ICAM1 PE=1 SV=2;tr|K7EKL8|K7EKL8_HUMAN Intercellular adhesion molecule 1 (Fragment) OS=Homo sapiens OX=9606 GN=ICAM1 PE=1 SV=1	12	-0.0089036	0.0193861	-0.0636792	0.0501185	0.28424	0.574293	0.746846	0.819544	0.846483	0.887824	0.0220265	0.0590601	0.0144825	-0.0391457	-0.0142946	0.338488	0.497617	0.704291	0.988525	0.786462	0.102871	0.0737608	-0.0682852	0.123835	0.283525	0.261118	0.577579	0.800862	1.05566	0.945223	-0.0278383	0.0230534	0.102613	-0.0395148	0.223169	0.233356	0.312201	0.505749	1.15418	0.870542	0.137058	0.19126	0.0138224	0.0715243	0.0499913
P11216;H0Y4Z6	Glycogen phosphorylase, brain form	PYGB	sp|P11216|PYGB_HUMAN Glycogen phosphorylase, brain form OS=Homo sapiens OX=9606 GN=PYGB PE=1 SV=5	23	0.0845749	0.011046	0.0988419	0.130117	0.0378308	0.13027	0.382038	0.337896	0.774515	0.933853	0.14099	-0.0543867	0.124462	0.0289246	0.117389	0.310851	0.473756	0.498798	0.956266	0.877367	-0.0383133	0.0420913	0.0416274	0.508571	-0.182636	0.179835	0.364911	0.273138	0.652692	1.07907	0.0582376	0.0435528	-0.0416768	0.181939	0.0579032	0.372579	0.452763	0.532167	1.10948	0.707471	-0.0435223	0.145636	0.0617392	0.0763999	0.193374
Q13618;A0A087WTG3;H7C1L6;H7C399;A0A087X1R9	Cullin-3	CUL3	sp|Q13618|CUL3_HUMAN Cullin-3 OS=Homo sapiens OX=9606 GN=CUL3 PE=1 SV=2	27	1.00025	-1.18054	3.32732	-2.61102	-2.01487	-1.74375	2.59484	3.28633	1.9722	1.05475	0.116515	0.135236	0.248065	-0.140208	0.213784	0.233999	0.513589	0.526644	0.621729	1.11144	1.00003	0.322737	0.29727	0.597679	0.59284	0.948976	-0.0270618	0.183454	0.880798	0.888796	0.149627	0.0327712	0.174543	-0.0729572	0.323951	0.216696	0.369319	0.567248	1.12244	0.697151	0.999926	-0.289148	0.808947	0.597379	1.43982
P50452;A0A1B0GU38;C9JVA8;H7BXK7;P50453;C9JTJ8	Serpin B8	SERPINB8	sp|P50452|SPB8_HUMAN Serpin B8 OS=Homo sapiens OX=9606 GN=SERPINB8 PE=1 SV=2;tr|A0A1B0GU38|A0A1B0GU38_HUMAN Serpin B8 OS=Homo sapiens OX=9606 GN=SERPINB8 PE=1 SV=1;tr|C9JVA8|C9JVA8_HUMAN Serpin B8 (Fragment) OS=Homo sapiens OX=9606 GN=SERPINB8 PE=1 SV=1;tr	4	0.257059	0.116178	-0.0677086	0.252187	0.166753	0.105837	0.580849	0.480346	0.920071	1.03208	-0.232614	0.116525	0.141924	0.0671305	0.1091	0.169941	0.353598	1.01872	0.669849	1.00792	-0.0145577	-0.145433	0.129326	0.336553	0.20685	0.912409	0.0147383	0.618245	0.77012	1.0154	0.553528	-0.0263201	-0.150302	-0.187155	0.0639089	0.0877047	0.50886	0.499389	1.20822	0.864258	0.160296	0.164749	0.0456988	0.0124264	0.401119
P04179;F5H3C5;F5H4R2;F5GYZ5;G8JLJ2;G5E9P6;F5GXZ9	Superoxide dismutase [Mn], mitochondrial	SOD2	sp|P04179|SODM_HUMAN Superoxide dismutase [Mn], mitochondrial OS=Homo sapiens OX=9606 GN=SOD2 PE=1 SV=3;tr|F5H3C5|F5H3C5_HUMAN Superoxide dismutase (Fragment) OS=Homo sapiens OX=9606 GN=SOD2 PE=1 SV=1;tr|F5H4R2|F5H4R2_HUMAN Superoxide dismutase (Fragment)	9	0.0238281	0.0535179	0.0148332	-0.0294218	0.0471269	0.156453	0.534807	0.544259	1.11718	0.660023	-0.00975108	0.0158594	0.0414458	0.000871866	0.00492107	0.120005	0.501333	0.672158	1.07289	0.728517	-0.0149424	-0.0315671	0.0279942	0.0748844	0.0929215	0.203248	0.403091	0.606236	1.01377	0.746975	0.0127127	0.0457356	-0.0360798	0.018105	0.0682539	0.126116	0.419785	0.638028	1.08899	0.766604	0.0150512	0.0522751	0.0344507	0.011882	0.0497207
P06730;D6RBW1;H0Y8J7;D6RFJ3;A6NMX2;D6RHE2;H0Y8X3	Eukaryotic translation initiation factor 4E	EIF4E	sp|P06730|IF4E_HUMAN Eukaryotic translation initiation factor 4E OS=Homo sapiens OX=9606 GN=EIF4E PE=1 SV=2;tr|D6RBW1|D6RBW1_HUMAN Eukaryotic translation initiation factor 4E OS=Homo sapiens OX=9606 GN=EIF4E PE=1 SV=1;tr|H0Y8J7|H0Y8J7_HUMAN Eukaryotic tran	8	0.412758	0.11144	0.00803541	0.0420203	-0.123149	0.0652688	0.37982	0.614138	1.05082	0.873452	0.0382208	0.00192982	0.0119555	0.00866574	0.0547234	0.217169	0.380824	0.661165	0.978474	0.985223	0.574918	-0.059176	0.177934	-0.0596514	0.0170695	0.0497618	0.0897938	0.561529	0.879595	1.20283	0.166617	0.0154284	-0.125142	0.0306686	-0.0310419	0.172357	0.529062	0.700385	0.971868	0.908148	0.26321	-0.328953	0.101647	-0.0432288	0.358449
Q9Y383;A0A0A6YYJ8;B8ZZ12	Putative RNA-binding protein Luc7-like 2	LUC7L2	sp|Q9Y383|LC7L2_HUMAN Putative RNA-binding protein Luc7-like 2 OS=Homo sapiens OX=9606 GN=LUC7L2 PE=1 SV=2;tr|A0A0A6YYJ8|A0A0A6YYJ8_HUMAN Putative RNA-binding protein Luc7-like 2 OS=Homo sapiens OX=9606 GN=LUC7L2 PE=3 SV=1	10	0.267377	0.399326	0.199921	-0.118104	-0.423072	-0.0737878	0.114429	0.930369	0.277885	1.00176	0.105277	0.259641	-0.175874	0.213138	0.180623	0.231442	0.514424	0.681434	0.678606	0.909785	0.265256	-0.0835351	0.111457	0.248765	0.0827418	-0.0125802	0.0745072	0.217061	0.497102	1.17533	0.00504497	0.122717	0.170406	0.221443	0.158481	0.199271	0.447471	0.603646	0.640905	1.02911	0.0771602	0.142594	-0.0169993	0.132865	0.103107
Q15061;C9IZK7;C9JEE7	WD repeat-containing protein 43	WDR43	sp|Q15061|WDR43_HUMAN WD repeat-containing protein 43 OS=Homo sapiens OX=9606 GN=WDR43 PE=1 SV=3	12	0.946401	0.368444	0.746872	0.235733	1.13073	0.844331	0.88245	1.20039	0.976339	-0.763596	0.336823	0.0970799	0.0200094	-0.0126282	0.028888	0.076912	0.387421	0.379204	1.06591	1.11819	0.729524	2.17857	-2.8669	6.34437	3.65739	-5.16505	-2.28853	0.521876	1.95678	1.50008	-0.170202	-0.0723561	0.450961	-0.0573045	0.114151	0.140924	0.560415	0.856796	0.829361	0.845065	0.893539	0.897142	0.726045	0.598915	0.551779
Q9Y2Q9;E5RGC7;H0YAT2;E5RFH3;H7C5V3;E5RK86;E5RFT8	28S ribosomal protein S28, mitochondrial	MRPS28	sp|Q9Y2Q9|RT28_HUMAN 28S ribosomal protein S28, mitochondrial OS=Homo sapiens OX=9606 GN=MRPS28 PE=1 SV=1;tr|E5RGC7|E5RGC7_HUMAN 28S ribosomal protein S28, mitochondrial (Fragment) OS=Homo sapiens OX=9606 GN=MRPS28 PE=1 SV=1;tr|H0YAT2|H0YAT2_HUMAN 28S ribo	3	0.336232	0.437292	-0.381044	0.2029	0.170886	0.010958	0.421989	0.326377	0.853375	1.04687	-0.0330084	0.0277234	-0.0182215	0.0488144	0.246493	0.36551	0.425998	0.757579	0.932324	0.588727	0.125	0.141449	0.0832719	0.383569	-0.0519315	0.226469	0.369222	0.422332	0.541764	1.18469	0.0216298	0.119018	-0.0308835	0.153763	0.182004	0.322067	0.269884	0.611392	0.68798	1.00508	0.0985717	0.34568	0.108465	-0.0255416	0.121227
Q6NVY1;B9A058;B8ZZZ0;F8W8A6;H7C126;H7C400;H7BYI7	3-hydroxyisobutyryl-CoA hydrolase, mitochondrial	HIBCH	sp|Q6NVY1|HIBCH_HUMAN 3-hydroxyisobutyryl-CoA hydrolase, mitochondrial OS=Homo sapiens OX=9606 GN=HIBCH PE=1 SV=2	8	0.151186	0.0355415	0.499231	0.0974653	-0.116751	0.128422	0.453051	0.268929	1.23669	0.811123	-0.161639	-0.00720114	0.41852	0.103489	0.278499	0.372394	0.434829	0.35058	0.853278	0.910298	0.441761	0.225328	0.274324	-0.255927	-0.197742	0.277952	0.211559	0.727163	0.973387	0.887084	0.138642	0.0808472	0.203404	-0.0315773	0.209021	0.327634	0.428993	0.422438	0.665785	1.10786	0.467958	0.130222	0.0816056	0.0167133	-0.294155
Q7Z7F0	UPF0469 protein KIAA0907	KIAA0907	sp|Q7Z7F0|KHDC4_HUMAN KH homology domain-containing protein 4 OS=Homo sapiens OX=9606 GN=KHDC4 PE=1 SV=1	4	0.289777	0.0234921	0.136551	0.0341029	0.246801	0.263726	0.393077	0.259912	1.21478	1.02388	-0.175328	0.23983	0.120706	0.0767273	0.246601	0.419416	0.371451	0.580167	0.8417	0.812801	0.438055	0.142965	0.276306	-0.29698	-0.459753	0.362504	0.787258	1.10932	1.13212	0.394306	0.108372	0.147694	0.121637	0.140082	0.198891	0.149467	0.404189	0.31609	0.831791	1.11586	0.316405	-0.104925	0.0218779	-0.118174	0.303605
P15529	Membrane cofactor protein	CD46	sp|P15529|MCP_HUMAN Membrane cofactor protein OS=Homo sapiens OX=9606 GN=CD46 PE=1 SV=3	4	-0.0871972	0.225793	0.343395	0.0163191	0.393188	0.884934	0.965805	0.840496	0.221999	0.619709	0.32811	-0.0207555	0.107194	0.0670797	-0.149204	0.208877	0.357344	0.583955	1.04652	0.846682	0.0360499	0.580487	0.178682	0.0892491	0.248241	0.0841394	0.777747	1.00522	1.03416	0.390468	-0.125986	0.115406	0.142439	0.0297648	-0.0143821	0.258841	0.787083	0.643688	0.59203	0.946918	0.544207	-0.449205	0.685932	0.701452	-0.105872
O43707;F5GXS2;K7EJH8;K7EP19	Alpha-actinin-4	ACTN4	sp|O43707|ACTN4_HUMAN Alpha-actinin-4 OS=Homo sapiens OX=9606 GN=ACTN4 PE=1 SV=2;tr|F5GXS2|F5GXS2_HUMAN Alpha-actinin-4 OS=Homo sapiens OX=9606 GN=ACTN4 PE=1 SV=2	57	-0.0132547	0.0109869	0.00653675	0.00337734	0.151031	0.159315	0.390913	0.565063	0.344349	0.926927	0.0946526	0.200327	0.259059	-0.0151727	-0.0841704	0.175318	0.375235	0.61796	0.763135	1.05026	-0.048897	-0.0393543	0.285003	-0.0463819	0.0919252	0.0776152	0.451542	0.374482	0.437665	0.961646	-0.0918189	0.0788676	0.189803	0.0393695	0.168535	0.250457	0.598048	0.522519	0.725792	0.955033	0.188844	0.00601339	0.00387306	0.0319175	0.0730192
Q8WXX5	DnaJ homolog subfamily C member 9	DNAJC9	sp|Q8WXX5|DNJC9_HUMAN DnaJ homolog subfamily C member 9 OS=Homo sapiens OX=9606 GN=DNAJC9 PE=1 SV=1	12	-0.0358987	0.0168007	-0.0903084	0.030132	0.1249	-0.122069	-0.0545736	0.165451	0.167743	0.996706	0.182478	-0.142694	0.0758444	-0.12071	0.204186	0.225598	0.546597	0.940859	0.695852	0.738369	0.382583	-0.0499227	0.131326	0.191493	0.0544434	-0.0598792	-0.252832	-0.177025	-0.0686049	1.0473	0.35113	-0.0798921	-0.0130142	0.106968	0.334896	-0.0857239	0.207786	0.547278	0.956498	1.02045	0.213577	0.18901	-0.173138	-0.0812671	0.293095
Q9P258	Protein RCC2	RCC2	sp|Q9P258|RCC2_HUMAN Protein RCC2 OS=Homo sapiens OX=9606 GN=RCC2 PE=1 SV=2	21	-0.0729824	-0.0488684	0.265914	0.280434	0.223798	0.33995	0.502502	0.737002	0.484523	0.898815	0.324467	-0.110131	-0.0309358	-0.130532	0.241995	0.03397	0.503368	0.683311	0.80557	0.956132	0.054621	0.471022	-0.0639821	0.262289	0.192281	-0.104275	0.326836	0.748336	0.740813	0.983147	-0.0194597	0.0972891	0.136009	0.099922	0.117129	0.0102949	0.237978	0.818235	0.658394	1.12142	0.357189	0.133926	-0.0465908	0.18369	0.160207
P30050	60S ribosomal protein L12	RPL12	sp|P30050|RL12_HUMAN 60S ribosomal protein L12 OS=Homo sapiens OX=9606 GN=RPL12 PE=1 SV=1	9	0.00569937	0.39403	-0.256788	0.230903	0.943138	1.03192	0.647292	0.970532	0.291779	0.949969	0.278632	0.0794118	0.0908333	0.0671643	-0.160884	0.175624	0.428214	0.583073	0.905551	0.97014	0.030814	0.380797	0.121319	0.494678	0.267834	0.479115	0.942506	0.709966	0.906204	0.875237	-0.0238614	0.0517868	0.0804231	0.133782	0.132237	0.267164	0.469775	0.470492	0.791177	1.04478	0.5242	-0.236755	0.228861	0.345439	0.318093
P19338;H7BY16;C9JYW2;C9JLB1;C9J1H7;C9JWL1;REV__H7BY16;REV__P19338	Nucleolin	NCL	sp|P19338|NUCL_HUMAN Nucleolin OS=Homo sapiens OX=9606 GN=NCL PE=1 SV=3;tr|H7BY16|H7BY16_HUMAN Nucleolin (Fragment) OS=Homo sapiens OX=9606 GN=NCL PE=1 SV=8	34	0.150689	0.0446156	-0.0549809	0.0846444	0.218515	0.435407	0.352646	0.458002	0.620898	0.913161	0.0253412	0.177359	-0.0695896	0.117194	0.0486233	0.425089	0.42762	0.60812	0.674836	0.917929	0.215818	-0.0595915	0.118762	0.127993	0.314333	0.17273	0.387567	0.257046	0.412539	1.2764	-0.013721	0.0818008	0.158076	0.178274	0.151353	0.175168	0.359528	0.546666	0.638136	1.07724	-0.0544011	0.346478	0.131816	0.0341002	0.049441
P12004	Proliferating cell nuclear antigen	PCNA	sp|P12004|PCNA_HUMAN Proliferating cell nuclear antigen OS=Homo sapiens OX=9606 GN=PCNA PE=1 SV=1	14	-0.0425978	0.25197	0.320929	0.130376	0.0228264	0.432765	0.793958	0.826648	0.514762	0.886462	0.0414901	0.00836061	0.529507	0.0257073	0.066112	-0.350849	0.22803	0.557007	1.09755	1.07892	-0.0904668	0.645925	0.152258	0.175897	0.0897315	-0.0218229	0.566701	0.854151	1.08774	0.677982	0.313755	0.0298051	0.133562	-0.174719	-0.0351501	-0.177944	0.581092	0.890629	0.688848	1.03195	0.432675	-0.177551	0.344142	0.532502	-0.129196
Q07820;A0A087WT64	Induced myeloid leukemia cell differentiation protein Mcl-1	MCL1	sp|Q07820|MCL1_HUMAN Induced myeloid leukemia cell differentiation protein Mcl-1 OS=Homo sapiens OX=9606 GN=MCL1 PE=1 SV=3	6	0.160957	-0.238951	0.146419	-0.0683088	0.122239	0.224196	0.473981	0.865249	0.899387	0.708673	0.0707451	0.0646795	0.233712	0.0326304	-0.131786	0.258244	0.276313	0.709941	0.975139	0.830125	0.0832937	-0.0112914	0.161534	0.14625	0.0534769	0.112732	0.137707	0.602348	1.1549	0.852893	0.0768154	0.0667172	-0.0347457	-0.0221355	0.17095	0.277918	0.430666	0.540968	0.994741	0.81785	0.0532239	0.138086	0.0185354	0.135407	-0.0204968
P53999;D6RC37;D6R970	Activated RNA polymerase II transcriptional coactivator p15	SUB1	sp|P53999|TCP4_HUMAN Activated RNA polymerase II transcriptional coactivator p15 OS=Homo sapiens OX=9606 GN=SUB1 PE=1 SV=3	11	0.999998	3.4697	-0.840578	0.036331	8.30741	4.46149	-2.70814	0.574874	-4.0727	-4.72838	0.231926	-0.146182	0.319831	0.0649094	0.168611	0.116629	0.288945	0.411418	0.899049	1.09544	1	-1.70216	0.835028	-0.291912	0.0662887	-0.484391	-0.102231	0.685704	1.44869	4.04499	0.0814456	0.190052	0.0488226	0.129198	0.0206495	0.125315	0.494237	0.627014	0.727426	1.00642	1	-1.96196	1.20662	1.64832	4.99472
Q16576;E9PC52;Q5JP01;Q5JP02;Q5JNZ6;C9JAJ9;C9J7L0	Histone-binding protein RBBP7	RBBP7	sp|Q16576|RBBP7_HUMAN Histone-binding protein RBBP7 OS=Homo sapiens OX=9606 GN=RBBP7 PE=1 SV=1;tr|E9PC52|E9PC52_HUMAN Histone-binding protein RBBP7 OS=Homo sapiens OX=9606 GN=RBBP7 PE=1 SV=1	13	-0.324552	-0.169006	0.669108	-0.461195	2.4414	2.45867	-0.12115	-0.0217467	-2.61158	2.73006	-0.0570964	-0.00440366	0.125733	0.190408	0.224969	0.0816507	0.557424	0.43222	0.828653	1.02851	0.391984	-0.126962	0.399589	0.464371	0.487175	0.116796	0.063387	0.436141	1.18107	1.17644	0.135177	0.3335	-0.00481829	0.136768	-0.0491823	-0.0347301	0.205285	0.871692	0.863676	0.950703	-0.0179987	0.488007	0.414262	0.199749	0.278563
Q687X5;C9JS50	Metalloreductase STEAP4	STEAP4	sp|Q687X5|STEA4_HUMAN Metalloreductase STEAP4 OS=Homo sapiens OX=9606 GN=STEAP4 PE=1 SV=1;tr|C9JS50|C9JS50_HUMAN Metalloreductase STEAP4 OS=Homo sapiens OX=9606 GN=STEAP4 PE=1 SV=1	9	-0.0921062	0.0631093	-0.0684777	0.251959	0.143447	0.526343	0.513287	0.649196	0.560939	0.996825	0.239594	0.028894	0.150051	-0.168408	0.0772115	-0.0400273	0.430134	0.615624	1.02103	0.86186	0.0486059	0.217567	-0.0336549	0.0867824	0.156995	0.191557	0.521992	0.626787	0.774293	0.953597	-0.061488	-0.0293617	0.105353	0.107891	0.103436	0.175091	0.293496	0.694178	1.02434	0.803026	0.0623644	0.077655	0.11401	0.0985719	0.129074
P62745	Rho-related GTP-binding protein RhoB	RHOB	sp|P62745|RHOB_HUMAN Rho-related GTP-binding protein RhoB OS=Homo sapiens OX=9606 GN=RHOB PE=1 SV=1	6	0.133062	0.219209	0.251061	0.107428	-0.262796	0.319449	0.976653	0.702425	0.571676	0.9049	0.342253	0.0130894	0.110892	-0.0701194	-0.146165	0.0218216	0.471528	0.500382	0.969881	0.943892	0.0446895	0.441436	0.134206	0.0199942	0.0391861	0.071175	0.790529	0.798905	0.90014	0.682807	-0.0225936	-0.0222404	0.155573	0.027053	0.00812896	0.0567647	0.614038	0.664424	0.640408	1.0359	0.518646	-0.29422	0.30587	0.529429	-0.0857499
P28074;H0YJM8	Proteasome subunit beta type-5	PSMB5	sp|P28074|PSB5_HUMAN Proteasome subunit beta type-5 OS=Homo sapiens OX=9606 GN=PSMB5 PE=1 SV=3	13	0.272487	0.0414984	0.254049	0.542638	-0.3427	0.519437	0.163189	0.740417	0.957507	0.784185	-0.0228661	-0.107643	0.25513	0.153118	0.11879	0.0474037	0.206323	0.829123	0.773577	0.995025	0.0432957	0.427919	0.259811	0.34017	-0.0421067	0.431527	0.264422	0.542164	0.26919	1.39632	0.256934	0.315036	-0.170407	0.0286631	-0.0211052	-0.0797006	0.483994	0.516149	0.758367	1.16005	0.0982841	0.622721	-0.0430901	0.253414	0.00799571
P13807;P54840;M0QYU1	Glycogen [starch] synthase, muscle	GYS1	sp|P13807|GYS1_HUMAN Glycogen [starch] synthase, muscle OS=Homo sapiens OX=9606 GN=GYS1 PE=1 SV=2	12	-0.0937425	0.13508	0.0922641	0.119245	0.507968	0.186137	0.366758	0.405213	0.962827	0.840189	0.114111	-0.00145559	0.0523976	0.0827936	0.0907903	0.0815326	0.402434	0.510519	0.885812	1.01386	0.19453	-0.128132	0.0858399	0.460667	0.00168977	0.266191	0.411902	0.433735	0.744531	1.05098	0.297347	0.109758	-0.162548	-0.00871287	-0.105379	0.386767	0.30454	0.461298	1.03067	0.91906	0.0630226	0.169571	0.112133	0.1212	0.169982
P35613;A0A087X2B5;I3L192;A0A087WUV8;R4GMX5;A0A2R8YDZ0;R4GN83	Basigin	BSG	sp|P35613|BASI_HUMAN Basigin OS=Homo sapiens OX=9606 GN=BSG PE=1 SV=2;tr|A0A087X2B5|A0A087X2B5_HUMAN Basigin (Fragment) OS=Homo sapiens OX=9606 GN=BSG PE=1 SV=1;tr|I3L192|I3L192_HUMAN Basigin (Fragment) OS=Homo sapiens OX=9606 GN=BSG PE=1 SV=8;tr|A0A087WUV	9	0.14685	0.138185	-0.145579	0.21494	0.502586	0.207182	0.361634	0.845662	0.943829	0.758926	-0.0540317	0.252864	0.0264694	0.150809	-0.166772	-0.0570118	0.558376	0.727748	1.10889	0.557457	0.224045	-0.0430188	0.0933488	0.210833	0.415643	0.19384	0.415968	0.529306	0.928662	1.00559	0.243598	-0.0151791	-0.0514751	0.106581	0.0961718	-0.0259304	0.370462	0.652744	0.77174	0.956087	-0.0342396	0.497255	0.0420165	0.0966274	0.13427
O43169;H3BUX2;D6RFH4;J3QR91	Cytochrome b5 type B	CYB5B	sp|O43169|CYB5B_HUMAN Cytochrome b5 type B OS=Homo sapiens OX=9606 GN=CYB5B PE=1 SV=3;tr|H3BUX2|H3BUX2_HUMAN Cytochrome b5 type B OS=Homo sapiens OX=9606 GN=CYB5B PE=1 SV=2;tr|D6RFH4|D6RFH4_HUMAN Cytochrome b5 type B OS=Homo sapiens OX=9606 GN=CYB5B PE=1 S	6	0.585185	1.03505	-1.43266	-0.40834	-0.633697	2.15112	0.116102	1.545	0.318287	0.449751	0.0817952	0.311631	-0.140516	0.0790576	-0.0151166	0.256285	0.243056	0.655824	0.74336	1.03511	-1.76198	1.64973	1.00778	-0.275571	-0.5566	2.0034	2.02777	1.747	-1.27876	-0.836985	0.233316	-0.0163392	0.0232626	0.035652	0.123315	0.16649	0.327578	0.487676	0.79424	1.0753	0.133705	0.37378	0.0539926	0.26753	0.2737
P34897;H0YIZ0;G3V5L0;G3V540;G3V4W5;G3V2W0;G3V241;G3V3Y8;G3V4T0;G3V4X0;G3V2E4;G3V2Y1;G3V3C6	Serine hydroxymethyltransferase, mitochondrial;Serine hydroxymethyltransferase	SHMT2	sp|P34897|GLYM_HUMAN Serine hydroxymethyltransferase, mitochondrial OS=Homo sapiens OX=9606 GN=SHMT2 PE=1 SV=3;tr|H0YIZ0|H0YIZ0_HUMAN Glycine hydroxymethyltransferase (Fragment) OS=Homo sapiens OX=9606 GN=SHMT2 PE=1 SV=1	23	0.0838686	0.0470937	0.261159	-0.0278192	-0.0419469	0.443732	0.820638	1.08653	0.476851	0.709521	0.430126	-0.167004	0.33188	-0.157418	-0.307584	0.378846	0.183442	0.593166	0.920183	1.0022	-0.0882387	0.513345	0.18779	0.0938926	0.0428537	-0.118028	0.654378	0.980132	0.902374	0.691128	-0.008533	0.134915	0.109828	0.0539802	-0.0518964	0.0933789	0.436613	0.705373	0.661263	1.07292	0.475258	-0.221483	0.267635	0.477559	-0.15693
P17275	Transcription factor jun-B	JUNB	sp|P17275|JUNB_HUMAN Transcription factor jun-B OS=Homo sapiens OX=9606 GN=JUNB PE=1 SV=1	8	0.00631702	0.0514158	0.0345171	-0.0142472	0.0920388	0.0552721	0.351834	0.473254	0.688835	1.04639	-0.015732	0.0553182	0.00162032	0.0182845	-0.0204496	0.159866	0.438437	0.563557	0.820798	0.970876	0.0530672	-0.0201363	0.0328903	0.0412811	0.0459107	0.0626417	0.340429	0.497048	0.742363	0.99013	-0.0150521	0.0281142	0.0209286	0.0126969	0.0743942	0.111607	0.425686	0.460022	0.87937	0.994808	-0.00321267	0.0052379	0.00088956	0.00991931	0.0517671
Q9Y3C6	Peptidyl-prolyl cis-trans isomerase-like 1	PPIL1	sp|Q9Y3C6|PPIL1_HUMAN Peptidyl-prolyl cis-trans isomerase-like 1 OS=Homo sapiens OX=9606 GN=PPIL1 PE=1 SV=1	3	0.917128	0.703305	0.734817	0.800112	0.916939	0.294417	-0.0967318	0.572282	-0.344745	1.09947	0.349191	-0.0653766	-0.127479	0.16518	0.137364	0.0703939	0.512767	0.55207	0.616	1.03701	0.837398	0.438344	0.70455	1.55843	0.78581	0.402147	0.416243	-0.367159	-0.0252	0.846431	-0.0531042	0.266165	0.150054	-0.0340346	0.122087	0.206115	0.403901	0.449701	0.635039	1.1012	0.614561	-0.507878	1.68425	8.97767	-8.9682
Q96C86;A0A3B3ITF0	m7GpppX diphosphatase	DCPS	sp|Q96C86|DCPS_HUMAN m7GpppX diphosphatase OS=Homo sapiens OX=9606 GN=DCPS PE=1 SV=2;tr|A0A3B3ITF0|A0A3B3ITF0_HUMAN DCS-1 OS=Homo sapiens OX=9606 GN=DCPS PE=1 SV=1	10	0.411134	-0.0858578	0.158316	0.385604	-0.268103	0.0773383	0.360046	0.547243	0.715713	1.02264	-0.182047	0.227061	0.338701	-0.0184982	0.222084	0.111448	0.473793	0.538005	0.611841	1.04956	0.237912	0.0425146	0.181375	0.0950961	0.0595492	0.274663	0.0584259	0.7539	0.66154	0.959095	0.164168	0.17763	0.139631	0.10766	-0.0597657	0.229179	0.237887	0.536456	0.829394	1.00971	-0.0242078	0.222108	-0.21906	0.446372	0.379248
O43290;E9PQI8	U4/U6.U5 tri-snRNP-associated protein 1	SART1	sp|O43290|SNUT1_HUMAN U4/U6.U5 tri-snRNP-associated protein 1 OS=Homo sapiens OX=9606 GN=SART1 PE=1 SV=1	19	0.111019	0.180302	0.222016	0.459113	0.296439	0.216448	0.590308	0.788515	0.599283	0.520604	0.120501	0.0577226	-0.0492623	0.150198	0.236895	0.189871	0.265529	0.636326	0.864481	0.872276	-0.0243985	0.57576	0.222608	0.932298	-0.0247222	-0.148	0.406972	0.766375	0.803676	0.473477	-0.00911005	-0.054654	0.231082	0.335243	0.165501	-0.0671756	0.546285	0.36697	0.694296	1.1361	-0.0742599	0.354344	0.452029	0.129394	0.450605
Q13887	Krueppel-like factor 5	KLF5	sp|Q13887|KLF5_HUMAN Krueppel-like factor 5 OS=Homo sapiens OX=9606 GN=KLF5 PE=1 SV=2	2	-0.00233327	0.0409649	0.0980554	0.0624143	0.170526	0.135298	0.32708	0.280101	0.580675	1.1066	0.0610468	0.359405	0.101697	-0.216606	0.033708	0.19408	0.463562	0.512088	0.833471	0.954771	0.0217617	0.0432923	-0.0469035	0.117358	0.0794686	0.164526	0.432831	0.484578	0.469619	1.03285	0.118934	0.00442593	0.035087	0.154574	0.302809	0.11289	0.0735697	0.709165	0.71704	1.06873	-0.034818	0.058843	0.0791821	0.101314	0.0814101
P29401;A0A0B4J1R6;E9PFF2;F8W888;F8WAX4	Transketolase	TKT	sp|P29401|TKT_HUMAN Transketolase OS=Homo sapiens OX=9606 GN=TKT PE=1 SV=3;tr|A0A0B4J1R6|A0A0B4J1R6_HUMAN Transketolase OS=Homo sapiens OX=9606 GN=TKT PE=1 SV=1;tr|E9PFF2|E9PFF2_HUMAN Transketolase OS=Homo sapiens OX=9606 GN=TKT PE=1 SV=1	33	-0.279825	0.413392	-0.0869714	0.41489	0.0316443	0.0199646	0.533211	0.551519	0.663733	0.975589	-0.0280117	0.182041	0.158028	0.0972878	0.0778303	-0.152475	0.374709	0.57559	0.803648	1.01047	0.108942	0.0392402	0.0836844	0.111908	0.259132	0.133601	0.130314	0.617366	0.686554	1.0664	0.131971	0.120509	-0.016598	-0.0354823	0.127591	-0.0285914	0.419368	0.755501	0.617147	1.0077	0.0846949	0.0676075	0.0271116	0.24311	0.103424
P15407;E9PPX2	Fos-related antigen 1	FOSL1	sp|P15407|FOSL1_HUMAN Fos-related antigen 1 OS=Homo sapiens OX=9606 GN=FOSL1 PE=1 SV=1;tr|E9PPX2|E9PPX2_HUMAN FOS-like antigen 1 isoform 2 OS=Homo sapiens OX=9606 GN=FOSL1 PE=1 SV=1	3	0.0470488	-0.0576065	0.0178761	-0.0126768	0.0743722	0.0922694	0.385184	0.45622	0.906785	0.932959	0.00457147	0.0229266	0.121454	0.136012	0.0457264	0.146853	0.338743	0.468323	0.829259	1.01679	NA	NA	NA	NA	NA	NA	NA	NA	NA	NA	0.0434075	0.142745	0.19381	-0.144784	-0.0586503	0.237056	0.502181	0.353188	0.893679	0.968025	0.0518472	0.0219459	0.00901537	0.0143801	0.0406872
Q9H8H0;J3QLQ6;J3QR28	Nucleolar protein 11	NOL11	sp|Q9H8H0|NOL11_HUMAN Nucleolar protein 11 OS=Homo sapiens OX=9606 GN=NOL11 PE=1 SV=1	13	0.302436	0.900173	1.35086	0.552966	0.186864	1.22092	1.75837	1.04341	-0.55637	-0.319624	0.0538516	0.0796892	0.0349576	-0.0606193	-0.00168808	0.28387	0.429745	0.666626	0.754405	0.840538	0.868439	0.725417	0.886753	0.826966	1.00879	0.751491	0.572053	0.421243	0.175072	0.203787	0.0236318	0.209254	0.0205551	0.15467	0.126092	-0.0641718	0.271321	0.52511	0.711469	1.10344	0.919528	0.72108	0.724198	0.908417	1.04691
Q01628;Q01629;P13164;H7BYV1;E9PS44;E9PQN9;C9JQL5	Interferon-induced transmembrane protein 3;Interferon-induced transmembrane protein 2;Interferon-induced transmembrane protein 1;Putative dispanin subfamily A member 2d	IFITM3;IFITM2;IFITM1	sp|Q01628|IFM3_HUMAN Interferon-induced transmembrane protein 3 OS=Homo sapiens OX=9606 GN=IFITM3 PE=1 SV=2;sp|Q01629|IFM2_HUMAN Interferon-induced transmembrane protein 2 OS=Homo sapiens OX=9606 GN=IFITM2 PE=1 SV=2;sp|P13164|IFM1_HUMAN Interferon-induced	2	0.206041	-0.0230971	0.632585	0.441585	0.509004	0.314459	0.303687	1.05365	1.02659	1.07545	-0.0561285	0.0386858	0.0814256	0.0953219	0.196344	0.16729	0.510017	0.37425	0.654131	1.0313	0.0898158	0.467993	0.220061	0.3226	0.31193	0.435053	0.9019	1.14747	1.0447	0.598424	-0.0647942	0.0232189	0.315749	-0.0600047	0.135433	0.251282	0.361513	0.342385	0.817476	0.970378	-0.18152	0.375886	0.286324	0.74942	0.593928
Q9NPD3;E9PI41;E9PPI9	Exosome complex component RRP41	EXOSC4	sp|Q9NPD3|EXOS4_HUMAN Exosome complex component RRP41 OS=Homo sapiens OX=9606 GN=EXOSC4 PE=1 SV=3;tr|E9PI41|E9PI41_HUMAN Exosome complex component RRP41 (Fragment) OS=Homo sapiens OX=9606 GN=EXOSC4 PE=1 SV=8	7	0.576112	0.834418	3.77546	-2.12627	-10.823	-0.538101	1.62654	3.53156	3.09821	4.10803	0.0106549	0.149975	0.247536	-0.0265138	0.0956445	0.00448706	0.243882	0.686001	0.704143	1.02598	0.0660896	0.592966	-0.705029	0.136638	1.19551	0.671884	0.573157	0.0314586	0.494789	1.00554	-0.106366	0.303716	0.248706	0.101326	-0.0408995	-0.179839	0.422855	0.688262	0.7052	0.998826	0.0126109	0.451466	0.513076	0.475664	0.22644
P34932;A0A087WYC1;A0A087WTS8	Heat shock 70 kDa protein 4	HSPA4	sp|P34932|HSP74_HUMAN Heat shock 70 kDa protein 4 OS=Homo sapiens OX=9606 GN=HSPA4 PE=1 SV=4;tr|A0A087WYC1|A0A087WYC1_HUMAN Heat shock 70 kDa protein 4 OS=Homo sapiens OX=9606 GN=HSPA4 PE=1 SV=1	58	0.0105511	0.311365	0.449695	0.132688	-0.247817	0.629036	0.831228	1.01997	0.0974322	0.733383	0.254247	0.0350408	0.124709	0.0503966	-0.0579322	-0.0418797	0.199119	0.415691	0.964619	1.02651	0.17835	0.796088	-0.075341	-0.169713	0.140872	-0.207275	0.93276	0.96182	1.19113	0.218836	-0.0618539	-0.162454	0.236806	-0.00177914	0.103264	0.024553	0.572344	0.576969	0.652864	1.0298	0.468348	-0.262247	0.478904	0.749961	-0.0845115
Q9Y3F4;H0YH33	Serine-threonine kinase receptor-associated protein	STRAP	sp|Q9Y3F4|STRAP_HUMAN Serine-threonine kinase receptor-associated protein OS=Homo sapiens OX=9606 GN=STRAP PE=1 SV=1	18	3.05024	0.823146	1.90402	3.36664	-7.00118	-5.05485	2.36535	5.42084	1.61582	0.111112	-0.0387049	0.0762449	0.238162	0.17766	0.122132	-0.0713514	0.364231	0.277708	0.811584	1.15406	0.564833	0.883825	0.855996	1.07773	0.930743	0.575013	0.692611	0.605834	0.489469	-0.074908	-0.0692537	0.103827	0.27029	0.173541	-0.176023	-0.0501182	0.553225	0.660146	0.765342	0.880747	0.804484	0.993348	0.638452	0.978616	0.620393
P61978;S4R457;S4R359	Heterogeneous nuclear ribonucleoprotein K	HNRNPK	sp|P61978|HNRPK_HUMAN Heterogeneous nuclear ribonucleoprotein K OS=Homo sapiens OX=9606 GN=HNRNPK PE=1 SV=1	24	-0.0604748	0.419414	0.539512	-0.469518	0.379857	0.861573	0.797346	0.438022	1.03499	-0.054213	0.159935	0.20521	-0.260043	0.034281	-0.0204292	0.370844	0.316134	0.673869	0.529997	0.980335	0.0629396	0.394413	0.157862	0.402971	0.293767	0.245624	0.488914	0.51761	0.581368	0.741043	0.00456317	0.107216	0.110416	0.111261	0.07252	0.113814	0.246009	0.545681	0.629839	1.04881	0.191795	0.19131	0.42525	0.482216	0.0456726
P05388;F8VWS0;Q8NHW5;F8VW21;F8VU65;F8VPE8;G3V210;F8VZS0;F8VQY6;F8VRK7;F8VS58;F8VWV4;F8W1K8	60S acidic ribosomal protein P0;60S acidic ribosomal protein P0-like	RPLP0;RPLP0P6	sp|P05388|RLA0_HUMAN 60S acidic ribosomal protein P0 OS=Homo sapiens OX=9606 GN=RPLP0 PE=1 SV=1;tr|F8VWS0|F8VWS0_HUMAN 60S acidic ribosomal protein P0 OS=Homo sapiens OX=9606 GN=RPLP0 PE=1 SV=1;sp|Q8NHW5|RLA0L_HUMAN 60S acidic ribosomal protein P0-like OS=	16	-0.0725876	0.209143	0.305273	0.165881	0.0617972	0.980091	0.704258	0.867168	0.131577	0.908566	0.0281878	0.0341489	-0.00518716	0.0047038	-0.0182237	0.50915	0.456169	0.466271	0.495703	0.971175	-0.165419	0.624649	0.28339	0.303981	-0.0667514	0.200662	1.00319	0.596833	0.647157	0.83348	0.019862	0.117104	0.068215	0.110691	0.0310684	0.218912	0.333093	0.394431	0.623777	1.02494	0.189327	0.132511	0.339038	0.173986	0.140507
P09651;F8W6I7;F8VZ49;Q32P51;F8VTQ5;A0A2R8Y4L2;F8W646;H0YH80;F8VYN5	Heterogeneous nuclear ribonucleoprotein A1;Heterogeneous nuclear ribonucleoprotein A1, N-terminally processed;Heterogeneous nuclear ribonucleoprotein A1-like 2	HNRNPA1;HNRNPA1L2	sp|P09651|ROA1_HUMAN Heterogeneous nuclear ribonucleoprotein A1 OS=Homo sapiens OX=9606 GN=HNRNPA1 PE=1 SV=5;tr|F8W6I7|F8W6I7_HUMAN Helix-destabilizing protein OS=Homo sapiens OX=9606 GN=HNRNPA1 PE=1 SV=2;tr|F8VZ49|F8VZ49_HUMAN Helix-destabilizing protein	19	0.734041	0.906907	0.626846	0.92198	0.843699	0.821446	0.527646	0.318217	-0.189268	-0.0102135	0.122558	0.145409	-0.0730381	0.125123	0.0293851	0.247457	0.3464	0.550351	0.678197	0.902162	0.147168	0.485375	0.663773	2.16237	1.51196	0.340055	0.267403	-0.0161904	-0.301083	0.240461	-0.0683141	0.177252	0.139006	0.169844	0.113454	0.139951	0.25384	0.531578	0.532712	1.08468	0.947898	0.915465	0.754709	1.0617	0.647695
P37837;F2Z393;E9PM01;E9PKI8	Transaldolase	TALDO1	sp|P37837|TALDO_HUMAN Transaldolase OS=Homo sapiens OX=9606 GN=TALDO1 PE=1 SV=2;tr|F2Z393|F2Z393_HUMAN Transaldolase OS=Homo sapiens OX=9606 GN=TALDO1 PE=1 SV=1	20	0.0897381	0.312527	0.0730932	-0.214381	0.5601	0.322311	0.260689	0.242265	0.627407	1.16728	-0.0442089	0.0572795	0.0819566	0.244007	0.153076	0.176911	0.392974	0.404328	0.680784	0.971813	0.186686	0.057755	0.126953	0.109252	0.393322	0.155524	0.179333	0.46152	0.777583	0.993105	0.181883	0.0969314	-0.00775335	0.176682	0.0206163	0.0943724	0.455332	0.41706	0.710897	0.972901	-0.0839562	0.256288	0.271713	0.0679561	0.0776127
Q13616;A0A590UJ50;A0A590UJ21;A0A0C4DGX4;A0A590UJC4;A0A590UJ56;A0A590UK34;A0A590UJR3;A0A590UJA0;A0A590UJM8;A0A590UJ97;A0A590UJ59	Cullin-1	CUL1	sp|Q13616|CUL1_HUMAN Cullin-1 OS=Homo sapiens OX=9606 GN=CUL1 PE=1 SV=2;tr|A0A590UJ50|A0A590UJ50_HUMAN Cullin-1 OS=Homo sapiens OX=9606 GN=CUL1 PE=1 SV=1;tr|A0A590UJ21|A0A590UJ21_HUMAN Cullin-1 OS=Homo sapiens OX=9606 GN=CUL1 PE=1 SV=1;tr|A0A0C4DGX4|A0A0C4	32	0.0440864	0.568282	0.63515	0.0207204	-0.121735	0.4206	0.752258	0.245227	0.918799	1.08524	0.255948	-0.0791632	0.224764	0.0316665	-0.00233133	-0.142507	0.501531	0.297864	0.770388	1.0883	-0.0383028	0.47061	0.421863	0.110135	0.358422	0.451482	0.54674	0.697429	0.857984	0.692263	0.147256	0.0490225	0.202514	-0.0268127	0.0645992	-0.0403341	0.251063	0.454817	0.859497	0.984841	0.87442	-0.681442	0.41964	0.863373	-0.552675
P46063;F8WA66;F8WD97;F5H2L2;F5H4P4;F5H3W0;F5GYB7	ATP-dependent DNA helicase Q1	RECQL	sp|P46063|RECQ1_HUMAN ATP-dependent DNA helicase Q1 OS=Homo sapiens OX=9606 GN=RECQL PE=1 SV=3	27	-0.580483	0.649302	-0.724634	0.233256	2.6807	0.530338	0.143212	0.927679	-1.49736	1.28439	0.221877	-0.0273591	0.211354	0.018689	0.0650552	-0.191258	0.376359	0.412724	0.848077	1.0127	0.0976815	0.49434	0.213031	0.0280639	0.185569	0.0988195	0.56887	0.512301	0.801144	0.646579	-0.0188085	0.106787	0.117887	0.0668961	-0.0330162	0.0342419	0.353482	0.755028	0.540122	1.0256	0.210756	0.094551	0.397201	0.435463	0.0793841
Q9GZL7	Ribosome biogenesis protein WDR12	WDR12	sp|Q9GZL7|WDR12_HUMAN Ribosome biogenesis protein WDR12 OS=Homo sapiens OX=9606 GN=WDR12 PE=1 SV=2	7	0.322183	0.352468	-0.206246	-0.158366	-0.221247	0.375572	0.61173	0.744859	0.724131	0.992651	0.0352675	0.0544928	0.00612597	-0.039921	-0.00585211	0.350594	0.369731	0.510085	0.641381	0.930199	-0.0551031	0.092063	0.162004	0.264218	-0.0604775	0.181338	0.367102	0.675743	0.922611	0.988236	-0.0286231	0.0850846	0.0554248	0.134817	0.15192	0.0868536	0.186037	0.466201	0.702036	1.01235	0.420685	0.0789168	-0.0350227	-0.112131	0.0486488
P56537;B7ZBH1;A0A0U1RQV5;F8WD20;A0A0B4J1Y7;F8WDS6	Eukaryotic translation initiation factor 6	EIF6	sp|P56537|IF6_HUMAN Eukaryotic translation initiation factor 6 OS=Homo sapiens OX=9606 GN=EIF6 PE=1 SV=1	8	0.0912369	0.0011957	0.246163	0.320645	0.350227	0.307609	0.26042	0.363238	0.792269	0.900874	0.173634	0.0533439	0.233856	-0.0918183	-0.084453	0.138082	0.077616	0.502434	1.02646	0.919689	0.322686	0.143046	0.133844	-0.0677442	0.3184	0.396146	0.307411	0.331432	0.531172	1.21748	0.133999	0.191641	-0.187679	0.048963	0.014354	0.0742202	0.324109	0.536549	0.847998	0.964689	1.25428	-1.14947	0.67851	0.982405	-0.795047
Q08257;A6NP24;C9JH92	Quinone oxidoreductase	CRYZ	sp|Q08257|QOR_HUMAN Quinone oxidoreductase OS=Homo sapiens OX=9606 GN=CRYZ PE=1 SV=1;tr|A6NP24|A6NP24_HUMAN Quinone oxidoreductase (Fragment) OS=Homo sapiens OX=9606 GN=CRYZ PE=1 SV=1;tr|C9JH92|C9JH92_HUMAN Quinone oxidoreductase (Fragment) OS=Homo sapiens	16	0.124572	0.270883	-0.0449493	0.220132	-0.116432	0.304557	0.474763	0.196323	0.509454	1.15929	-0.113692	-0.0611196	0.304619	-0.0708268	0.106674	0.308243	0.35394	0.495021	0.548296	1.01738	0.0655199	-0.137799	0.329197	0.144212	0.373831	0.137288	0.140842	0.296454	0.75356	0.995489	0.109446	0.310727	-0.0763691	0.048387	0.093624	-0.0270423	0.246257	0.438039	0.658456	1.08702	0.0809732	0.118152	0.0159366	0.189064	0.11262
O43615;M0QXU7;M0R301;M0QXM9;M0R124	Mitochondrial import inner membrane translocase subunit TIM44	TIMM44	sp|O43615|TIM44_HUMAN Mitochondrial import inner membrane translocase subunit TIM44 OS=Homo sapiens OX=9606 GN=TIMM44 PE=1 SV=2;tr|M0QXU7|M0QXU7_HUMAN Mitochondrial import inner membrane translocase subunit TIM44 (Fragment) OS=Homo sapiens OX=9606 GN=TIMM4	20	-0.0704721	0.537463	1.01208	0.224247	-0.511034	0.040787	0.705688	0.473536	0.639179	0.864749	0.171425	0.0958875	-0.192604	-0.0690329	-0.0816388	0.300253	0.262738	0.676225	0.89775	0.730431	0.225227	-0.0165539	0.261126	0.488184	0.406809	0.381828	0.155766	0.351132	0.50443	1.15827	0.078394	0.129218	-0.0424003	0.113112	0.124878	0.0335857	0.088708	0.412232	0.742133	1.11157	0.189079	0.287604	0.202946	0.252104	-0.0429062
P46976;C9JQ42;G5E9W8;C9J8R8;C9J7C7	Glycogenin-1	GYG1	sp|P46976|GLYG_HUMAN Glycogenin-1 OS=Homo sapiens OX=9606 GN=GYG1 PE=1 SV=4;tr|C9JQ42|C9JQ42_HUMAN Glycogenin-1 (Fragment) OS=Homo sapiens OX=9606 GN=GYG1 PE=1 SV=8;tr|G5E9W8|G5E9W8_HUMAN Glycogenin 1, isoform CRA_e OS=Homo sapiens OX=9606 GN=GYG1 PE=1 SV=	6	-0.00221573	0.0462962	0.0276132	0.0367973	0.0799507	0.142996	0.277324	0.385683	0.802128	0.996668	-0.0484951	-0.0327025	0.0883116	0.14328	-0.0736683	0.146395	0.319504	0.51036	0.822308	0.911613	-0.00632637	0.0115896	-0.0694279	0.289282	0.0484184	0.123686	0.194051	0.371785	0.757231	1.07295	0.129799	-0.0067277	0.0284206	0.0521263	-0.0176079	0.19182	0.191587	0.337473	0.849881	1.03013	-0.098664	0.14283	0.0895599	0.0126486	0.0354409
P06737;E9PK47	Glycogen phosphorylase, liver form;Alpha-1,4 glucan phosphorylase	PYGL	sp|P06737|PYGL_HUMAN Glycogen phosphorylase, liver form OS=Homo sapiens OX=9606 GN=PYGL PE=1 SV=4;tr|E9PK47|E9PK47_HUMAN Alpha-1,4 glucan phosphorylase OS=Homo sapiens OX=9606 GN=PYGL PE=1 SV=1	30	-0.0833711	-0.00516354	-0.00166801	0.0462098	0.262613	-0.0526295	0.0269502	0.204699	0.756449	0.997627	-0.0928258	-0.0105308	0.306297	-0.0108942	-0.0149187	0.0128533	0.296361	0.405573	0.774595	1.01757	-0.0909423	-0.0801921	-0.092132	0.498842	0.0380878	-0.0724186	0.108758	0.00937823	0.817903	1.01443	0.0884755	-0.00370048	0.0696139	-0.0517121	0.0487295	0.0364516	0.207038	0.452036	1.11734	0.719805	0.0730914	0.0321412	-0.173903	-0.0326542	0.0247972
Q9NR56;C9JP00;A0A0A0MQX8;Q86VM6;Q9NUK0;C9J4T8;B1AKI6;C9JCX1;H7C4Y1	Muscleblind-like protein 1	MBNL1	sp|Q9NR56|MBNL1_HUMAN Muscleblind-like protein 1 OS=Homo sapiens OX=9606 GN=MBNL1 PE=1 SV=2;tr|C9JP00|C9JP00_HUMAN Muscleblind-like protein 1 OS=Homo sapiens OX=9606 GN=MBNL1 PE=1 SV=1;tr|A0A0A0MQX8|A0A0A0MQX8_HUMAN Muscleblind-like protein 1 OS=Homo sapie	8	-0.770973	-0.0497685	1.8686	1.06521	1.00872	0.451009	0.508851	-1.56488	0.451833	1.34703	0.358037	0.0760995	-0.0108522	-0.0272042	-0.177102	0.15602	0.425768	0.464671	0.698768	0.945991	0.393412	0.55068	-0.0799096	-0.0293789	0.059631	0.0584332	0.685968	0.789701	1.17541	0.711688	-0.0164972	0.0944866	0.107682	0.0799343	-0.0208017	0.237513	0.328828	0.570944	0.466236	1.06187	0.255855	-0.0381074	0.95964	-2.64e-05	-0.0104885
O00193;E9PM92;E9PRZ9;E9PQA1	Small acidic protein	SMAP;C11orf58	sp|O00193|SMAP_HUMAN Small acidic protein OS=Homo sapiens OX=9606 GN=SMAP PE=1 SV=1;tr|E9PM92|E9PM92_HUMAN Small acidic protein OS=Homo sapiens OX=9606 GN=C11orf58 PE=1 SV=2;tr|E9PRZ9|E9PRZ9_HUMAN Chromosome 11 open reading frame 58 (Fragment) OS=Homo sapi	6	-0.11491	0.171181	0.238139	0.166309	0.245333	0.0699721	0.114755	0.553679	0.853386	0.725501	-0.0805291	0.106595	0.547401	-0.027473	-0.180285	-0.194315	0.450013	0.488103	0.780981	0.961964	0.522834	-0.125519	0.0311238	0.177051	0.0317054	0.405868	-0.0901699	0.274304	0.499897	1.29625	0.20766	0.0872423	0.0202543	0.0689889	0.0427335	0.0618738	0.0611778	0.48228	0.704111	1.11614	-0.0147962	0.137101	0.0943134	0.214256	0.219477
Q13011;M0R248;M0QZW4;M0QXS7;M0R280;M0R1A2	Delta(3,5)-Delta(2,4)-dienoyl-CoA isomerase, mitochondrial	ECH1	sp|Q13011|ECH1_HUMAN Delta(3,5)-Delta(2,4)-dienoyl-CoA isomerase, mitochondrial OS=Homo sapiens OX=9606 GN=ECH1 PE=1 SV=2;tr|M0R248|M0R248_HUMAN Delta(3,5)-Delta(2,4)-dienoyl-CoA isomerase, mitochondrial (Fragment) OS=Homo sapiens OX=9606 GN=ECH1 PE=1 SV=1	14	-0.0238777	0.301529	0.139553	0.303778	0.472659	0.681622	0.530118	0.572236	0.494189	0.862571	0.0995744	0.251029	0.024619	-0.00343648	-0.161614	-0.189399	0.391617	0.440944	0.762032	1.09213	-0.0800966	0.0311668	0.634554	0.524087	0.566455	0.260622	0.271897	0.46358	0.597362	1.06475	0.29122	-0.00692411	0.10088	-0.00640832	-0.150267	-0.100477	0.148591	0.615278	0.852753	0.962854	0.212699	0.214096	0.426546	0.425914	0.0187305
Q8WUD4;J3KR35;C9JUN5;S4R331	Coiled-coil domain-containing protein 12	CCDC12	sp|Q8WUD4|CCD12_HUMAN Coiled-coil domain-containing protein 12 OS=Homo sapiens OX=9606 GN=CCDC12 PE=1 SV=1;tr|J3KR35|J3KR35_HUMAN Coiled-coil domain containing 12, isoform CRA_a OS=Homo sapiens OX=9606 GN=CCDC12 PE=1 SV=1;tr|C9JUN5|C9JUN5_HUMAN Coiled-coil	6	0.286192	0.184737	0.526991	0.178838	-0.27313	-0.140025	0.509905	0.581352	1.00391	1.11135	0.0391969	0.00429146	0.0686583	-0.00109983	0.0745481	0.358689	0.315865	0.392895	0.576782	1.03822	0.137513	0.172536	0.32209	0.0492712	-0.0426215	0.353194	0.478547	1.00583	0.54218	0.951574	0.0829215	0.0644204	0.168462	-0.0853491	0.130043	0.0689247	0.465215	0.199328	0.788005	0.986071	0.519722	0.127752	-0.327448	-0.00126627	0.616998
Q96BW5;A0A0A0MSI3	Phosphotriesterase-related protein	PTER	sp|Q96BW5|PTER_HUMAN Phosphotriesterase-related protein OS=Homo sapiens OX=9606 GN=PTER PE=1 SV=1;tr|A0A0A0MSI3|A0A0A0MSI3_HUMAN Parathion hydrolase-related protein OS=Homo sapiens OX=9606 GN=PTER PE=1 SV=1	7	0.0351677	-0.186139	0.54495	-0.0857652	0.175358	0.849912	0.744431	0.917344	0.268674	0.869397	0.0768999	0.205006	0.0430496	-0.0334658	-0.119891	0.0589781	0.14237	0.501335	0.972565	0.90902	0.228063	0.117056	0.0934777	0.36846	0.127032	0.401358	0.228911	0.481942	1.14742	0.939615	0.00456157	0.256723	0.0916268	0.0379517	0.0900257	-0.167879	-0.0146318	0.466138	1.19228	0.799067	0.153712	0.31029	-0.150859	0.467144	0.213687
P10155;H0Y9N5;G5E9R9;D6RE09;D6RDN1	60 kDa SS-A/Ro ribonucleoprotein	TROVE2	sp|P10155|RO60_HUMAN 60 kDa SS-A/Ro ribonucleoprotein OS=Homo sapiens OX=9606 GN=RO60 PE=1 SV=2	19	0.161371	0.317578	0.287886	0.276791	-0.0872327	0.663185	0.683155	0.653892	0.840534	0.926067	0.0689293	0.00202127	0.176774	-0.0391616	0.0216563	0.0211858	-0.0961057	0.535939	0.953599	0.963337	-0.0790314	0.608993	0.332533	0.225654	0.0999869	0.481084	0.695937	0.691961	0.846024	0.820086	0.271576	0.299982	-0.290135	-0.0282716	-0.0267701	-0.0995018	0.201836	0.200733	1.15785	0.920873	0.366235	0.224276	-0.220921	0.84075	0.120179
P00505	Aspartate aminotransferase, mitochondrial	GOT2	sp|P00505|AATM_HUMAN Aspartate aminotransferase, mitochondrial OS=Homo sapiens OX=9606 GN=GOT2 PE=1 SV=3	19	0.349535	0.182674	0.672556	0.00137729	-0.949912	1.00357	0.581048	1.07004	0.219965	1.26347	0.43417	-0.0718726	0.150455	-0.107356	-0.125479	0.0734422	0.215826	0.154995	0.939951	1.03048	0.0503938	0.401499	0.336735	0.261003	0.167976	0.0530652	0.619836	0.877152	0.898464	0.7282	0.0229644	0.0601786	0.218456	0.102598	-0.110972	-0.15041	0.331424	0.554207	0.566489	1.09968	0.743796	-0.289495	0.236239	0.789214	-0.360355
Q96G46;K7EJX8;K7EPA4;K7ER20;K7EQU9	tRNA-dihydrouridine(47) synthase [NAD(P)(+)]-like	DUS3L	sp|Q96G46|DUS3L_HUMAN tRNA-dihydrouridine(47) synthase [NAD(P)(+)]-like OS=Homo sapiens OX=9606 GN=DUS3L PE=1 SV=2	12	0.491453	-0.288544	0.0367318	0.219435	0.310111	0.242501	0.320239	0.716288	1.07362	0.526757	0.185549	0.0539539	-0.162781	0.00962676	-0.12593	0.456523	0.313304	0.605964	0.426739	0.967318	0.288111	0.0805746	0.235155	0.141456	0.356993	0.0652252	0.207347	0.500305	0.533722	1.2397	0.0124124	0.033633	0.0574404	0.127395	0.066579	0.111405	0.264179	0.527029	0.577164	0.953029	-0.164123	0.458879	0.319813	-0.0380175	0.357866
P78380;F5H7N8;F5H001;F5GZH1	Oxidized low-density lipoprotein receptor 1;Oxidized low-density lipoprotein receptor 1, soluble form	OLR1	sp|P78380|OLR1_HUMAN Oxidized low-density lipoprotein receptor 1 OS=Homo sapiens OX=9606 GN=OLR1 PE=1 SV=1;tr|F5H7N8|F5H7N8_HUMAN Oxidized low-density lipoprotein receptor 1 (Fragment) OS=Homo sapiens OX=9606 GN=OLR1 PE=1 SV=1;tr|F5H001|F5H001_HUMAN Oxidiz	3	-0.0130524	-0.0168023	0.0920538	0.0166436	0.00133969	0.0736402	0.235995	0.305526	0.988761	0.912106	-0.0615372	-0.0618724	0.0417277	0.0462235	0.100211	0.285999	0.157517	0.330864	0.760502	0.996873	-0.024428	-0.0220605	0.0460528	-0.0573307	-0.0131099	0.127976	0.348609	0.377823	0.856641	0.956038	-0.0263654	0.0275165	0.0130166	0.0419292	0.0715211	0.126238	0.283545	0.292196	0.782677	0.984234	0.0559467	-0.0163797	-0.0178256	0.00718459	-0.00286204
Q9H4A4;A6NKB8;C9JMZ3;A0A087WU27;A0A087WUS4;H7C2T3	Aminopeptidase B	RNPEP	sp|Q9H4A4|AMPB_HUMAN Aminopeptidase B OS=Homo sapiens OX=9606 GN=RNPEP PE=1 SV=2;tr|A6NKB8|A6NKB8_HUMAN Aminopeptidase B OS=Homo sapiens OX=9606 GN=RNPEP PE=1 SV=1	27	-0.00695365	0.345584	0.684587	0.668983	0.239169	0.657374	0.913237	0.596232	0.412024	0.64648	-0.00457057	0.0328245	-0.0653342	-0.0204101	0.0167116	-0.0258632	0.077119	0.44896	0.837187	1.03547	-0.0131317	1.07302	0.307131	-0.0217585	0.57707	-0.0173478	1.09762	1.19511	0.849862	0.109144	-0.154126	-0.0121935	0.142831	0.343841	-0.0124032	-0.172594	-0.051302	0.285728	1.08434	0.877966	0.108918	-0.411285	0.7993	0.0269586	1.55063
Q96AE4;E9PEB5	Far upstream element-binding protein 1	FUBP1	sp|Q96AE4|FUBP1_HUMAN Far upstream element-binding protein 1 OS=Homo sapiens OX=9606 GN=FUBP1 PE=1 SV=3;tr|E9PEB5|E9PEB5_HUMAN Far upstream element-binding protein 1 OS=Homo sapiens OX=9606 GN=FUBP1 PE=1 SV=1	23	-0.0566416	0.236077	0.0897317	-0.0259648	-0.085855	0.128903	0.168543	0.540576	-0.0554955	1.19795	0.240998	-0.0166694	0.307638	-0.129607	-0.183212	-0.00934471	0.288737	0.395851	0.712821	0.976576	0.0832141	0.0778184	0.170959	-0.0660687	-0.0846226	-0.0500143	0.166114	0.51102	0.571895	0.75751	-0.0091348	0.102521	0.110398	0.0685105	0.022291	-0.0104322	0.227311	0.419677	0.551869	1.10078	0.240835	-0.114757	0.110326	0.0738889	0.0456383
P26599;A0A0U1RRM4;A6NLN1;A0A6Q8PEX4;K7EKJ7;A0A0D9SF20;K7EK45;K7ES59;A0A087WU68;K7ELW5;A0A087WUW5;X6R242	Polypyrimidine tract-binding protein 1	PTBP1	sp|P26599|PTBP1_HUMAN Polypyrimidine tract-binding protein 1 OS=Homo sapiens OX=9606 GN=PTBP1 PE=1 SV=1;tr|A0A0U1RRM4|A0A0U1RRM4_HUMAN Polypyrimidine tract-binding protein 1 OS=Homo sapiens OX=9606 GN=PTBP1 PE=1 SV=1;tr|A6NLN1|A6NLN1_HUMAN Polypyrimidine t	17	0.814922	0.66619	0.775592	0.720352	0.831936	0.623925	0.561426	0.236783	0.13432	0.254193	0.221847	0.0932505	-0.179606	0.0411067	-0.0376645	0.387736	0.269687	0.43528	0.49016	0.99379	0.634388	1.44169	1.2764	-1.02747	0.772252	1.5826	-0.120218	0.254983	2.06425	-1.25922	0.0375727	0.0449498	0.0882299	0.117019	0.0957602	0.129947	0.222295	0.428604	0.563348	0.987861	0.42931	1.27087	1.5889	1.40801	0.385915
Q9BZZ5;G3V1C3;H0YER7;E9PQK6	Apoptosis inhibitor 5	API5	sp|Q9BZZ5|API5_HUMAN Apoptosis inhibitor 5 OS=Homo sapiens OX=9606 GN=API5 PE=1 SV=3;tr|G3V1C3|G3V1C3_HUMAN Apoptosis inhibitor 5 OS=Homo sapiens OX=9606 GN=API5 PE=1 SV=1;tr|H0YER7|H0YER7_HUMAN Apoptosis inhibitor 5 (Fragment) OS=Homo sapiens OX=9606 GN=A	22	0.171031	0.146554	0.0868626	-0.173474	-0.160166	-0.288146	0.123933	0.262706	0.128716	1.00396	-0.00277695	0.0592063	0.23242	-0.0329511	-0.00518383	-0.0525681	0.435177	0.445983	0.495323	1.00858	-0.158025	-0.0461695	0.10293	0.169067	0.0188904	-0.21081	0.188774	0.0649986	0.184785	0.987536	-0.0194915	0.115098	0.165257	0.00308869	0.0524922	-0.0262612	0.308496	0.401567	0.60278	0.980188	0.0736799	0.12052	0.0720912	-0.0599562	-0.0537629
P49321;E9PPR5;H0YF33;H0YDS9;E9PNB5;E9PQG5;E9PAU3;E9PKR5;E9PJQ2	Nuclear autoantigenic sperm protein	NASP	sp|P49321|NASP_HUMAN Nuclear autoantigenic sperm protein OS=Homo sapiens OX=9606 GN=NASP PE=1 SV=2	43	0.0152562	-0.00495899	-0.0196846	0.236225	-0.0417805	0.28947	0.406739	0.778802	0.244502	1.0191	0.271248	0.210849	-0.0233105	0.138046	-0.218559	0.0227654	0.267581	0.382543	0.566375	1.07306	0.260898	0.129089	0.145089	-0.0854548	-0.0416023	0.10626	0.223849	0.52751	0.732648	0.925385	0.0541473	-0.013408	0.128616	0.0290746	0.133977	0.0484517	0.350307	0.44476	0.50509	1.00958	0.109305	0.077453	0.20045	0.232073	-0.149873
Q92598;A0A0A0MSM0;R4GN69;Q5TBM3	Heat shock protein 105 kDa	HSPH1	sp|Q92598|HS105_HUMAN Heat shock protein 105 kDa OS=Homo sapiens OX=9606 GN=HSPH1 PE=1 SV=1;tr|A0A0A0MSM0|A0A0A0MSM0_HUMAN Heat shock protein 105 kDa OS=Homo sapiens OX=9606 GN=HSPH1 PE=1 SV=1	42	-0.00540331	0.122101	0.419038	0.23345	0.287667	0.576705	0.857449	0.809423	0.327568	0.548106	0.335459	-0.00777709	-0.195626	0.0234077	0.0306503	0.096312	0.192105	0.334806	0.827831	0.920302	0.00359984	0.944343	0.118472	-0.0851057	-0.0449928	-0.0226674	0.979325	1.0838	1.0475	0.151832	-0.0658071	-0.0273281	0.126837	0.0960205	0.0757099	0.077946	0.184344	0.427873	0.635809	1.02606	0.726317	-0.887195	0.961724	1.47222	-0.497086
O95218	Zinc finger Ran-binding domain-containing protein 2	ZRANB2	sp|O95218|ZRAB2_HUMAN Zinc finger Ran-binding domain-containing protein 2 OS=Homo sapiens OX=9606 GN=ZRANB2 PE=1 SV=2	13	-0.173087	0.304593	0.36477	0.438914	-0.353791	0.476409	0.785124	0.892246	0.497913	0.733998	-0.00546161	-0.103624	0.367538	-0.0687216	0.122831	0.280916	0.199124	0.15902	0.536675	1.14083	0.188371	0.3653	0.302407	0.0654186	0.0231842	-0.00763641	0.512553	0.649788	0.905696	0.962009	-0.0165137	0.0009854	0.0378593	0.0286316	0.160249	0.170822	0.328275	0.470151	0.458928	0.989734	0.453953	0.0613632	0.127283	0.391986	-0.0649417
Q9H1E3	Nuclear ubiquitous casein and cyclin-dependent kinase substrate 1	NUCKS1	sp|Q9H1E3|NUCKS_HUMAN Nuclear ubiquitous casein and cyclin-dependent kinase substrate 1 OS=Homo sapiens OX=9606 GN=NUCKS1 PE=1 SV=1	11	0.13597	0.167835	0.15573	0.311494	0.151459	0.214001	0.370597	0.487255	0.613036	0.993803	-0.00848944	0.0177664	0.186664	0.0231082	0.0117713	0.159281	0.200626	0.402741	0.569573	0.992801	0.225714	-2.18831	0.961374	1.854	0.982206	0.818962	-0.666725	-0.042373	-0.34448	2.00082	-0.00679992	0.0717083	0.0881371	-0.0124534	0.0828936	0.139687	0.252725	0.379363	0.584896	0.975687	0.125324	0.212731	0.166095	0.151232	0.168194
P18754;C9JW69;C9JRH2;C9J3R0;C9JMJ4;C9JQZ4;M0R1Q8	Regulator of chromosome condensation	RCC1	sp|P18754|RCC1_HUMAN Regulator of chromosome condensation OS=Homo sapiens OX=9606 GN=RCC1 PE=1 SV=1;tr|C9JW69|C9JW69_HUMAN Regulator of chromosome condensation (Fragment) OS=Homo sapiens OX=9606 GN=RCC1 PE=1 SV=1;tr|C9JRH2|C9JRH2_HUMAN Regulator of chromos	11	0.141187	-0.100016	1.13441	0.471373	-0.712828	0.35606	1.2445	0.831472	0.0369327	1.11205	0.0437057	-0.0179396	-0.0902132	0.0455766	0.0485121	0.24261	0.205983	0.306957	0.627677	1.01093	0.0891434	0.440479	0.394081	0.2494	0.271527	0.18168	0.76721	0.633923	0.66914	0.818564	-0.0245451	0.0188824	0.0711138	0.0426022	0.0812848	0.071677	0.136038	0.412651	0.60828	1.00582	-0.453737	1.50185	0.358382	-1.83011	0.927105
Q8TCS8;H7C3C5;H7BXF6	Polyribonucleotide nucleotidyltransferase 1, mitochondrial	PNPT1	sp|Q8TCS8|PNPT1_HUMAN Polyribonucleotide nucleotidyltransferase 1, mitochondrial OS=Homo sapiens OX=9606 GN=PNPT1 PE=1 SV=2	30	-0.354582	-0.00759563	0.386952	0.283969	0.218502	1.04622	1.02338	1.02188	0.194535	0.380981	0.0297521	0.0100245	-0.100621	0.0588303	0.00380349	0.169523	0.199556	0.592976	0.549121	0.869305	0.0722004	0.226219	0.0709793	0.340706	0.429505	0.254758	0.44634	0.751581	0.594782	1.00717	0.118966	0.0463272	0.0721656	0.0192154	0.00151607	0.0599396	0.181275	0.327252	0.436941	1.11867	0.638439	-0.0410451	0.0868932	0.0659508	0.0871414
P52597;A0A1B0GW42	Heterogeneous nuclear ribonucleoprotein F;Heterogeneous nuclear ribonucleoprotein F, N-terminally processed	HNRNPF	sp|P52597|HNRPF_HUMAN Heterogeneous nuclear ribonucleoprotein F OS=Homo sapiens OX=9606 GN=HNRNPF PE=1 SV=3	13	-0.0538176	0.703555	0.570589	0.545416	0.471005	0.750361	0.626918	1.00834	-0.0469336	0.630009	0.206491	-0.105284	0.03153	0.0677117	-0.115517	0.413266	0.227316	0.257765	0.500612	1.04695	0.190561	0.592169	0.0415479	0.338375	0.240943	-0.786068	1.08539	1.35429	0.928274	1.21996	-0.01886	0.0426914	0.105609	0.0642137	0.100744	0.109491	0.185463	0.472923	0.478926	0.989637	-0.0330052	1.20995	-0.577209	-0.293035	1.38542
O75937;S4R3J5	DnaJ homolog subfamily C member 8	DNAJC8	sp|O75937|DNJC8_HUMAN DnaJ homolog subfamily C member 8 OS=Homo sapiens OX=9606 GN=DNAJC8 PE=1 SV=2	13	-0.0480901	0.415799	0.703169	0.179941	0.247282	-0.685992	0.441365	0.503211	0.593806	1.4193	0.107624	0.295995	-0.217429	0.114575	0.339443	-0.103026	-0.220609	0.262525	0.868569	0.958793	0.357507	-0.130919	0.47964	0.00383865	0.174778	0.215685	0.402937	0.488244	0.474067	1.30401	-0.12578	-0.0355644	0.203159	-0.0228364	0.119981	0.0674396	0.34756	0.23102	0.550697	1.07078	0.204954	0.0859171	0.114845	0.0711485	0.0793672
P17661	Desmin	DES	sp|P17661|DESM_HUMAN Desmin OS=Homo sapiens OX=9606 GN=DES PE=1 SV=3	1	NA	NA	NA	NA	NA	NA	NA	NA	NA	NA	0.0634726	0.0446262	0.0104941	0.0481287	0.0119559	0.185987	0.356149	0.328792	0.305339	1.03173	NA	NA	NA	NA	NA	NA	NA	NA	NA	NA	-0.0543108	0.0377109	0.0800083	0.0626979	0.0801385	0.166917	0.239802	0.459234	0.386669	0.927808	1.05039	0.825974	0.850603	0.817522	0.998716
P51659;A0A2R8YD50;E7ET17;A0A2R8Y7L2;E7EPL9;E7ER27;A0A2R8YDT8;A0A2R8YF45;A0A2R8YEG2;A0A2R8Y7W2;A0A2R8YF39	Peroxisomal multifunctional enzyme type 2;(3R)-hydroxyacyl-CoA dehydrogenase;Enoyl-CoA hydratase 2	HSD17B4	sp|P51659|DHB4_HUMAN Peroxisomal multifunctional enzyme type 2 OS=Homo sapiens OX=9606 GN=HSD17B4 PE=1 SV=3;tr|A0A2R8YD50|A0A2R8YD50_HUMAN Peroxisomal multifunctional enzyme type 2 OS=Homo sapiens OX=9606 GN=HSD17B4 PE=1 SV=1;tr|E7ET17|E7ET17_HUMAN Peroxis	27	0.247652	-0.143236	0.112001	0.113624	0.137488	0.432901	0.196266	0.14169	0.548794	1.15606	0.123229	0.0497004	0.0616998	0.0686179	-0.109538	0.0381754	0.0649962	0.372706	0.565924	0.943607	-0.00582855	0.283922	0.0801582	0.128027	0.221178	-0.123832	0.355997	0.36442	0.638782	1.00041	0.035993	0.0777483	0.0317004	-0.00369392	0.0117727	0.0253175	0.128365	0.461077	0.384514	1.02632	-0.000191634	0.124326	0.153189	0.187692	0.0389161
P31431	Syndecan-4	SDC4	sp|P31431|SDC4_HUMAN Syndecan-4 OS=Homo sapiens OX=9606 GN=SDC4 PE=1 SV=2	7	-0.0323475	0.0419438	-0.0774956	0.182077	0.225745	0.000120344	0.239725	0.160922	0.5476	1.04231	0.00011996	0.0164358	0.033723	0.0286907	0.0323501	0.152551	0.19076	0.293729	0.391312	1.04297	-0.0217206	-0.0144242	0.0130182	0.0493618	0.0699389	0.105355	0.314622	0.34535	0.548992	0.920108	-0.00972412	-0.0246817	-0.00272274	0.00751585	0.0772403	0.106441	0.296296	0.284175	0.528305	0.9198	0.0739792	-0.0104519	0.00319956	0.00448415	0.0520399
Q96IR7	4-hydroxyphenylpyruvate dioxygenase-like protein	HPDL	sp|Q96IR7|HPDL_HUMAN 4-hydroxyphenylpyruvate dioxygenase-like protein OS=Homo sapiens OX=9606 GN=HPDL PE=1 SV=1	11	-0.0923677	1.93333	0.0011245	0.286681	2.17517	1.39941	-0.693014	-1.32935	0.12922	0.302023	0.208414	-0.0422657	0.328877	0.0346093	-0.113135	-0.0835924	-0.0436007	0.266582	0.677987	0.99914	-0.00127479	0.485308	0.295847	0.841785	0.626714	0.258456	0.142207	0.299398	0.228105	0.935685	0.0475279	0.16255	-0.00277554	-0.0716823	0.150597	-0.175981	0.23262	0.348616	0.478627	1.06292	0.0445921	-0.067696	0.774791	0.191055	-0.112109
P35354	Prostaglandin G/H synthase 2	PTGS2	sp|P35354|PGH2_HUMAN Prostaglandin G/H synthase 2 OS=Homo sapiens OX=9606 GN=PTGS2 PE=1 SV=2	2	NA	NA	NA	NA	NA	NA	NA	NA	NA	NA	0.0249781	-0.00269474	0.00231596	0.0216442	0.0278529	0.0764405	0.15879	0.268138	0.508029	0.992949	NA	NA	NA	NA	NA	NA	NA	NA	NA	NA	-0.00389666	0.0392886	0.0222351	0.0193193	-0.017801	-0.0769031	0.316334	0.31595	0.508626	0.955292	0.0327229	0.052023	-0.0461725	0.0451851	-0.0238501
P08670;B0YJC4;B0YJC5;A0A1B0GTT5;P41219;H7C5W5;A0A1B0GVG8;P07197;P07196;Q16352;F8W835;E7EMV2;E7ESP9	Vimentin	VIM	sp|P08670|VIME_HUMAN Vimentin OS=Homo sapiens OX=9606 GN=VIM PE=1 SV=4;tr|B0YJC4|B0YJC4_HUMAN Vimentin OS=Homo sapiens OX=9606 GN=VIM PE=1 SV=1;tr|B0YJC5|B0YJC5_HUMAN Vimentin OS=Homo sapiens OX=9606 GN=VIM PE=1 SV=1	22	1.58984	0.823506	0.0556437	0.0500661	0.0419741	0.274079	1.07051	0.690766	-0.832465	1.95555	0.138997	0.052286	-0.082605	8.14e-05	-0.0228525	0.185456	0.276733	0.409302	0.290954	0.991309	0.366049	1.17836	1.72306	1.05124	0.921123	-0.219281	-0.315943	0.625527	-0.703712	1.09305	-0.0732159	0.0483092	0.0633465	0.0299292	0.0526381	0.110376	0.245727	0.504458	0.355066	0.903028	0.872557	0.6834	0.78111	0.795973	0.601607
Q15011;H3BTA8;H3BTT7;H3BP08;H3BRS4;H3BV54	Homocysteine-responsive endoplasmic reticulum-resident ubiquitin-like domain member 1 protein	HERPUD1	sp|Q15011|HERP1_HUMAN Homocysteine-responsive endoplasmic reticulum-resident ubiquitin-like domain member 1 protein OS=Homo sapiens OX=9606 GN=HERPUD1 PE=1 SV=1;tr|H3BTA8|H3BTA8_HUMAN Homocysteine-responsive endoplasmic reticulum-resident ubiquitin-like do	4	-0.0249881	-0.0178882	0.0326078	0.0233279	0.160682	0.0385752	0.232163	0.227671	0.277272	0.947382	0.0666565	0.0313228	0.0475605	0.0552299	-0.0151309	0.15905	0.165636	0.269673	0.319827	1.068	0.0465813	-0.0464582	-0.0250752	0.120998	0.0722034	0.142296	0.182769	0.170699	0.202507	1.03028	0.000298603	0.021074	-0.0474228	0.0858484	0.124612	0.0304349	0.263622	0.379835	0.295106	1.01442	-0.0223562	0.0482967	-0.0711884	0.036118	0.0597605
Q9UKD2	mRNA turnover protein 4 homolog	MRTO4	sp|Q9UKD2|MRT4_HUMAN mRNA turnover protein 4 homolog OS=Homo sapiens OX=9606 GN=MRTO4 PE=1 SV=2	6	-0.00460044	-0.0214817	-0.134027	0.106655	0.139783	0.104936	0.140228	0.19328	0.509327	0.9483	-0.109716	-0.0974085	0.0624662	0.000412029	0.144821	0.509755	-0.00350823	0.0989369	0.528037	0.999283	0.479953	-0.182032	-0.174041	0.310951	-0.133241	-0.0997122	0.0971133	0.339144	0.213182	1.13108	-0.0684226	-0.0156747	0.119704	0.0632245	0.074983	0.0239205	0.185931	0.334075	0.49567	0.919669	-0.0431344	0.0917156	0.0773443	0.135285	0.0783505
Q14061;C9J8T6	Cytochrome c oxidase copper chaperone	COX17	sp|Q14061|COX17_HUMAN Cytochrome c oxidase copper chaperone OS=Homo sapiens OX=9606 GN=COX17 PE=1 SV=2;tr|C9J8T6|C9J8T6_HUMAN Cytochrome c oxidase copper chaperone OS=Homo sapiens OX=9606 GN=COX17 PE=1 SV=1	1	0.0860017	0.121424	0.153615	0.127084	0.129031	-0.302548	0.370943	0.0453255	0.866182	0.888773	-0.116448	0.00171314	0.0199818	0.0602868	-0.033563	0.283796	0.38157	0.100561	0.564185	0.905196	0.0891602	0.0155595	0.333293	0.199647	-0.05253	0.0328484	-0.048331	0.253521	0.508259	1.1544	0.112363	-0.0494129	0.0449837	-0.0203822	0.214242	-0.0825072	0.298926	0.21337	0.420381	1.01532	-0.0246563	0.185869	-0.093596	0.214396	0.0876247
Q13838;Q5STU3;A0A0G2JJZ9;A0A140T9X3;F6WLT2;F6TRA5;A0A0A0MT12;F6S4E6;A0A140T9X9;A0A140T996;A0A140T9L4;A0A140T973;A0A140T9K1;F6R6M7;H0Y400;A0A0G2JJL7;F6QYI9;A0A0G2JHN7;H0YCC6;F6S2B7;F6U6E2;A0A140T9N3;A0A140T9K2;F6SXL5	Spliceosome RNA helicase DDX39B	DDX39B	sp|Q13838|DX39B_HUMAN Spliceosome RNA helicase DDX39B OS=Homo sapiens OX=9606 GN=DDX39B PE=1 SV=1;tr|Q5STU3|Q5STU3_HUMAN RNA helicase OS=Homo sapiens OX=9606 GN=DDX39B PE=1 SV=2;tr|A0A0G2JJZ9|A0A0G2JJZ9_HUMAN Spliceosome RNA helicase DDX39B (Fragment) OS=H	16	0.0873016	0.423041	0.191082	0.148823	-0.266842	0.548597	0.713378	1.13037	0.223845	0.68246	0.319426	-0.00311707	0.0986304	0.0291369	-0.133763	-0.0741997	-0.0140255	0.122247	0.511591	1.02686	0.00603936	0.653648	0.11136	0.176136	0.121875	-0.0155408	0.724899	0.735443	0.841967	0.526226	-0.114081	-0.0596458	0.187296	-0.00627709	-0.0886204	-0.131542	0.316163	0.377259	0.398808	1.00342	0.453037	0.0602035	0.482187	0.894121	-0.267955
P22830;A0A499FJN5;K7ELX4;K7EJX5	Ferrochelatase, mitochondrial	FECH	sp|P22830|HEMH_HUMAN Ferrochelatase, mitochondrial OS=Homo sapiens OX=9606 GN=FECH PE=1 SV=2;tr|A0A499FJN5|A0A499FJN5_HUMAN Ferrochelatase OS=Homo sapiens OX=9606 GN=FECH PE=1 SV=1;tr|K7ELX4|K7ELX4_HUMAN Ferrochelatase, mitochondrial (Fragment) OS=Homo sap	3	0.99282	1.1831	0.967851	0.781169	-0.496113	-0.521412	0.617181	-0.0317673	0.763487	1.13536	0.114444	0.0925599	0.143082	0.169486	0.00808768	-0.179225	-0.189634	0.144491	0.518356	1.06141	0.978447	1.24604	2.27639	0.49327	1.3383	-1.37667	-3.18526	0.482117	-0.242518	3.38156	0.108402	0.0158911	0.0511875	0.109785	0.0736729	0.00103012	-0.219158	0.144585	0.58194	1.01572	1.00479	0.621412	0.586786	0.418067	0.467016
P01100;G3V2V7;G3V5N7;G3V5J9	Proto-oncogene c-Fos	FOS	sp|P01100|FOS_HUMAN Proto-oncogene c-Fos OS=Homo sapiens OX=9606 GN=FOS PE=1 SV=1;tr|G3V2V7|G3V2V7_HUMAN Cellular oncogene fos OS=Homo sapiens OX=9606 GN=FOS PE=1 SV=1	3	0.0602205	0.0163859	0.0467238	-0.00242869	-0.00793993	0.0296062	0.1786	0.25069	0.538064	0.975237	0.00704213	0.0173096	-0.00231382	-0.0243931	0.0314885	0.022286	0.099626	0.199872	0.389062	1.00265	0.0185516	0.0603278	0.0266927	0.0337108	-0.00499842	0.02993	0.157139	0.2812	0.451235	1.03137	-0.0119741	-0.0107052	-0.0187733	0.0154732	0.00469573	0.0275255	0.110003	0.211673	0.468929	0.945781	-0.0143293	0.296052	-0.152557	0.0638557	-0.143268
Q99747;J3KTJ6;J3QS28;J3QKW4	Gamma-soluble NSF attachment protein	NAPG	sp|Q99747|SNAG_HUMAN Gamma-soluble NSF attachment protein OS=Homo sapiens OX=9606 GN=NAPG PE=1 SV=1	9	0.133251	0.535409	-0.0101154	0.405203	0.626759	-0.0645066	0.356163	-0.172177	1.37248	0.885658	0.0793709	0.130484	-0.113642	0.061306	0.0885254	0.0202384	0.287155	-0.181122	0.371358	1.11927	0.186615	-0.339653	-0.0749319	1.19952	0.725282	1.0598	-0.0292245	-0.635168	0.138068	1.83781	0.0213229	-0.0617651	0.0373323	0.0332603	0.055311	0.0216125	0.0617282	0.3294	0.459129	0.905614	0.17786	0.28473	0.229041	-0.117874	0.682801
O15228;Q5TBH8;A0A2R8YH69;Q5TBH6	Dihydroxyacetone phosphate acyltransferase	GNPAT	sp|O15228|GNPAT_HUMAN Dihydroxyacetone phosphate acyltransferase OS=Homo sapiens OX=9606 GN=GNPAT PE=1 SV=1;tr|Q5TBH8|Q5TBH8_HUMAN Dihydroxyacetone phosphate acyltransferase (Fragment) OS=Homo sapiens OX=9606 GN=GNPAT PE=1 SV=1	12	0.99985	0.502349	-0.708009	1.39978	2.38018	0.0634211	0.572024	0.782766	0.461964	-0.116191	0.193894	0.0144296	0.00716734	-0.078893	0.00942379	0.194249	-0.119145	-0.0207533	-0.0519123	1.03371	1.00078	0.423384	0.0464795	-0.130368	-0.341523	0.602144	0.928941	1.66074	1.18149	0.966061	0.170529	0.106557	-0.0615755	0.093504	-0.0484295	-0.047047	-0.223791	0.0585319	0.138516	0.995378	0.999462	0.905761	0.831976	0.97982	0.905761
P09601;B1AHA8	Heme oxygenase 1	HMOX1	sp|P09601|HMOX1_HUMAN Heme oxygenase 1 OS=Homo sapiens OX=9606 GN=HMOX1 PE=1 SV=1;tr|B1AHA8|B1AHA8_HUMAN Heme oxygenase (biliverdin-producing) (Fragment) OS=Homo sapiens OX=9606 GN=HMOX1 PE=1 SV=1	8	0.0612241	0.0988008	0.0711891	-0.0127102	0.0884185	-0.0733206	0.042833	0.115112	0.258341	1.05066	-0.00318081	0.05951	0.0523495	0.0270159	-0.0412051	0.0515992	0.180282	0.194929	0.330383	0.980345	0.038992	-0.00806395	0.103617	-0.101321	-0.0847413	0.037226	0.231299	0.177553	0.354672	0.951315	-0.119064	-0.0173178	0.0615328	0.0162249	0.0186466	0.0431976	0.339362	0.20442	0.340006	0.94502	-0.0828597	-0.0358123	0.0655464	-0.0489302	0.0058162
O00622	Protein CYR61	CYR61	sp|O00622|CCN1_HUMAN CCN family member 1 OS=Homo sapiens OX=9606 GN=CCN1 PE=1 SV=1	6	0.00254524	-0.00906418	0.00146278	-0.00954031	-0.0150035	-0.00256336	-0.00417658	0.0450569	0.0905674	1.00024	-0.0193843	-0.0194735	-0.0106266	-0.00500051	-0.00347743	0.00492842	0.0154985	0.0526967	0.0944713	1.00056	-0.00742866	-0.0117723	-0.00991108	-0.0033304	-0.00572926	0.00775963	0.0129341	0.0380848	0.0773517	1.00157	-0.00296569	-0.0160575	-0.0154353	-0.0134874	-0.00573194	-0.00153834	0.0101623	0.0608439	0.0937638	1.00064	-0.0204541	-0.0199837	-0.00368725	-0.0121292	-0.0056553
K7ERZ8;K7EKC1;P53539;K7EKA0	Protein fosB	FOSB	tr|K7ERZ8|K7ERZ8_HUMAN Protein fosB OS=Homo sapiens OX=9606 GN=FOSB PE=1 SV=1;tr|K7EKC1|K7EKC1_HUMAN Protein fosB OS=Homo sapiens OX=9606 GN=FOSB PE=1 SV=1;sp|P53539|FOSB_HUMAN Protein fosB OS=Homo sapiens OX=9606 GN=FOSB PE=1 SV=1	4	0.0982978	-0.0842391	0.0443485	-0.0371732	0.022737	0.0206418	0.153671	0.202121	0.35861	1.01792	-0.0110323	-0.0272831	-0.00587515	-0.000556995	0.0217391	0.0663681	0.101307	0.158495	0.224632	1.0118	0.00946488	0.0526753	0.00096108	0.000622209	-0.0482873	0.0472897	0.159216	0.184227	0.389329	1.00144	-0.0596493	-0.0483069	0.010196	-0.0270307	0.0651893	0.0375271	0.100505	0.150638	0.400865	0.909663	0.0609472	-0.0721683	-0.0305386	0.0157881	0.0214263
Q99538;G3V2T4;G3V4E4;H0YJN9	Legumain	LGMN	sp|Q99538|LGMN_HUMAN Legumain OS=Homo sapiens OX=9606 GN=LGMN PE=1 SV=1;tr|G3V2T4|G3V2T4_HUMAN Legumain (Fragment) OS=Homo sapiens OX=9606 GN=LGMN PE=1 SV=1;tr|G3V4E4|G3V4E4_HUMAN Legumain OS=Homo sapiens OX=9606 GN=LGMN PE=1 SV=1	3	1.02831	1.02226	0.787542	0.592586	0.442175	0.129403	0.0726374	-0.0212891	0.0290643	0.0608689	0.973018	1.097	0.553264	0.324303	-0.171856	0.250726	-0.245515	0.370097	0.0772903	0.0198197	NA	NA	NA	NA	NA	NA	NA	NA	NA	NA	1.07479	0.717851	0.787116	0.394262	0.0573106	0.122789	0.0535411	-0.0626811	-0.0726031	0.17577	0.983505	0.938827	0.841342	0.711147	0.463506
P07339;A0A1B0GV23;A0A1B0GVD5;A0A1B0GWE8;A0A1B0GW44;A0A1B0GU92;A0A1B0GU03;A0A1B0GVP3;C9JH19;F8WD96;H7C469;H7C1V0;F8W787;A0A1B0GV01;A0A1B0GVF1	Cathepsin D;Cathepsin D light chain;Cathepsin D heavy chain	CTSD	sp|P07339|CATD_HUMAN Cathepsin D OS=Homo sapiens OX=9606 GN=CTSD PE=1 SV=1;tr|A0A1B0GV23|A0A1B0GV23_HUMAN Cathepsin D OS=Homo sapiens OX=9606 GN=CTSD PE=1 SV=1;tr|A0A1B0GVD5|A0A1B0GVD5_HUMAN Cathepsin D OS=Homo sapiens OX=9606 GN=CTSD PE=1 SV=1;tr|A0A1B0GW	13	0.938117	0.99634	0.646329	0.67354	0.350171	0.216439	-0.145477	-0.0165768	-0.049484	0.406604	1.14847	0.703671	0.830618	0.591339	0.215305	-0.196561	-0.0766165	-0.0034405	0.112125	0.461048	0.712656	1.35144	0.800773	0.441817	0.294357	0.0502565	-0.192421	-0.0284859	0.222152	0.363459	1.03135	0.781084	0.890472	0.649283	0.169674	-0.209761	-0.176583	0.0180082	0.166865	0.465572	1.05062	0.897141	0.732008	0.569457	0.429426
Q9UHL4;R4GN05;R4GNE8	Dipeptidyl peptidase 2	DPP7	sp|Q9UHL4|DPP2_HUMAN Dipeptidyl peptidase 2 OS=Homo sapiens OX=9606 GN=DPP7 PE=1 SV=3;tr|R4GN05|R4GN05_HUMAN Dipeptidyl peptidase 2 (Fragment) OS=Homo sapiens OX=9606 GN=DPP7 PE=1 SV=1;tr|R4GNE8|R4GNE8_HUMAN Dipeptidyl peptidase 2 (Fragment) OS=Homo sapien	2	NA	NA	NA	NA	NA	NA	NA	NA	NA	NA	0.928743	0.795506	0.968652	0.631791	0.249977	0.15531	0.0339417	-0.0108208	-0.0318097	0.238172	NA	NA	NA	NA	NA	NA	NA	NA	NA	NA	1.17772	0.79617	0.709678	0.632449	0.32025	-0.237447	-0.095575	0.169403	0.0923322	0.394483	0.758491	0.976491	1.13283	0.793855	0.738131
P06280;A0A6Q8PFA9;A0A3B3IUC4;A0A6Q8PHD1;A0A6Q8PGG0;A0A6Q8PHM8;A0A669KAY7;A0A669KB83;A0A3B3IRU3;V9GYN5	Alpha-galactosidase A	GLA	sp|P06280|AGAL_HUMAN Alpha-galactosidase A OS=Homo sapiens OX=9606 GN=GLA PE=1 SV=1;tr|A0A6Q8PFA9|A0A6Q8PFA9_HUMAN Alpha-galactosidase A OS=Homo sapiens OX=9606 GN=GLA PE=4 SV=1;tr|A0A3B3IUC4|A0A3B3IUC4_HUMAN Alpha-galactosidase OS=Homo sapiens OX=9606 GN=	7	1.04029	0.504984	0.809041	0.908031	0.54226	0.236026	0.0721425	0.198717	0.153198	-0.0288303	0.834077	1.15048	0.778631	0.633323	0.252937	-0.0479998	0.135131	0.264691	0.179072	-0.0637081	NA	NA	0.709859	NA	NA	NA	NA	0.380232	-0.143252	NA	1.20263	0.79215	0.534772	0.92181	0.149061	0.0745753	-0.075199	0.206758	0.0252787	0.284801	0.575498	1.32809	0.757861	0.615256	0.513935
P07686;Q5URX0;H0YA83;H0Y9B6;D6REQ8;H0Y9M3	Beta-hexosaminidase subunit beta;Beta-hexosaminidase subunit beta chain B;Beta-hexosaminidase subunit beta chain A	HEXB	sp|P07686|HEXB_HUMAN Beta-hexosaminidase subunit beta OS=Homo sapiens OX=9606 GN=HEXB PE=1 SV=3;tr|Q5URX0|Q5URX0_HUMAN Beta-N-acetylhexosaminidase OS=Homo sapiens OX=9606 GN=HEXB PE=1 SV=1;tr|H0YA83|H0YA83_HUMAN Beta-N-acetylhexosaminidase (Fragment) OS=Ho	15	0.848283	0.937192	1.08381	1.11046	0.128903	0.00983	0.170089	-0.09299	-0.0950141	0.149694	0.825068	1.11877	1.19282	0.658265	0.165568	-0.205179	0.063097	0.0914757	0.00148329	0.269363	0.958378	0.922963	1.06261	0.956457	0.342723	-0.239582	-0.254975	-0.00193191	0.0747406	0.428873	1.06125	0.921238	1.01088	0.769418	0.32161	-0.281996	-0.0673398	-0.0309714	0.0734893	0.403156	1.02864	0.799015	1.15409	0.940488	0.248958
Q9UBR2	Cathepsin Z	CTSZ	sp|Q9UBR2|CATZ_HUMAN Cathepsin Z OS=Homo sapiens OX=9606 GN=CTSZ PE=1 SV=1	5	0.85714	1.09198	0.763007	0.941126	0.286476	0.124006	-0.049869	0.0125262	0.0559132	0.027986	0.975171	1.07442	0.773504	0.512694	0.430835	0.369734	-0.094528	0.092841	0.307439	-0.159233	0.840495	0.947514	1.11391	0.76078	0.203229	0.0589172	0.11371	0.114665	-0.0449924	0.00206103	1.02933	1.0234	0.778811	0.739453	0.228345	-0.0257796	0.10085	0.18014	0.161821	0.066511	1.00567	0.949547	0.923137	0.648539	0.409224
P07858;R4GMQ5;E9PR54;E9PJ67;E9PCB3;E9PKQ7;E9PNL5;E9PHZ5;E9PLY3;E9PSG5;E9PQM1	Cathepsin B;Cathepsin B light chain;Cathepsin B heavy chain	CTSB	sp|P07858|CATB_HUMAN Cathepsin B OS=Homo sapiens OX=9606 GN=CTSB PE=1 SV=3	4	0.551594	1.01277	0.835433	0.836137	1.03607	0.602567	0.368357	0.176009	-0.122251	-0.144499	1.1138	0.903703	0.842075	0.620557	0.290458	0.0867061	-0.0446651	0.0753999	0.322406	-0.0919638	NA	NA	NA	NA	NA	NA	NA	NA	NA	NA	0.947618	0.792074	1.06398	0.807618	0.205364	0.00167924	0.0951909	0.202634	0.137579	-0.135257	0.938989	0.431756	1.28225	1.35569	0.396558
P10619;X6R5C5;X6R8A1;U3KQF1;U3KQ41;Q5JZH0;U3KQU6	Lysosomal protective protein;Lysosomal protective protein 32 kDa chain;Lysosomal protective protein 20 kDa chain;Carboxypeptidase	CTSA	sp|P10619|PPGB_HUMAN Lysosomal protective protein OS=Homo sapiens OX=9606 GN=CTSA PE=1 SV=2;tr|X6R5C5|X6R5C5_HUMAN Carboxypeptidase OS=Homo sapiens OX=9606 GN=CTSA PE=1 SV=1;tr|X6R8A1|X6R8A1_HUMAN Carboxypeptidase OS=Homo sapiens OX=9606 GN=CTSA PE=1 SV=1	5	0.974586	1.03739	0.850806	0.849175	0.616004	0.452571	0.222043	-0.0889686	-0.0810747	0.175329	0.797874	0.988175	1.04394	0.711942	0.546935	0.114951	0.331704	0.0129697	0.041186	-0.0716439	0.874303	0.801249	1.09699	0.99541	0.692809	0.315437	0.0690725	0.0111683	0.069982	0.0814412	0.742458	0.995742	1.0235	0.890681	0.447998	0.211791	0.0071447	0.0510773	0.0313597	0.116277	0.955698	0.990723	0.990648	0.879626	0.475977
O14773;A0A2R8YGD1;A0A2R8YD45;A0A2R8Y7U1;A0A2R8YDY1;A0A2R8Y7I4	Tripeptidyl-peptidase 1	TPP1	sp|O14773|TPP1_HUMAN Tripeptidyl-peptidase 1 OS=Homo sapiens OX=9606 GN=TPP1 PE=1 SV=2;tr|A0A2R8YGD1|A0A2R8YGD1_HUMAN Tripeptidyl aminopeptidase OS=Homo sapiens OX=9606 GN=TPP1 PE=1 SV=1;tr|A0A2R8YD45|A0A2R8YD45_HUMAN Tripeptidyl-peptidase 1 OS=Homo sapien	4	0.977372	0.797044	0.925839	0.85026	0.373351	0.648456	0.104838	0.120096	-0.096246	-0.0308135	0.909362	0.799554	1.08878	0.648586	0.414367	0.266345	0.18786	0.179548	0.0207742	0.028888	1.09328	0.858691	0.753965	0.942282	0.435552	0.248193	0.0909739	0.0967538	0.0796977	0.0708056	1.15627	0.762704	0.761566	0.676866	0.431505	0.272817	0.362061	0.0537442	-0.0714018	0.13793	0.773981	1.07416	0.638734	1.107	0.646622
P40939;H0YFD6;A0A2R8Y4F5;A0A2R8YG21;A0A2R8Y688	Trifunctional enzyme subunit alpha, mitochondrial;Long-chain enoyl-CoA hydratase;Long chain 3-hydroxyacyl-CoA dehydrogenase	HADHA	sp|P40939|ECHA_HUMAN Trifunctional enzyme subunit alpha, mitochondrial OS=Homo sapiens OX=9606 GN=HADHA PE=1 SV=2;tr|H0YFD6|H0YFD6_HUMAN Enoyl-CoA hydratase OS=Homo sapiens OX=9606 GN=HADHA PE=1 SV=2;tr|A0A2R8Y4F5|A0A2R8Y4F5_HUMAN Enoyl-CoA hydratase OS=Ho	28	-0.192374	1.68924	2.87459	-0.71927	-1.82045	1.75141	2.10322	-5.68178	-7.17414	10.237	0.750306	0.81455	1.29828	0.83473	0.661805	0.0536918	0.0474151	-0.117524	-0.0111141	0.258993	0.193105	0.17383	0.237044	0.35566	0.24127	0.00707056	0.0146489	0.442962	0.369108	1.0328	0.999799	1.04219	1.1042	0.726989	0.329228	-0.0417835	-0.0487996	-0.229502	0.131892	0.576913	0.48122	0.588293	1.03672	0.269266	-0.784412
P55084;F5GZQ3;B5MD38;C9JEY0;C9JE81;C9K0M0	Trifunctional enzyme subunit beta, mitochondrial;3-ketoacyl-CoA thiolase	HADHB	sp|P55084|ECHB_HUMAN Trifunctional enzyme subunit beta, mitochondrial OS=Homo sapiens OX=9606 GN=HADHB PE=1 SV=3;tr|F5GZQ3|F5GZQ3_HUMAN Trifunctional enzyme subunit beta, mitochondrial OS=Homo sapiens OX=9606 GN=HADHB PE=1 SV=1;tr|B5MD38|B5MD38_HUMAN Trifu	20	0.217961	0.27886	0.198791	0.414555	-0.0987408	0.408811	0.329691	0.649121	0.631253	0.956343	0.709728	0.835992	1.26282	0.886076	0.741633	0.0268036	0.0371237	-0.156751	-0.0248582	0.295598	0.429781	0.160178	0.382019	0.460385	0.100088	0.0487591	-0.245721	0.139331	0.614717	1.89711	0.96318	1.04937	1.10848	0.753907	0.370621	0.0129806	-0.10898	-0.206025	0.0840152	0.586623	-0.112699	0.233406	0.0666859	0.485267	0.693246
Q6UB35;A0A087WVM4;B7ZM99;H0Y327;Q5JYA3;Q5JYA8;Q4VXM0;Q4VXM1;Q4VXV2	Monofunctional C1-tetrahydrofolate synthase, mitochondrial	MTHFD1L	sp|Q6UB35|C1TM_HUMAN Monofunctional C1-tetrahydrofolate synthase, mitochondrial OS=Homo sapiens OX=9606 GN=MTHFD1L PE=1 SV=1;tr|A0A087WVM4|A0A087WVM4_HUMAN Formyltetrahydrofolate synthetase OS=Homo sapiens OX=9606 GN=MTHFD1L PE=1 SV=1;tr|B7ZM99|B7ZM99_HUMA	24	1.25e-07	-0.240333	0.378854	0.0420199	0.697103	0.266046	0.735146	0.82499	0.587906	1.20827	0.921843	0.963506	0.756825	0.872958	0.535508	0.360862	0.308582	0.0433689	0.031663	0.0884619	2.31e-17	0.441657	0.441355	0.75762	0.833092	0.0207831	0.415347	0.461165	0.412089	0.716892	1.07106	0.86009	0.772861	0.657251	0.535794	0.646184	0.194777	0.0977434	-0.0132168	0.0610337	-6.08e-08	-1.46073	1.09986	2.3843	-0.181284
Q9BV57;A0A0G2JQN5;H7C382	1,2-dihydroxy-3-keto-5-methylthiopentene dioxygenase	ADI1	sp|Q9BV57|MTND_HUMAN 1,2-dihydroxy-3-keto-5-methylthiopentene dioxygenase OS=Homo sapiens OX=9606 GN=ADI1 PE=1 SV=1;tr|A0A0G2JQN5|A0A0G2JQN5_HUMAN 1,2-dihydroxy-3-keto-5-methylthiopentene dioxygenase (Fragment) OS=Homo sapiens OX=9606 GN=ADI1 PE=1 SV=1	8	0.787494	0.963937	0.799497	0.944561	0.723899	0.122048	0.278584	0.23337	0.194776	0.121281	0.777851	0.863448	1.40205	0.788791	0.785444	0.222413	-0.096284	-0.165227	-0.0786664	0.469147	0.536976	0.461245	1.04292	0.926222	1.37337	0.659699	0.321847	-0.161053	0.150627	-0.142407	0.926732	0.884788	0.990062	1.06984	0.799273	0.091747	0.0237263	-0.214743	0.170272	0.227268	-0.160865	1.95909	1.27646	0.849193	0.968145
P50897;A0A2C9F2P4;A0A286YFF7;Q5T0S4;A0A286YFE3;A0A286YFL8;E9PK48;E9PIA8;A0A286YFL6;E9PSE5	Palmitoyl-protein thioesterase 1	PPT1	sp|P50897|PPT1_HUMAN Palmitoyl-protein thioesterase 1 OS=Homo sapiens OX=9606 GN=PPT1 PE=1 SV=1;tr|A0A2C9F2P4|A0A2C9F2P4_HUMAN Palmitoyl-protein hydrolase 1 OS=Homo sapiens OX=9606 GN=PPT1 PE=1 SV=1;tr|A0A286YFF7|A0A286YFF7_HUMAN Palmitoyl-protein hydrolas	6	1.08025	0.810064	1.04558	0.826675	0.547949	0.393142	0.299801	0.181053	0.121029	-0.10411	0.838973	1.04126	1.03987	0.800894	0.612295	0.290304	0.28722	0.184128	0.142257	-0.131009	1.00593	0.898456	0.947742	0.949199	0.596297	0.284679	0.300482	0.147231	0.00372299	0.067692	0.960431	1.02218	0.904283	0.880297	0.570633	0.30161	0.19188	0.158145	0.130533	-0.0138062	0.905326	0.966577	0.820613	0.979429	0.799137
Q9GZT9;A0A590UJ78;A0A590UJK7;A0A590UJD6;A0A590UJZ0;A0A590UJT7;Q9H6Z9;G3V3M1;F8W1G2	Egl nine homolog 1	EGLN1	sp|Q9GZT9|EGLN1_HUMAN Egl nine homolog 1 OS=Homo sapiens OX=9606 GN=EGLN1 PE=1 SV=1;tr|A0A590UJ78|A0A590UJ78_HUMAN Egl nine homolog 1 (Fragment) OS=Homo sapiens OX=9606 GN=EGLN1 PE=1 SV=1	9	-2.58065	0.950069	1.99844	1.37059	2.16425	1.16971	2.67764	3.33864	-2.0915	-2.77246	1.09728	0.95322	0.678659	0.879406	0.570011	0.312249	0.0540264	-0.103098	0.0658002	0.47591	0.962574	0.716454	0.600339	0.999812	0.914406	0.640122	0.596867	0.32234	0.214275	0.25755	1.00806	0.982732	0.624248	0.795477	0.611808	0.574667	0.167704	0.104179	-0.00641614	0.120997	0.900506	0.694836	0.7306	1.26151	0.629232
Q9BRK5;A0A5F9UP49;A0A5F9UJX7;H0Y3T6;G3V1E2	45 kDa calcium-binding protein	SDF4	sp|Q9BRK5|CAB45_HUMAN 45 kDa calcium-binding protein OS=Homo sapiens OX=9606 GN=SDF4 PE=1 SV=1;tr|A0A5F9UP49|A0A5F9UP49_HUMAN 45 kDa calcium-binding protein OS=Homo sapiens OX=9606 GN=SDF4 PE=1 SV=1;tr|A0A5F9UJX7|A0A5F9UJX7_HUMAN 45 kDa calcium-binding pro	8	1.0344	0.845408	1.00766	0.703076	0.362338	0.354436	0.195596	0.144295	0.0848304	-0.0422339	1.01353	0.944248	0.718825	0.729061	0.747751	0.484534	0.197686	0.0970055	-0.00163865	0.0460358	1.01599	0.923489	0.870926	0.686309	0.546026	0.314206	0.171122	0.0916818	0.0392736	0.0307722	1.01779	0.920195	0.913351	0.662255	0.63364	0.395666	0.167832	0.122224	0.0756023	0.068479	0.928092	0.950642	0.92242	0.666471	0.593639
P21399;F5H2R8;F5H143;F5H3Z7	Cytoplasmic aconitate hydratase	ACO1	sp|P21399|ACOC_HUMAN Cytoplasmic aconitate hydratase OS=Homo sapiens OX=9606 GN=ACO1 PE=1 SV=3	30	0.999742	1.39684	0.755684	0.385708	-0.378683	1.41759	1.35673	0.617539	-0.446972	-1.0803	1.06897	0.879369	1.18942	0.997147	0.80924	-0.0638998	-0.36149	-0.276499	0.251842	0.69247	0.999902	0.301355	0.804715	0.899384	0.722315	0.565224	0.321123	0.0545166	0.000944168	0.354406	1.10765	0.90198	0.869882	1.02643	0.890995	0.365956	-0.0972187	-0.167681	0.0549212	0.233649	1.00093	-5.5635	4.17236	-1.99027	0.364741
P22570;A0A0A0MTN9;A0A0A0MTR6;A0A0C4DFN8;A0A0C4DGN7;A0A0A0MSZ4;A0A0A0MT64;J3QQX3	NADPH:adrenodoxin oxidoreductase, mitochondrial	FDXR	sp|P22570|ADRO_HUMAN NADPH:adrenodoxin oxidoreductase, mitochondrial OS=Homo sapiens OX=9606 GN=FDXR PE=1 SV=3;tr|A0A0A0MTN9|A0A0A0MTN9_HUMAN NADPH:adrenodoxin oxidoreductase, mitochondrial OS=Homo sapiens OX=9606 GN=FDXR PE=1 SV=1;tr|A0A0A0MTR6|A0A0A0MTR6	7	0.157869	0.305504	-0.0970157	0.393442	0.833875	0.552208	0.531831	-0.161818	1.02612	0.905115	0.834166	1.0013	0.604536	0.964244	0.751352	0.462693	0.29181	0.121219	-0.163251	0.231909	0.473472	1.47935	0.12842	1.00921	-2.36968	0.204817	-0.46007	-0.0575963	0.680922	3.35829	1.08847	0.839774	0.759033	0.757739	0.619253	0.510167	0.0862718	0.134889	0.0874653	0.216914	0.270157	3.49422	-1.29834	0.304215	1.03561
Q12965;H0YNQ8;H0YLJ4;H0YLE5;H0YN00	Unconventional myosin-Ie	MYO1E	sp|Q12965|MYO1E_HUMAN Unconventional myosin-Ie OS=Homo sapiens OX=9606 GN=MYO1E PE=1 SV=2	38	1	-0.0291867	0.998102	0.0730603	0.249913	-0.987143	1.2917	-0.209407	1.81332	1.29964	1.01833	0.789959	0.617414	0.892788	0.877182	0.469116	0.222941	0.0288506	0.149526	0.121737	1	0.339201	-1.97421	-2.82107	-1.75436	-1.10215	5.39963	5.20149	5.68636	-4.47488	1.0947	0.856505	0.684924	0.745537	0.558547	0.670565	0.24429	0.0580813	0.169879	0.104816	1	-0.0662524	-0.503858	0.216597	0.455373
P24666;G5E9R5;F2Z2Q9	Low molecular weight phosphotyrosine protein phosphatase	ACP1	sp|P24666|PPAC_HUMAN Low molecular weight phosphotyrosine protein phosphatase OS=Homo sapiens OX=9606 GN=ACP1 PE=1 SV=3;tr|G5E9R5|G5E9R5_HUMAN Acid phosphatase OS=Homo sapiens OX=9606 GN=ACP1 PE=1 SV=1	6	-1.02e-08	0.35814	0.723064	0.538234	0.51007	0.314194	0.610842	0.73093	0.354778	0.359748	0.897656	0.660183	1.16188	0.785472	0.767251	0.270417	0.196844	0.156011	0.184998	0.110428	-6.51e-08	1.29147	0.336402	0.0667798	0.712001	0.0536904	1.4075	0.819456	0.751094	-0.938387	0.912923	1.05586	0.692941	0.750916	0.518671	0.484124	0.461482	0.386199	0.0358568	-0.107831	-4.24e-07	1.92889	3.0742	4.22873	-0.27778
Q9H173;D6REA1;A0RZB6;D6RIU8	Nucleotide exchange factor SIL1	SIL1	sp|Q9H173|SIL1_HUMAN Nucleotide exchange factor SIL1 OS=Homo sapiens OX=9606 GN=SIL1 PE=1 SV=1;tr|D6REA1|D6REA1_HUMAN Nucleotide exchange factor SIL1 OS=Homo sapiens OX=9606 GN=SIL1 PE=1 SV=1	7	0.915749	0.976241	0.792773	0.823806	0.44928	0.605908	0.407243	0.307025	0.0795321	0.201388	0.85081	0.877818	1.00644	0.867517	0.569902	0.557807	0.290285	0.0231525	0.222859	0.00540229	0.64626	0.743326	1.00954	0.654943	1.42572	0.553642	0.200484	-0.0713619	0.257812	0.138576	0.914319	1.06787	0.659639	0.846515	0.880853	0.383333	0.0761406	0.168642	0.18153	0.0931508	0.789905	1.06676	0.715611	0.74717	0.704355
P50502;Q3KNR6;Q8NFI4;H7C3I1;F6VDH7;Q8IZP2;F8WAQ7	Hsc70-interacting protein;Putative protein FAM10A5;Putative protein FAM10A4	ST13;ST13P5;ST13P4	sp|P50502|F10A1_HUMAN Hsc70-interacting protein OS=Homo sapiens OX=9606 GN=ST13 PE=1 SV=2;tr|Q3KNR6|Q3KNR6_HUMAN Hsc70-interacting protein OS=Homo sapiens OX=9606 GN=ST13 PE=1 SV=1;sp|Q8NFI4|F10A5_HUMAN Putative protein FAM10A5 OS=Homo sapiens OX=9606 GN=S	11	0.426064	1.90681	0.243166	0.601755	0.194842	0.782722	0.850734	1.25378	-0.921082	0.114137	0.981773	1.13737	0.866502	0.696257	0.555128	0.289159	0.607633	0.285021	0.0326476	0.177489	0.872753	1.09677	0.440625	0.716939	0.483285	0.195457	0.674681	0.561843	0.403576	0.007002	0.960263	0.870536	0.878663	0.891961	0.650913	0.500222	0.478237	0.200617	0.0409302	0.156641	0.916064	0.761723	0.674641	1.14498	0.261147
Q9NQ88;A0A0U1RQD1;A0A6Q8PFP0	Fructose-2,6-bisphosphatase TIGAR	TIGAR	sp|Q9NQ88|TIGAR_HUMAN Fructose-2,6-bisphosphatase TIGAR OS=Homo sapiens OX=9606 GN=TIGAR PE=1 SV=1;tr|A0A0U1RQD1|A0A0U1RQD1_HUMAN Chromosome 12 open reading frame 5, isoform CRA_b OS=Homo sapiens OX=9606 GN=TIGAR PE=1 SV=1;tr|A0A6Q8PFP0|A0A6Q8PFP0_HUMAN Un	7	0.564319	1.17777	0.84009	0.870666	0.718016	1.17871	-0.0987422	0.897025	0.176393	0.144632	1.04283	0.970109	0.688995	0.817035	0.939286	0.348065	0.430616	-0.0241433	0.00534054	0.328284	0.516559	1.01897	0.70178	1.01721	1.05321	0.405239	1.14538	0.428597	0.357164	-0.175231	1.08563	0.908548	0.796729	0.850079	0.605786	0.552381	0.34233	0.217933	0.0162672	0.170738	-2.66197	3.00923	3.58028	1.04904	-0.282653
P30043;A0A2R8Y7Y9;M0QZL1;M0R192;A0A2R8YEP4	Flavin reductase (NADPH)	BLVRB	sp|P30043|BLVRB_HUMAN Flavin reductase (NADPH) OS=Homo sapiens OX=9606 GN=BLVRB PE=1 SV=3;tr|A0A2R8Y7Y9|A0A2R8Y7Y9_HUMAN Flavin reductase (NADPH) OS=Homo sapiens OX=9606 GN=BLVRB PE=1 SV=1;tr|M0QZL1|M0QZL1_HUMAN Flavin reductase (NADPH) OS=Homo sapiens OX=	8	0.593084	-0.0874159	1.78551	-0.394242	-2.71627	-0.692022	1.38498	1.35049	2.481	1.60625	0.832354	0.920006	1.13033	1.00295	1.06488	0.446908	0.132943	-0.170077	-0.143325	0.545031	0.103938	0.494477	0.000378109	-0.0342935	0.777881	0.994643	0.76115	1.00969	0.998633	0.204862	0.899544	1.04311	0.847815	1.0082	0.882251	0.747553	0.288913	-0.0194093	0.0331877	0.0308331	0.85082	-3.05345	3.05043	1.7668	-2.50489
Q13421;H3BMA1;H3BUX1;H3BR90	Mesothelin;Megakaryocyte-potentiating factor;Mesothelin, cleaved form	MSLN	sp|Q13421|MSLN_HUMAN Mesothelin OS=Homo sapiens OX=9606 GN=MSLN PE=1 SV=2;tr|H3BMA1|H3BMA1_HUMAN Mesothelin (Fragment) OS=Homo sapiens OX=9606 GN=MSLN PE=1 SV=2;tr|H3BUX1|H3BUX1_HUMAN Mesothelin (Fragment) OS=Homo sapiens OX=9606 GN=MSLN PE=1 SV=1;tr|H3BR9	6	0.76037	0.956445	1.0004	1.0279	0.80199	0.435742	0.155758	0.140741	0.0541087	0.0024752	0.775812	0.923826	1.00335	1.00283	0.912881	0.539933	0.177722	0.13721	0.0564428	-0.0178682	0.749077	0.91758	1.01563	0.928355	0.871851	0.595647	0.200141	0.0469097	-0.00141094	0.0121525	0.718289	0.940884	0.946358	1.12044	0.874234	0.55927	0.234457	0.110645	0.00126174	0.00630085	1.17672	1.04233	0.814391	0.768976	0.495857
Q96KR1;H0Y8W1	Zinc finger RNA-binding protein	ZFR	sp|Q96KR1|ZFR_HUMAN Zinc finger RNA-binding protein OS=Homo sapiens OX=9606 GN=ZFR PE=1 SV=2	21	0.963889	0.947256	0.760274	0.927898	0.938577	0.828665	0.469033	0.486491	0.0650798	-0.18957	1.00659	0.867843	0.880878	1.05793	0.889566	0.463558	0.357896	0.152448	-0.0448069	0.076984	0.805865	0.702803	0.788175	1.40229	1.0647	0.744194	0.383038	0.141485	-0.0188611	0.183902	0.894404	0.85471	0.965839	0.951108	1.03312	0.537588	0.297406	0.180859	0.0510329	-0.0571755	0.825932	0.86458	0.992798	1.0877	0.864675
A0A0J9YXN7;Q96Q06	Perilipin-4	PLIN4	tr|A0A0J9YXN7|A0A0J9YXN7_HUMAN Perilipin-4 OS=Homo sapiens OX=9606 GN=PLIN4 PE=1 SV=1;sp|Q96Q06|PLIN4_HUMAN Perilipin-4 OS=Homo sapiens OX=9606 GN=PLIN4 PE=1 SV=2	29	0.77561	0.716377	0.711777	0.779466	0.819649	0.828998	0.0590439	-0.0944061	0.312731	0.113063	1.11334	1.005	0.900364	0.601366	0.665974	0.514945	0.531295	0.169507	-0.00442235	0.13268	0.966457	0.3451	0.808576	0.787067	0.915813	0.436116	0.366084	0.151001	0.134134	0.111962	0.945814	0.99192	0.633265	0.922551	0.893161	0.623108	0.362396	0.166629	0.0871377	0.00407236	1.26704	0.666486	0.727688	0.339544	0.194435
Q9UHY7;D6RA00;A0A0C4DGY8	Enolase-phosphatase E1	ENOPH1	sp|Q9UHY7|ENOPH_HUMAN Enolase-phosphatase E1 OS=Homo sapiens OX=9606 GN=ENOPH1 PE=1 SV=1;tr|D6RA00|D6RA00_HUMAN Enolase-phosphatase E1 OS=Homo sapiens OX=9606 GN=ENOPH1 PE=1 SV=1;tr|A0A0C4DGY8|A0A0C4DGY8_HUMAN Enolase-phosphatase E1 OS=Homo sapiens OX=9606	7	0.997258	2.38534	-0.61531	0.429074	11.0761	5.45758	-2.58673	0.978558	-10.1657	-1.99095	0.742805	0.9087	1.30625	0.925506	0.895157	0.158613	0.101128	0.125086	0.30161	0.12564	0.999865	0.14218	0.235428	1.52468	1.40613	0.556306	0.549475	0.134847	-0.353789	0.770077	0.768618	0.992159	0.811893	1.06472	0.704036	0.690773	0.535364	-0.0133237	0.101517	-0.0652578	0.99979	0.721327	0.598343	0.592606	1.14341
P00374;B4DM58;Q86XF0;C9JJ68	Dihydrofolate reductase	DHFR	sp|P00374|DYR_HUMAN Dihydrofolate reductase OS=Homo sapiens OX=9606 GN=DHFR PE=1 SV=2;tr|B4DM58|B4DM58_HUMAN Dihydrofolate reductase OS=Homo sapiens OX=9606 GN=DHFR PE=1 SV=1	8	1.09044	1.0401	0.887742	0.842204	0.6432	0.404688	0.391754	0.206583	0.524888	0.017516	0.996126	1.00909	0.698126	0.964439	1.04925	0.818703	0.16526	-0.290668	-0.0367121	0.525902	0.813388	0.837219	0.893316	1.06261	0.819844	0.6737	0.472879	0.28412	0.146838	0.045202	1.0679	1.04095	0.959643	0.917396	0.714277	0.510003	0.320656	0.145856	0.21646	0.00637795	0.767973	0.925249	0.982035	0.828157	0.916567
Q13155;A8MU58	Aminoacyl tRNA synthase complex-interacting multifunctional protein 2	AIMP2	sp|Q13155|AIMP2_HUMAN Aminoacyl tRNA synthase complex-interacting multifunctional protein 2 OS=Homo sapiens OX=9606 GN=AIMP2 PE=1 SV=2;tr|A8MU58|A8MU58_HUMAN Aminoacyl tRNA synthase complex-interacting multifunctional protein 2 OS=Homo sapiens OX=9606 GN=A	12	-5.27e-08	0.562091	0.468936	0.479179	0.39994	0.922597	0.860752	0.880511	-0.249717	0.175711	0.894001	1.05188	0.580452	0.832719	0.87001	0.676345	0.281959	0.174316	-0.00709535	0.182668	-1.41e-08	1.6022	0.0906291	-0.0339369	0.0232179	-0.515842	1.08577	1.29693	1.28004	-0.329011	1.13674	0.699042	0.518733	0.942329	0.727769	0.859009	0.398233	0.229458	0.101379	-0.0754397	6.93e-08	0.454454	0.0113907	-0.273565	0.715053
Q9UNF0;A0A0U1RR22;B0QYG7;B0QYG8;B0QYG9;H0Y923	Protein kinase C and casein kinase substrate in neurons protein 2	PACSIN2	sp|Q9UNF0|PACN2_HUMAN Protein kinase C and casein kinase substrate in neurons protein 2 OS=Homo sapiens OX=9606 GN=PACSIN2 PE=1 SV=2;tr|A0A0U1RR22|A0A0U1RR22_HUMAN Protein kinase C and casein kinase substrate in neurons protein 2 (Fragment) OS=Homo sapiens	13	0.203535	0.15201	0.153985	0.271138	0.0936642	0.138726	0.347501	0.551834	0.902036	0.739243	0.888047	0.848447	0.589377	1.14959	0.894881	0.584678	0.470868	0.137652	-0.0658135	0.113162	-8.18594	6.66722	1.06288	1.59249	5.8191	-4.27181	3.78864	-1.33293	-4.52815	2.94218	1.04681	0.902139	0.806109	0.737908	0.639694	0.856859	0.349855	0.0710629	0.0550446	0.145402	0.741084	1.58958	-0.485443	-1.03963	-0.731144
Q02818;C9JKZ2;H7BZI1;C9JBD3;C9J3C1	Nucleobindin-1	NUCB1	sp|Q02818|NUCB1_HUMAN Nucleobindin-1 OS=Homo sapiens OX=9606 GN=NUCB1 PE=1 SV=4;tr|C9JKZ2|C9JKZ2_HUMAN Nucleobindin-1 (Fragment) OS=Homo sapiens OX=9606 GN=NUCB1 PE=1 SV=8;tr|H7BZI1|H7BZI1_HUMAN Nucleobindin-1 (Fragment) OS=Homo sapiens OX=9606 GN=NUCB1 PE	16	0.990055	1.01275	0.999723	0.802511	0.615229	0.511227	0.315989	0.226127	0.073626	0.0488596	0.976045	0.973288	1.04	0.842191	0.545472	0.562507	0.425434	0.277454	0.0642034	0.056764	0.985208	0.938249	1.03157	0.83319	0.583173	0.585315	0.376865	0.163407	0.0243779	0.074744	0.946574	0.907916	1.0095	0.829145	0.654431	0.670772	0.432941	0.237118	0.0907226	-0.0157647	0.943352	0.946432	0.942738	0.864104	0.64713
P49588;H3BPK7;A0A6Q8PGN5;A0A6Q8PFY2;A0A6Q8PGR9;A0A6Q8PF33;A0A6Q8PGB5;A0A6Q8PGE8;A0A6Q8PFK3;A0A6Q8PHJ2;A0A6Q8PH44;A0A6Q8PHP7;A0A6Q8PHP3;A0A6Q8PF77;A0A6Q8PG28;A0A6Q8PG62;A0A6Q8PGI8;A0A6Q8PHN5	Alanine--tRNA ligase, cytoplasmic	AARS	sp|P49588|SYAC_HUMAN Alanine--tRNA ligase, cytoplasmic OS=Homo sapiens OX=9606 GN=AARS1 PE=1 SV=2;tr|H3BPK7|H3BPK7_HUMAN Alanine--tRNA ligase, cytoplasmic OS=Homo sapiens OX=9606 GN=AARS1 PE=1 SV=4;tr|A0A6Q8PGN5|A0A6Q8PGN5_HUMAN Alanine--tRNA ligase, cytop	40	0.491198	1.03503	0.585535	1.30836	0.624342	1.50054	0.309037	0.112767	-0.36822	0.683902	1.00309	0.954328	0.767569	1.08347	0.997921	0.545449	0.301993	0.012748	-0.0815524	0.222456	0.723163	1.0597	1.14986	0.439111	0.515018	0.510114	0.814944	0.725439	0.568145	-0.223014	1.13418	1.00141	0.8138	0.920017	0.734245	0.783982	0.289544	0.0766251	-0.0063175	0.059981	0.665051	0.920436	0.997251	0.885524	1.17231
P19623;K7EQ47;K7EL89;K7EKM4;K7ESL0	Spermidine synthase	SRM	sp|P19623|SPEE_HUMAN Spermidine synthase OS=Homo sapiens OX=9606 GN=SRM PE=1 SV=1	9	0.602424	1.13467	0.676137	0.580805	1.09924	0.662286	0.295548	0.508878	-0.108853	0.0956876	0.865705	0.899584	1.06904	0.8516	0.959911	0.242061	0.255636	0.324943	0.261453	0.0114367	0.946486	0.623731	0.756392	0.915386	0.771348	0.554612	0.384228	0.320204	0.092448	0.18199	1.04759	0.915919	0.73465	0.863501	0.709039	0.682517	0.351491	0.439396	0.0561771	-0.0589134	-15.6005	-11.5138	25.9722	16.5501	3.93166
Q16401;F2Z3J2;Q4VXH0	26S proteasome non-ATPase regulatory subunit 5	PSMD5	sp|Q16401|PSMD5_HUMAN 26S proteasome non-ATPase regulatory subunit 5 OS=Homo sapiens OX=9606 GN=PSMD5 PE=1 SV=3	18	-0.00193697	1.48815	-5.08334	4.84694	7.89077	-0.989283	-4.12366	-0.673248	1.22604	-0.785046	0.824248	1.29808	0.550042	1.01427	1.00294	0.253244	0.512773	0.0366096	-0.109255	0.319918	0.00204553	-0.252735	0.912681	-0.397451	-1.31742	0.173835	0.635651	0.901542	1.40489	1.73234	0.996872	1.06082	0.590162	0.882543	0.854026	0.818517	0.19857	0.266734	-0.0025825	0.0372018	0.00266524	0.392235	-0.573163	0.275987	-1.16313
Q09666;E9PKR9;E9PLK4;E9PQE3;E9PJZ0;E9PJC6	Neuroblast differentiation-associated protein AHNAK	AHNAK	sp|Q09666|AHNK_HUMAN Neuroblast differentiation-associated protein AHNAK OS=Homo sapiens OX=9606 GN=AHNAK PE=1 SV=2	228	0.905588	0.846734	0.41003	1.05279	0.794285	0.227302	0.0734533	0.292402	-0.0329054	0.399958	1.01948	1.03946	0.709388	0.987868	0.838773	0.536787	0.477293	0.231025	-0.0409097	0.111973	1.04445	0.269317	0.970334	0.944133	0.883393	0.310202	-0.0886698	-0.0901062	0.0307571	0.695824	0.981362	0.971514	0.881414	1.02426	0.85167	0.488666	0.343998	0.0931166	-0.0700437	0.345186	0.567925	1.54697	0.556919	0.865906	0.567281
Q8WX93;H0YA05;A0A3B3ISX8;D6R9F5;F8WA26;H0Y952;D6RBB1;D6R9Z5;D6RBH5	Palladin	PALLD	sp|Q8WX93|PALLD_HUMAN Palladin OS=Homo sapiens OX=9606 GN=PALLD PE=1 SV=3	22	0.809683	1.10115	0.755674	0.98148	1.03217	0.540203	0.0175607	0.087146	0.0327189	0.26841	1.07695	1.02825	0.618482	0.771104	0.930981	0.518704	0.41978	0.281076	0.0543388	0.0153287	1.11814	0.818621	0.672333	0.910587	0.872471	0.833506	0.18242	0.175963	0.140973	-0.0988277	0.870687	0.971874	0.736943	0.811973	1.03707	0.660918	0.448327	0.0459623	0.11661	0.0146311	1.0578	0.949345	0.675898	0.840099	0.940109
B4DG22;B7ZB17;B1AXG1;A0A2R8Y603;Q9UK32;B1AXG2;D6RA62;D6RE03;A0A2R8YGB7;Q6P0Q8;O60307;Q9Y2H9;E7ERL6;A0A669KBJ4	NA	RPS6KA3	tr|B4DG22|B4DG22_HUMAN Non-specific serine/threonine protein kinase OS=Homo sapiens OX=9606 GN=RPS6KA3 PE=1 SV=1;tr|B7ZB17|B7ZB17_HUMAN Non-specific serine/threonine protein kinase OS=Homo sapiens OX=9606 GN=RPS6KA3 PE=1 SV=1;tr|B1AXG1|B1AXG1_HUMAN Non-spe	24	1.17039	1.10334	1.35519	0.838984	-0.641433	0.222641	0.822516	0.767901	1.2509	-0.151021	0.970896	1.08081	0.476831	0.936242	1.11619	0.550904	0.407257	0.134069	-0.0135934	0.0995838	0.800798	0.738121	0.96809	0.791213	0.877317	0.889742	0.576199	0.606722	0.398394	0.0928187	1.00394	0.957079	0.812584	0.939902	0.76839	0.691496	0.238733	0.136004	0.0257668	0.185308	0.500946	1.19193	0.795224	0.750491	0.975958
Q9H4M9;A0A024R571;C9JC03;C9J2Z4;Q9NZN3;C9JDQ8;C9JIJ3;C9IZH1	EH domain-containing protein 1	EHD1	sp|Q9H4M9|EHD1_HUMAN EH domain-containing protein 1 OS=Homo sapiens OX=9606 GN=EHD1 PE=1 SV=2;tr|A0A024R571|A0A024R571_HUMAN EH domain-containing protein 1 OS=Homo sapiens OX=9606 GN=EHD1 PE=1 SV=1;tr|C9JC03|C9JC03_HUMAN EH domain-containing protein 1 (Fra	22	1	-0.0769298	0.835152	-0.0489731	0.86389	0.294054	1.04922	0.23589	0.948204	0.399494	1.03912	0.901155	0.693468	1.09846	0.965762	0.497222	0.356333	0.0668682	0.0663933	0.0743269	1	0.750247	0.323802	0.259098	0.45327	0.525391	0.537463	0.911703	0.923095	-0.184068	1.08812	0.958758	0.778225	0.835321	0.737257	0.824455	0.466576	0.138059	0.00559186	-0.0732546	1	0.343195	-0.158581	0.871605	0.33227
Q9H2G2;A0A5F9ZH68	STE20-like serine/threonine-protein kinase	SLK	sp|Q9H2G2|SLK_HUMAN STE20-like serine/threonine-protein kinase OS=Homo sapiens OX=9606 GN=SLK PE=1 SV=1	39	0.155305	-0.252183	0.498578	-0.0358821	0.0809825	0.259584	1.46868	0.97271	0.244933	0.0788615	0.937591	1.05236	0.725945	1.08417	1.06001	0.525485	0.335613	0.0693752	-0.0120977	0.187144	1.08582	-0.469933	-1.12857	-1.31256	0.58193	0.0988816	1.56791	1.56902	2.75628	-1.27721	0.912854	1.02735	0.94188	1.04169	0.802631	0.679216	0.258473	0.167089	0.19567	-0.0612656	-0.142851	-0.663288	0.813098	0.00612737	1.33486
P04792;A0A6Q8PGK1;A0A6Q8PFK8;A0A6Q8PHJ6;A0A6Q8PFE7;A0A6Q8PF43;A0A6Q8PHA6;A0A6Q8PH65;A0A6Q8PGY2;C9J3N8	Heat shock protein beta-1	HSPB1	sp|P04792|HSPB1_HUMAN Heat shock protein beta-1 OS=Homo sapiens OX=9606 GN=HSPB1 PE=1 SV=2;tr|A0A6Q8PGK1|A0A6Q8PGK1_HUMAN Heat shock protein beta-1 OS=Homo sapiens OX=9606 GN=HSPB1 PE=4 SV=1;tr|A0A6Q8PFK8|A0A6Q8PFK8_HUMAN Heat shock protein beta-1 OS=Homo	16	-2.61e-08	1.48742	-0.0556673	3.51269	3.14694	-0.461574	-1.78529	-2.17421	-0.294941	1.12463	1.10766	1.06167	0.476664	1.03599	0.778192	0.428149	0.535372	0.109853	-0.0414097	0.326927	1.37e-08	0.516543	0.366548	0.0218048	-0.483922	0.243994	1.03362	1.13815	0.880608	0.782652	0.732774	0.934344	0.839232	0.980135	0.860053	0.794282	0.513794	0.0206499	-0.0998526	0.243651	-2.14e-09	0.862058	0.360199	0.55684	0.660074
Q9H6S3;A0A3B3ISQ4;A0A087WX39;E9PN68;E9PLN2;E9PNT0;E9PLH1;H0YD62;H0YF37	Epidermal growth factor receptor kinase substrate 8-like protein 2	EPS8L2	sp|Q9H6S3|ES8L2_HUMAN Epidermal growth factor receptor kinase substrate 8-like protein 2 OS=Homo sapiens OX=9606 GN=EPS8L2 PE=1 SV=2;tr|A0A3B3ISQ4|A0A3B3ISQ4_HUMAN Epidermal growth factor receptor kinase substrate 8-like protein 2 OS=Homo sapiens OX=9606 G	20	1.30196	0.949032	0.917143	0.624406	1.15068	-1.8082	-0.211639	-0.822005	1.65444	1.35695	0.958963	0.792194	0.660369	1.0132	1.04232	0.626023	0.286283	0.139954	0.130801	0.0237297	0.534986	0.92454	0.607812	1.00592	0.819004	0.537842	0.592611	0.139348	0.195911	-0.245214	1.1084	0.688222	0.583328	1.07163	0.850347	0.690841	0.453024	0.251832	0.0507252	-0.0745175	0.773138	0.488924	1.01504	1.14291	0.376729
Q9HBL8;I3L1Y8;I3L3Z0;I3L543;I3L0Y6;I3L3I6	NmrA-like family domain-containing protein 1	NMRAL1	sp|Q9HBL8|NMRL1_HUMAN NmrA-like family domain-containing protein 1 OS=Homo sapiens OX=9606 GN=NMRAL1 PE=1 SV=1;tr|I3L1Y8|I3L1Y8_HUMAN NmrA-like family domain-containing protein 1 (Fragment) OS=Homo sapiens OX=9606 GN=NMRAL1 PE=1 SV=1;tr|I3L3Z0|I3L3Z0_HUMAN	8	0.884848	0.852498	1.08009	0.499326	0.83315	0.977022	0.574138	0.0282815	0.744332	-0.191575	0.659168	0.900243	1.0502	1.10885	1.07969	0.514448	0.410958	0.131772	-0.0104873	-0.00773875	0.979091	0.697076	0.968224	0.746467	0.979153	0.7154	0.54174	0.300754	0.179945	0.174258	1.05298	0.819047	1.02181	0.889834	0.810853	0.745844	0.444556	0.0423383	0.0126255	-0.00279118	0.465857	0.48602	1.48416	0.857305	0.962065
O94808;E5RJP4	Glutamine--fructose-6-phosphate aminotransferase [isomerizing] 2	GFPT2	sp|O94808|GFPT2_HUMAN Glutamine--fructose-6-phosphate aminotransferase [isomerizing] 2 OS=Homo sapiens OX=9606 GN=GFPT2 PE=1 SV=3	6	-2.06478	3.19187	-0.0758851	8.94356	2.6727	-7.45454	-4.07754	5.21479	3.29815	-4.511	0.895778	1.04335	1.01422	0.916487	1.04857	0.402693	0.341707	0.0467153	0.0951269	0.175537	1.01363	0.531556	0.653761	0.421426	0.565135	0.680819	0.483131	0.478392	0.218676	0.0907947	0.898527	1.01545	0.982792	0.815959	0.905454	0.681462	0.564917	0.158476	0.0559233	-0.098768	0.940794	0.683806	0.735335	0.474829	0.393124
Q16186;A0A087WX59;A0A087WUX6	Proteasomal ubiquitin receptor ADRM1	ADRM1	sp|Q16186|ADRM1_HUMAN Proteasomal ubiquitin receptor ADRM1 OS=Homo sapiens OX=9606 GN=ADRM1 PE=1 SV=2;tr|A0A087WX59|A0A087WX59_HUMAN Proteasomal ubiquitin receptor ADRM1 OS=Homo sapiens OX=9606 GN=ADRM1 PE=1 SV=1	6	-4.88e-17	1.09606	1.48675	-0.270344	0.363956	0.71916	0.106405	-0.0965342	0.087752	1.00679	0.950696	0.965048	0.968399	0.699971	1.01686	0.499665	0.421256	0.0487761	-0.0449836	0.457952	-3.48e-09	0.44496	-0.0481208	0.896733	0.869619	0.0672504	0.400332	0.749307	1.08733	0.0325929	1.07613	0.703696	0.976403	0.703531	0.769473	0.840715	0.491955	0.304459	0.217846	-0.100571	2.73e-09	0.536256	0.675484	0.622303	0.285543
Q02218;A0A0D9SFS3;E9PCR7;E9PDF2;E9PFG7;Q9ULD0;C9J4G7	2-oxoglutarate dehydrogenase, mitochondrial	OGDH	sp|Q02218|ODO1_HUMAN 2-oxoglutarate dehydrogenase, mitochondrial OS=Homo sapiens OX=9606 GN=OGDH PE=1 SV=3;tr|A0A0D9SFS3|A0A0D9SFS3_HUMAN 2-oxoglutarate dehydrogenase, mitochondrial OS=Homo sapiens OX=9606 GN=OGDH PE=1 SV=1;tr|E9PCR7|E9PCR7_HUMAN 2-oxoglut	29	0.856868	-1.02421	1.09973	0.230751	8.53303	-4.32088	-5.869	-3.87829	0.97258	7.52126	0.98827	0.845777	1.00907	0.86922	0.916098	0.573532	0.42758	0.217411	0.127893	0.00451932	0.0472597	0.515848	0.170349	0.244492	0.248645	0.214726	0.486272	0.814437	0.826438	0.553374	1.05999	0.955625	0.872994	0.921148	0.731739	0.681933	0.347397	0.280004	0.126383	0.00215391	1.36872	-0.397275	-0.413437	0.258239	-0.512561
Q02790;F5H120;H0YFG2;F5H1U3	Peptidyl-prolyl cis-trans isomerase FKBP4;Peptidyl-prolyl cis-trans isomerase FKBP4, N-terminally processed	FKBP4	sp|Q02790|FKBP4_HUMAN Peptidyl-prolyl cis-trans isomerase FKBP4 OS=Homo sapiens OX=9606 GN=FKBP4 PE=1 SV=3	30	1	-0.447573	-0.0452865	0.630943	-0.540279	-0.114544	1.80695	1.87561	-0.746632	2.08081	1.22445	0.986831	0.400588	1.0827	1.12898	0.455921	0.438155	0.0322264	0.0567972	0.20331	1	-0.683828	0.624254	0.839037	1.3446	1.52423	-0.410903	-0.625182	-0.09079	1.97858	0.907125	0.902621	0.891684	1.07205	0.82924	0.753792	0.406774	0.150871	-0.149981	0.245783	1	-0.229545	1.47625	1.72183	0.350598
O00203;A0A2R8Y2A8;A0A590UKC4;A0A5F9UJV3;A0A590UJ60;Q13367;A0A590UK04;A0A590UJU0;A0A590UJU7;A0A590UJE5;A0A590UKD3;A0A590UJW5;F5GWU4;H0YBD0;A0A590UK64;F5GYB0;A0A590UK69;A0A590UJ44;A0A590UK30	AP-3 complex subunit beta-1	AP3B1	sp|O00203|AP3B1_HUMAN AP-3 complex subunit beta-1 OS=Homo sapiens OX=9606 GN=AP3B1 PE=1 SV=3	33	0.651268	2.0554	0.508168	-0.194185	0.509872	0.244959	0.0844405	0.497218	0.891312	-0.175839	0.960012	1.11273	0.438032	0.782317	1.21592	0.508353	0.345972	0.280279	0.0469453	-0.00495107	0.502448	0.78918	0.866684	0.73764	0.932826	0.96626	0.236398	0.280243	-0.079307	-0.15976	0.897564	1.06002	0.711975	0.938681	0.719486	0.701011	0.293834	0.264649	0.0231267	0.0752711	1.24141	0.814581	-0.105643	0.457292	0.432482
O75534;E9PLT0;E9PNG3;E9PLD4;E9PKN4;E9PJK7	Cold shock domain-containing protein E1	CSDE1	sp|O75534|CSDE1_HUMAN Cold shock domain-containing protein E1 OS=Homo sapiens OX=9606 GN=CSDE1 PE=1 SV=2;tr|E9PLT0|E9PLT0_HUMAN Cold shock domain-containing protein E1 OS=Homo sapiens OX=9606 GN=CSDE1 PE=1 SV=1	34	0.944266	0.952289	1.10613	0.980356	0.3876	0.719489	0.858779	0.580627	0.250373	-0.0534168	1.18081	0.734107	0.608494	1.00972	0.992244	0.592865	0.488184	0.197621	-0.0833982	0.0782791	0.945941	0.9997	0.874084	0.824982	0.877573	0.70886	0.746856	0.479493	0.318835	-0.0498342	0.765042	0.846882	0.887234	1.08456	0.935043	0.779941	0.273305	0.114133	0.0664217	0.046363	0.933912	0.900854	0.888471	1.01591	0.886902
P46379;A0A0G2JK23;A0A024RCR6;A0A0G2JL47;A0A0G2JJM1;X6REW1;F6S6P2;H0Y710;F6X9W3;F6U341;H0Y4L1;F6TC96;F6WML8;A0A1B0GX79;A0A0G2JJR8;F6XTU0;F6U1F2;F6UR09;F6VEM6	Large proline-rich protein BAG6	BAG6;BAT3	sp|P46379|BAG6_HUMAN Large proline-rich protein BAG6 OS=Homo sapiens OX=9606 GN=BAG6 PE=1 SV=2;tr|A0A0G2JK23|A0A0G2JK23_HUMAN BCL2-associated athanogene 6 OS=Homo sapiens OX=9606 GN=BAG6 PE=1 SV=1;tr|A0A024RCR6|A0A024RCR6_HUMAN BCL2-associated athanogene 6	16	0.7836	0.219003	1.13587	0.65754	2.00254	0.386501	0.734375	-0.0449162	-0.764111	-1.26084	0.778603	1.19161	0.631705	0.621642	1.02389	0.809098	0.482695	0.0919173	0.118538	-0.0123727	3.61633	-3.37666	-5.27396	-1.21185	-2.30597	-1.69483	-12.1485	-12.5098	-14.2813	53.0361	0.777716	0.849201	0.891114	1.05488	0.770439	0.614769	0.45842	0.285274	-0.0521296	0.0876476	1.00862	0.355427	0.254275	0.223564	0.336971
Q12904;A0A5F9ZHC5;D6R937	Aminoacyl tRNA synthase complex-interacting multifunctional protein 1;Endothelial monocyte-activating polypeptide 2	AIMP1	sp|Q12904|AIMP1_HUMAN Aminoacyl tRNA synthase complex-interacting multifunctional protein 1 OS=Homo sapiens OX=9606 GN=AIMP1 PE=1 SV=2;tr|A0A5F9ZHC5|A0A5F9ZHC5_HUMAN Aminoacyl tRNA synthase complex-interacting multifunctional protein 1 OS=Homo sapiens OX=9	10	1.45877	-1.99046	4.58963	-1.07652	-4.32004	-1.20486	4.01513	-0.568675	4.78753	0.112024	1.0231	0.984616	0.675819	1.04271	0.923721	0.722644	0.357239	0.100014	0.0568837	0.0128608	1.15397	-0.0714789	0.885538	0.981646	0.85049	-1.12396	-0.347312	0.776549	1.10533	1.59176	1.11282	0.804948	0.961891	0.928943	0.754782	0.864922	0.248437	0.138459	0.00388342	0.0805193	0.939879	1.04153	1.24971	0.367583	-0.24322
Q9NZJ9;F8VRL4;F8VRR0;A0A0C4DGJ4;A0A024RBG1;Q96G61;Q8NFP7	Diphosphoinositol polyphosphate phosphohydrolase 2	NUDT4	sp|Q9NZJ9|NUDT4_HUMAN Diphosphoinositol polyphosphate phosphohydrolase 2 OS=Homo sapiens OX=9606 GN=NUDT4 PE=1 SV=2;tr|F8VRL4|F8VRL4_HUMAN Diphosphoinositol polyphosphate phosphohydrolase 2 (Fragment) OS=Homo sapiens OX=9606 GN=NUDT4 PE=1 SV=1;tr|F8VRR0|F8	3	0.852124	0.697477	0.974192	0.538079	1.21999	0.573416	0.536731	0.706424	0.60702	-0.146813	0.6842	0.85005	1.05172	1.08373	0.917434	0.652759	0.44735	0.147301	0.0907554	-0.0351379	1.06973	0.758376	0.673437	0.724303	0.669737	0.87573	0.618567	0.694518	0.443303	0.0309403	1.11305	1.08718	0.760666	0.824341	0.720896	0.597551	0.507865	0.146756	0.121313	0.0105354	0.912148	0.597474	0.658888	0.881104	0.931924
Q14152	Eukaryotic translation initiation factor 3 subunit A	EIF3A	sp|Q14152|EIF3A_HUMAN Eukaryotic translation initiation factor 3 subunit A OS=Homo sapiens OX=9606 GN=EIF3A PE=1 SV=1	50	0.862708	1.14153	0.731646	0.925229	0.530126	0.67582	0.752179	0.852853	0.43933	-0.200512	0.913064	1.03023	0.681331	1.06364	0.97953	0.705917	0.460359	0.199736	-0.0342536	-0.0292289	0.47104	0.986371	1.12326	0.826704	1.11079	0.800736	0.551211	0.51587	0.203345	0.121586	0.906993	0.972063	0.828578	1.09413	0.836738	0.823249	0.288226	0.160106	0.0442505	0.0159846	-0.36614	1.35535	0.936589	1.11035	0.974748
Q9UNM6;J3KNQ3;A0A087WUL9;E9PL38;H0YD73;E9PQG3;E9PPD2;F8W8J6	26S proteasome non-ATPase regulatory subunit 13	PSMD13	sp|Q9UNM6|PSD13_HUMAN 26S proteasome non-ATPase regulatory subunit 13 OS=Homo sapiens OX=9606 GN=PSMD13 PE=1 SV=2;tr|J3KNQ3|J3KNQ3_HUMAN 26S proteasome non-ATPase regulatory subunit 13 OS=Homo sapiens OX=9606 GN=PSMD13 PE=1 SV=1;tr|A0A087WUL9|A0A087WUL9_HU	17	0.335447	1.36594	2.30829	-1.91194	-0.510784	-1.8808	-0.167987	2.11799	1.21763	1.99347	1.06974	0.917184	0.945155	0.848824	0.907705	0.454296	0.483655	0.0778403	0.104813	0.163765	0.0342101	0.496665	0.0733303	0.629896	0.62598	0.297938	0.782599	0.456118	0.922377	0.548158	1.11711	0.876272	0.808164	0.852684	0.79834	0.710848	0.518678	0.316583	0.05859	-0.0842877	-0.566708	1.38158	0.0599173	-0.713162	2.05884
P24534;C9JZW3;F2Z2G2;F8WF65	Elongation factor 1-beta	EEF1B2	sp|P24534|EF1B_HUMAN Elongation factor 1-beta OS=Homo sapiens OX=9606 GN=EEF1B2 PE=1 SV=3	11	0.358443	1.20041	1.02539	1.06662	0.388699	0.842253	0.729406	0.455991	-0.525401	0.530769	0.973288	1.1448	0.565654	1.08671	0.824866	0.482389	0.476563	0.225157	0.0196318	0.184325	1.07514	0.529618	0.828001	0.90334	0.811779	0.485981	0.537242	0.319274	0.177801	0.404398	0.831285	0.896329	0.885145	1.07579	0.833323	0.635332	0.4815	0.241301	-0.00765734	0.111031	0.866809	0.973155	1.10836	1.04108	0.669376
P55884;C9JZG1;C9JQN7	Eukaryotic translation initiation factor 3 subunit B	EIF3B	sp|P55884|EIF3B_HUMAN Eukaryotic translation initiation factor 3 subunit B OS=Homo sapiens OX=9606 GN=EIF3B PE=1 SV=3	36	3.62e-08	0.195191	0.746302	0.802856	-1.13108	1.16027	1.06583	1.09136	0.141108	0.428173	1.05981	0.868671	0.804225	1.02223	1.04493	0.632102	0.440061	0.170756	-0.0224539	0.0510996	-3.23e-07	2.39617	0.775483	0.481523	0.249043	-0.490781	1.57615	0.154303	-0.0349351	-0.606956	0.905965	0.893792	0.947009	1.1176	0.86506	0.798369	0.289052	0.167827	-0.0138828	0.100651	-5.14e-08	1.46504	0.436685	-0.779041	0.286707
Q7Z4S6;A0A1B0GV47;H0YHT2;H0YIM7;H0YI78;H0YIM6;O75037	Kinesin-like protein KIF21A	KIF21A	sp|Q7Z4S6|KI21A_HUMAN Kinesin-like protein KIF21A OS=Homo sapiens OX=9606 GN=KIF21A PE=1 SV=2;tr|A0A1B0GV47|A0A1B0GV47_HUMAN Kinesin-like protein KIF21A (Fragment) OS=Homo sapiens OX=9606 GN=KIF21A PE=1 SV=1	19	0.226016	1.36641	0.969293	1.12633	0.784471	0.919141	0.453294	0.485288	-0.0747199	0.296644	0.99933	0.845906	0.562961	1.18295	1.17072	0.839925	0.465722	0.204817	-0.172372	0.0874023	0.860584	0.781164	0.525378	0.993899	1.10004	0.817492	0.725645	0.807465	0.289731	-0.349234	0.845803	0.964376	0.9635	1.02993	0.945334	0.937844	0.287549	0.0790922	0.0463389	0.0875902	0.127855	1.25063	1.21824	0.97293	1.01262
E9PRY8;A0A087X1X7;E9PQR8;E9PKH7;E9PNC8;E9PPY1;E9PJV8;E9PN56;E9PN71;E9PRL0	NA	EEF1D	tr|E9PRY8|E9PRY8_HUMAN Elongation factor 1-delta OS=Homo sapiens OX=9606 GN=EEF1D PE=1 SV=1;tr|A0A087X1X7|A0A087X1X7_HUMAN Elongation factor 1-delta OS=Homo sapiens OX=9606 GN=EEF1D PE=1 SV=1	17	0.8865	1.26741	0.650654	0.999719	-0.741652	0.647277	0.721633	0.627758	0.214451	0.461796	1.08297	1.03111	0.483134	0.955918	0.920168	0.499687	0.482536	0.137675	-0.0118423	0.295742	1.00778	1.58553	0.313756	0.512904	-0.0677519	-0.657708	1.16259	1.06238	0.7374	0.0786651	0.807192	0.822174	1.07438	0.903578	0.676266	0.756832	0.436506	0.335155	-0.0210666	0.0860889	0.938964	0.635464	0.798338	0.784096	0.442159
P50552;K7EIG8;K7ENR7;K7ENL7;K7EM16	Vasodilator-stimulated phosphoprotein	VASP	sp|P50552|VASP_HUMAN Vasodilator-stimulated phosphoprotein OS=Homo sapiens OX=9606 GN=VASP PE=1 SV=3	11	-0.00224306	-0.801221	1.07153	2.872	-3.05061	1.10226	1.14127	2.3617	2.17416	-2.78854	0.941891	1.14304	0.651889	1.03557	0.884871	0.529503	0.531971	0.0752834	0.0547801	0.107784	0.065056	0.74172	-1.4172	-1.02207	-6.47789	0.353341	0.176622	4.15524	4.34673	3.15875	1.06427	0.683123	1.01102	0.986075	0.855391	0.628619	0.616124	-0.151638	0.12732	0.136273	0.0168188	0.749795	-1.26226	0.804131	-0.13124
P00568;Q5T9B7;H0YID2;Q9Y6K8	Adenylate kinase isoenzyme 1	AK1	sp|P00568|KAD1_HUMAN Adenylate kinase isoenzyme 1 OS=Homo sapiens OX=9606 GN=AK1 PE=1 SV=3;tr|Q5T9B7|Q5T9B7_HUMAN Adenylate kinase isoenzyme 1 OS=Homo sapiens OX=9606 GN=AK1 PE=1 SV=1	11	0.998075	0.955237	1.17253	0.470338	1.15343	0.00812187	0.186143	-0.226146	0.483485	0.722743	0.792425	0.825192	0.808122	1.15749	1.02231	0.586275	0.525028	0.12468	-0.040341	0.0955194	0.882032	0.67528	0.882163	0.842421	0.825167	0.676191	0.499864	0.356915	0.336915	-0.0529912	1.05908	0.977276	0.808162	0.965488	0.580318	0.733637	0.430769	0.284682	-0.0170252	0.0743122	0.885527	1.14198	0.695764	0.632504	0.971784
P22314;Q5JRR6;Q5JRR9;Q5JRS0;Q5JRS2;Q5JRS1;Q5JRS3	Ubiquitin-like modifier-activating enzyme 1	UBA1	sp|P22314|UBA1_HUMAN Ubiquitin-like modifier-activating enzyme 1 OS=Homo sapiens OX=9606 GN=UBA1 PE=1 SV=3	46	-0.045748	0.360878	0.106035	0.427745	0.387415	0.371935	0.49366	0.698343	0.453027	1.05265	1.0921	0.9357	0.613097	1.02378	0.99774	0.491045	0.513271	0.234011	0.0391791	0.168013	-0.0129334	0.490283	-0.0352564	0.343028	0.365559	0.298128	0.557387	0.76148	0.79561	0.742657	1.05406	0.953475	0.804038	0.947103	0.680941	0.813899	0.367363	0.350406	-0.0749829	0.211627	0.216519	0.246845	0.426654	0.507172	-0.0711425
O43847;G3V1R5;F5H7V1;H0Y5G9	Nardilysin	NRD1	sp|O43847|NRDC_HUMAN Nardilysin OS=Homo sapiens OX=9606 GN=NRDC PE=1 SV=3;tr|G3V1R5|G3V1R5_HUMAN Nardilysin OS=Homo sapiens OX=9606 GN=NRDC PE=1 SV=1;tr|F5H7V1|F5H7V1_HUMAN Nardilysin OS=Homo sapiens OX=9606 GN=NRDC PE=1 SV=2	35	0.759416	1.01931	0.810163	1.10858	1.01974	0.528578	0.604204	0.572965	0.200812	0.0427195	0.855491	1.00349	0.841958	1.06129	1.00866	0.517577	0.429857	0.189793	-0.0542703	0.18001	0.687117	0.987625	1.06903	0.828906	0.921211	0.916271	0.534678	0.399026	0.330837	-0.0082108	1.04294	0.859366	0.863377	0.919069	0.784899	0.82407	0.611922	0.0861832	0.0222794	0.0197575	1.05771	0.702238	0.923477	0.746458	1.10506
Q15003;E9PHA2;C9J470;C9JZP1;H7C415	Condensin complex subunit 2	NCAPH	sp|Q15003|CND2_HUMAN Condensin complex subunit 2 OS=Homo sapiens OX=9606 GN=NCAPH PE=1 SV=3;tr|E9PHA2|E9PHA2_HUMAN Condensin complex subunit 2 OS=Homo sapiens OX=9606 GN=NCAPH PE=1 SV=1;tr|C9J470|C9J470_HUMAN Condensin complex subunit 2 (Fragment) OS=Homo	19	0.0791407	0.316141	0.561139	0.392256	0.0905195	0.00434423	0.630727	0.946355	0.750681	0.625933	1.05462	1.04393	0.758091	1.0601	1.03229	0.711908	0.474481	0.0259677	-0.0268123	0.0531881	0.0115908	0.562361	0.471539	0.384728	-0.166886	0.568926	1.0177	0.24096	1.18315	0.12316	0.822316	0.80302	1.06289	0.912345	1.2852	0.986204	0.114176	0.0209344	-0.0909319	0.271604	0.0750486	0.196323	0.239429	0.607355	1.04556
P47897;A0A0U1RQT0;C9J165;A0A0U1RQE9;A0A0U1RQM8;A0A0U1RQU2;A0A0U1RRI9;A0A0U1RQL2;F2Z2V6;A0A0U1RQC3	Glutamine--tRNA ligase	QARS	sp|P47897|SYQ_HUMAN Glutamine--tRNA ligase OS=Homo sapiens OX=9606 GN=QARS1 PE=1 SV=1	27	1.12053	1.16439	0.264882	1.31571	0.689076	-0.111401	0.631151	-0.248686	0.157184	0.604944	0.902444	0.867582	0.679657	1.15855	1.08178	0.659933	0.491494	0.144737	-0.0294327	0.0234711	0.376516	0.981553	0.911455	1.23739	0.734908	0.759173	0.374393	0.314223	-0.0903365	-0.0114893	1.03942	0.938989	0.718274	1.06967	0.848836	0.729219	0.498509	-0.004629	0.03496	0.106965	0.270413	1.15223	0.994122	0.878556	1.07997
P50583	Bis(5-nucleosyl)-tetraphosphatase [asymmetrical]	NUDT2	sp|P50583|AP4A_HUMAN Bis(5-nucleosyl)-tetraphosphatase [asymmetrical] OS=Homo sapiens OX=9606 GN=NUDT2 PE=1 SV=3	6	0.977479	1.34879	-0.0961433	0.504788	2.54568	0.716784	-0.689657	0.0928297	-0.186315	0.366927	0.965789	0.579025	0.994843	0.936649	1.1093	0.710112	0.38537	0.155642	-0.031178	0.197221	1.00477	-0.336619	0.420238	1.05844	1.37129	1.03869	-0.256034	-0.0211919	-0.146602	1.44818	1.03331	0.920088	0.818749	0.83111	0.697959	0.843825	0.468624	0.38654	0.0551518	-0.0525895	0.996231	0.395621	0.790949	0.455466	0.688625
O95373;E9PLB2;E9PLJ0	Importin-7	IPO7	sp|O95373|IPO7_HUMAN Importin-7 OS=Homo sapiens OX=9606 GN=IPO7 PE=1 SV=1	32	0.157053	0.0682337	0.760504	-0.481027	-0.539068	1.07179	1.53014	0.769055	0.314126	0.288874	1.32845	0.69724	0.685472	0.693929	0.696329	0.789186	0.429492	0.268125	0.288876	0.086572	-0.0495263	1.00357	0.202879	-0.0630282	-0.00323777	0.0546894	0.962906	0.887726	1.04055	-0.0968494	0.811899	0.842704	0.87032	0.879788	0.824924	0.726307	0.527822	0.283368	0.267816	-0.0712772	0.249668	-0.458268	0.378735	0.824642	0.358556
Q9NTJ3;E9PD53;C9JR83;C9JWF0;C9IYK2;C9JJ64;C9J9E4;C9JVD8;C9J578	Structural maintenance of chromosomes protein 4;Structural maintenance of chromosomes protein	SMC4	sp|Q9NTJ3|SMC4_HUMAN Structural maintenance of chromosomes protein 4 OS=Homo sapiens OX=9606 GN=SMC4 PE=1 SV=2;tr|E9PD53|E9PD53_HUMAN Structural maintenance of chromosomes protein OS=Homo sapiens OX=9606 GN=SMC4 PE=1 SV=1	41	0.749389	-0.798065	3.2641	-2.11053	1.11775	1.09803	2.84543	0.146499	2.67441	-3.8323	1.01719	0.993694	0.678302	1.09999	1.11753	0.811632	0.403973	0.111956	0.0166711	-0.00477067	0.966179	0.437273	0.631382	0.475583	0.667552	0.83083	0.293297	0.287164	0.0182498	0.547203	0.927467	1.11896	0.949226	0.861856	1.079	0.804597	0.34801	0.0832511	-0.142187	0.216006	5.68018	-12.214	-19.809	12.4247	10.5575
Q99615;A0A6I8PU73;A0A6I8PS32;A0A6I8PUD4;A0A6I8PIK4;A0A6I8PR89;A0A6I8PRZ0;A0A6I8PU89;A0A6I8PLE7;K7ER44;A0A6I8PUC2;K7EIH8;K7EK03;K7EPP7;K7ESP1;K7ELJ8;K7EJV7;K7EN19;K7EJL5;K7EJE9;A0A6I8PR93;K7ENB7	DnaJ homolog subfamily C member 7	DNAJC7	sp|Q99615|DNJC7_HUMAN DnaJ homolog subfamily C member 7 OS=Homo sapiens OX=9606 GN=DNAJC7 PE=1 SV=2;tr|A0A6I8PU73|A0A6I8PU73_HUMAN DnaJ homolog subfamily C member 7 OS=Homo sapiens OX=9606 GN=DNAJC7 PE=1 SV=1;tr|A0A6I8PS32|A0A6I8PS32_HUMAN DnaJ homolog sub	21	0.816483	0.737467	0.557178	0.662782	0.985538	0.564482	0.803126	0.808278	0.235579	-0.15701	0.816215	0.97235	0.632887	1.11396	1.12135	0.697092	0.459663	0.268792	-0.0720033	-0.0113657	0.839251	0.553157	1.22921	0.297319	0.724991	0.389804	0.792003	0.749376	0.959054	-0.52026	0.913164	0.882979	1.10851	0.948657	0.677513	0.788363	0.476982	0.0950789	0.0174477	0.09025	1.27421	0.143249	1.38822	0.132047	-0.505012
Q58FF8	Putative heat shock protein HSP 90-beta 2	HSP90AB2P	sp|Q58FF8|H90B2_HUMAN Putative heat shock protein HSP 90-beta 2 OS=Homo sapiens OX=9606 GN=HSP90AB2P PE=1 SV=2	2	0.554104	0.334514	-0.396094	1.05007	-1.34959	0.253922	1.06044	1.34407	1.08031	0.788437	0.866496	1.12945	0.735108	0.872878	0.679058	0.386431	0.790394	0.391371	0.122215	-0.0108276	0.542396	3.20995	1.48217	-2.3495	-3.689	-2.27331	2.64147	1.98732	1.29925	1.86946	1.01469	0.871508	0.749491	0.873062	0.66227	0.789935	0.474192	0.382329	0.0466968	0.098408	0.13536	0.408674	0.377803	0.132876	0.382312
P07814;V9GYZ6;V9GZ76	Bifunctional glutamate/proline--tRNA ligase;Glutamate--tRNA ligase;Proline--tRNA ligase	EPRS	sp|P07814|SYEP_HUMAN Bifunctional glutamate/proline--tRNA ligase OS=Homo sapiens OX=9606 GN=EPRS1 PE=1 SV=5;tr|V9GYZ6|V9GYZ6_HUMAN Glutamyl-tRNA synthetase (Fragment) OS=Homo sapiens OX=9606 GN=EPRS1 PE=1 SV=1	74	-0.535923	1.67	0.648487	1.82606	1.3642	1.0537	1.21483	0.336296	-2.86128	1.37609	1.04423	0.925266	0.738842	1.11622	1.04944	0.667079	0.53323	0.127952	-0.0929487	0.117494	0.725412	1.04977	0.524863	1.25786	0.866331	0.0203211	0.451153	0.496454	0.625185	0.0751327	0.954513	0.981715	0.987151	0.991019	0.824752	0.887532	0.415105	0.107735	0.0267965	0.050475	0.811374	0.810489	1.58473	1.3951	-0.266081
P07900;G3V2J8	Heat shock protein HSP 90-alpha	HSP90AA1	sp|P07900|HS90A_HUMAN Heat shock protein HSP 90-alpha OS=Homo sapiens OX=9606 GN=HSP90AA1 PE=1 SV=5	32	0.0550476	0.190812	0.373347	0.366407	0.215234	0.149527	0.51385	0.583214	0.271065	0.754797	1.13087	0.986381	0.635341	0.978917	0.970499	0.67853	0.509585	0.204148	-0.0299341	0.114628	0.176178	0.361877	0.578364	-0.0912206	-0.540785	0.728783	0.352062	0.498081	0.64872	0.761239	1.05679	0.984107	0.757029	1.05282	0.801863	0.78181	0.371426	0.287453	0.00998014	0.0756856	0.125593	0.26582	0.205279	0.312416	0.210803
P55036;H0Y3Y9	26S proteasome non-ATPase regulatory subunit 4	PSMD4	sp|P55036|PSMD4_HUMAN 26S proteasome non-ATPase regulatory subunit 4 OS=Homo sapiens OX=9606 GN=PSMD4 PE=1 SV=1	13	-0.000147687	0.52355	0.4488	0.298852	0.941322	0.451306	0.350807	0.22989	0.138227	0.30172	0.861366	0.839691	1.03925	1.07754	0.858672	0.590807	0.498663	0.077045	0.0531399	0.148352	-0.000170529	0.593484	0.0254151	1.29066	0.227071	0.581415	0.17043	0.384916	0.268044	0.143061	1.03928	0.892727	0.882366	0.89876	0.731791	0.847397	0.399196	0.418793	0.0360843	-0.101855	-9.73e-05	0.753768	-0.775299	-0.32892	1.14403
P51452;K7ES89;K7ELG5	Dual specificity protein phosphatase 3	DUSP3	sp|P51452|DUS3_HUMAN Dual specificity protein phosphatase 3 OS=Homo sapiens OX=9606 GN=DUSP3 PE=1 SV=1;tr|K7ES89|K7ES89_HUMAN Dual specificity protein phosphatase (Fragment) OS=Homo sapiens OX=9606 GN=DUSP3 PE=1 SV=1	7	0.84744	0.712662	1.18648	0.879227	0.526895	0.381275	1.1577	1.07625	0.540609	-0.34198	1.13665	0.896708	0.457159	1.21388	0.788493	0.751334	0.438081	0.443731	-0.194044	0.141196	0.878833	0.877704	0.79276	0.974944	0.675911	0.714026	0.898513	0.760197	0.472019	-0.0783419	0.924946	0.941736	0.894157	1.03856	0.833025	0.648426	0.365803	0.184964	0.0400161	0.20156	0.664795	0.891602	1.22428	0.774565	0.672115
A3KN83;Q9Y2G9;K7ES28	Protein strawberry notch homolog 1	SBNO1	sp|A3KN83|SBNO1_HUMAN Protein strawberry notch homolog 1 OS=Homo sapiens OX=9606 GN=SBNO1 PE=1 SV=1	23	0.000116338	0.807404	0.603976	0.228701	0.2611	-0.709647	0.802622	0.0703107	1.11986	1.75909	0.928832	0.97997	0.414483	1.198	0.880317	0.74748	0.400853	0.273235	0.0631785	0.0208743	3.17e-06	0.619778	0.367457	0.701807	0.532871	0.249222	0.194671	1.20328	1.22826	-0.15381	0.716831	0.924841	0.7062	1.06922	1.17487	0.52392	0.378202	0.410724	0.0937839	-0.0913686	-6.89e-05	0.418683	1.07371	-0.176333	0.474854
Q8NHP6;R4GMN1;R4GMW5	Motile sperm domain-containing protein 2	MOSPD2	sp|Q8NHP6|MSPD2_HUMAN Motile sperm domain-containing protein 2 OS=Homo sapiens OX=9606 GN=MOSPD2 PE=1 SV=1;tr|R4GMN1|R4GMN1_HUMAN Motile sperm domain-containing protein 2 OS=Homo sapiens OX=9606 GN=MOSPD2 PE=1 SV=1	7	0.527969	0.200975	-0.0941914	-0.0688451	0.12084	0.423228	0.081519	1.14059	0.855182	0.924866	0.909605	0.822942	0.869696	0.852317	0.889628	0.764875	0.504106	0.295389	-0.0161437	0.150353	-0.0363246	0.0984359	0.410849	0.154456	0.0710716	0.622451	0.441583	0.6768	0.688547	0.984261	0.962421	1.11958	0.957233	0.670685	0.623701	0.701925	0.35294	0.18393	0.40185	0.0685033	-0.0863413	0.147977	0.0900947	0.238987	0.695815
P41252;A0A0A0MSX9;J3KR24;A0A0D9SFC1;Q5TCC9	Isoleucine--tRNA ligase, cytoplasmic	IARS	sp|P41252|SYIC_HUMAN Isoleucine--tRNA ligase, cytoplasmic OS=Homo sapiens OX=9606 GN=IARS1 PE=1 SV=2;tr|A0A0A0MSX9|A0A0A0MSX9_HUMAN Isoleucyl-tRNA synthetase OS=Homo sapiens OX=9606 GN=IARS1 PE=1 SV=1;tr|J3KR24|J3KR24_HUMAN Isoleucyl-tRNA synthetase OS=Hom	46	-0.803474	1.73652	0.128264	-1.00492	12.1866	0.104539	-2.56384	-1.76227	-0.752695	-1.70291	0.885269	0.880385	0.807053	1.05754	1.20787	0.717643	0.564226	0.0703855	-0.105841	0.10243	0.659829	0.419215	0.199435	2.04292	2.22562	0.106433	-0.376588	-0.0822442	-0.137567	0.508746	0.997335	1.02587	0.809071	0.957823	0.922539	0.927437	0.404023	0.0859236	0.0732101	-0.016272	0.907595	0.599798	0.976064	0.737673	0.460529
P78527;F5GX40;H0YG84	DNA-dependent protein kinase catalytic subunit	PRKDC	sp|P78527|PRKDC_HUMAN DNA-dependent protein kinase catalytic subunit OS=Homo sapiens OX=9606 GN=PRKDC PE=1 SV=3	169	0.234984	0.370427	0.375756	0.0550823	-0.168193	0.729062	0.768533	0.819063	0.455623	1.05075	1.04942	1.06447	0.333926	1.15315	1.18807	0.525802	0.466223	0.136316	0.00846419	0.167096	-0.0161823	0.661967	0.327908	0.316836	0.241201	0.159774	0.699462	0.917343	0.805173	0.577608	1.04591	0.967379	0.818935	0.911344	0.784209	0.780154	0.418942	0.297712	0.0580903	0.0102618	0.24638	-0.741037	1.41045	2.5799	-1.27295
P36957;Q86SW4;H0YJF9;G3V3F0;G3V5M3	Dihydrolipoyllysine-residue succinyltransferase component of 2-oxoglutarate dehydrogenase complex, mitochondrial	DLST	sp|P36957|ODO2_HUMAN Dihydrolipoyllysine-residue succinyltransferase component of 2-oxoglutarate dehydrogenase complex, mitochondrial OS=Homo sapiens OX=9606 GN=DLST PE=1 SV=4	12	-0.000576275	0.97965	0.559814	0.223255	0.569765	0.934629	0.356221	0.744092	0.285542	0.133241	1.00535	0.77296	0.997867	0.689368	0.653127	0.515034	0.616875	0.332632	0.374768	0.0398277	0.00073506	0.381503	0.735574	0.338638	0.534841	-0.883583	0.981799	0.630877	1.23549	0.829754	1.07046	0.646441	0.960377	0.762291	0.514619	0.778779	0.461953	0.55625	0.225651	0.0209913	-0.000335217	0.512924	0.569094	0.995226	0.541371
O00767	Acyl-CoA desaturase	SCD	sp|O00767|ACOD_HUMAN Acyl-CoA desaturase OS=Homo sapiens OX=9606 GN=SCD PE=1 SV=2	4	0.918989	0.962518	0.913701	0.806201	0.429258	0.682495	0.697277	0.660615	0.422637	0.0193171	1.11028	0.901543	0.920682	0.858694	0.818498	0.627439	0.396296	0.20287	0.33042	0.0707011	0.795719	0.85866	1.41252	0.408134	0.257276	0.841817	0.89221	0.83278	0.53525	-0.321359	0.858542	0.99849	0.96971	0.962067	0.84709	0.691319	0.243755	0.286654	0.404462	-0.0246642	0.951839	0.758652	0.855455	0.843806	0.766729
Q92620;J3KTG2;H3BMS7;J3KSA8	Pre-mRNA-splicing factor ATP-dependent RNA helicase PRP16	DHX38	sp|Q92620|PRP16_HUMAN Pre-mRNA-splicing factor ATP-dependent RNA helicase PRP16 OS=Homo sapiens OX=9606 GN=DHX38 PE=1 SV=2	14	1	0.601286	1.39064	-0.104199	-0.7464	1.28462	1.0544	0.78991	-0.0853304	0.315078	0.877221	1.07337	0.876665	0.794661	0.966428	0.440079	0.488152	0.211754	0.219891	0.0893859	1	0.479886	-1.89335	-1.67991	0.143781	0.895634	1.74547	2.29389	1.76388	0.750726	0.983746	0.953814	0.746588	0.897491	0.634026	0.782109	0.65702	0.409939	0.00440884	-0.0315298	0.999995	-24.2009	36.3153	37.6784	59.9783
O95433;G3V438;H0YJG7;H0YJU2;G3V3W9;H0YJ63	Activator of 90 kDa heat shock protein ATPase homolog 1	AHSA1	sp|O95433|AHSA1_HUMAN Activator of 90 kDa heat shock protein ATPase homolog 1 OS=Homo sapiens OX=9606 GN=AHSA1 PE=1 SV=1;tr|G3V438|G3V438_HUMAN Activator of 90 kDa heat shock protein ATPase homolog 1 (Fragment) OS=Homo sapiens OX=9606 GN=AHSA1 PE=1 SV=1;tr	19	9.32e-08	-3.44797	3.18773	-1.66299	-1.14887	1.73092	0.884582	0.801523	1.82443	2.33065	1.05793	1.08474	0.449796	1.14477	0.994003	0.716252	0.453946	0.203447	-0.14187	0.296195	3.44e-08	0.122519	0.419811	0.165506	-0.890315	0.56004	0.48564	1.38801	1.10384	1.14495	0.953659	0.830866	0.988975	0.877984	0.978314	0.783469	0.61009	0.0641568	0.0248278	0.146875	1.19e-08	0.547268	0.570008	0.372797	0.184137
P09543;K7ERC4;C9K0L8;K7ERZ0;K7EN66	2,3-cyclic-nucleotide 3-phosphodiesterase	CNP	sp|P09543|CN37_HUMAN 2,3-cyclic-nucleotide 3-phosphodiesterase OS=Homo sapiens OX=9606 GN=CNP PE=1 SV=2	13	1.2117	1.05657	0.0508897	0.862704	1.22139	0.0589973	-0.572215	0.356425	1.05438	0.530419	0.891369	1.05034	0.665385	1.09168	1.10707	0.676403	0.420984	0.264497	0.0205984	-0.0141135	0.872089	0.859054	0.738175	0.858192	0.646405	0.851878	0.034893	0.0885298	0.206179	0.675877	1.0755	0.915511	0.891854	0.990885	0.835031	0.813786	0.352672	0.20768	0.0409857	0.0503166	0.675807	0.866848	0.983957	0.493216	0.930821
Q9P2J5;A0A6I8PIV1;A0A6I8PRS0;B4DER1;A0A6I8PIT3;A0A6I8PLB8;A0A6I8PL42;A0A6I8PS05;A0A6I8PLB3;A0A6I8PIP7;A0A6I8PTV8;A0A6I8PRU9;A0A6I8PRP1	Leucine--tRNA ligase, cytoplasmic	LARS	sp|Q9P2J5|SYLC_HUMAN Leucine--tRNA ligase, cytoplasmic OS=Homo sapiens OX=9606 GN=LARS1 PE=1 SV=2;tr|A0A6I8PIV1|A0A6I8PIV1_HUMAN Leucyl-tRNA synthetase OS=Homo sapiens OX=9606 GN=LARS1 PE=1 SV=1;tr|A0A6I8PRS0|A0A6I8PRS0_HUMAN Leucyl-tRNA synthetase OS=Homo	41	0.544702	2.15921	1.09368	1.1892	-0.027877	0.525919	-2.35439	0.797772	-0.0167066	1.91975	0.927033	0.787948	0.525204	1.17737	1.29823	0.705869	0.546936	0.0801404	-0.0639353	0.0936582	0.883544	1.13089	0.746957	0.72711	0.537529	0.0497858	0.310142	0.568125	0.458191	0.418979	1.00524	0.922198	0.816278	1.03574	0.801114	0.878209	0.3066	0.186055	0.0197731	0.107243	0.330458	1.07924	1.41553	0.820592	0.645513
P62191;G3V4X1	26S protease regulatory subunit 4	PSMC1	sp|P62191|PRS4_HUMAN 26S proteasome regulatory subunit 4 OS=Homo sapiens OX=9606 GN=PSMC1 PE=1 SV=1	20	-0.00280783	0.443221	0.552463	0.512295	-0.245349	0.271297	0.632689	0.132885	0.774932	0.334157	0.875576	0.929352	1.01629	0.976016	0.806958	0.461773	0.670197	0.225529	0.0562326	0.129158	-0.204003	-0.128218	-0.29476	3.30216	2.10125	0.196315	-0.914506	-1.04837	-0.00843673	0.404356	1.09026	0.894765	0.763067	0.891184	0.754817	0.724953	0.5899	0.405309	0.110413	-0.0775859	0.545145	-0.00336664	-0.762007	0.64357	-2.37971
P26641	Elongation factor 1-gamma	EEF1G	sp|P26641|EF1G_HUMAN Elongation factor 1-gamma OS=Homo sapiens OX=9606 GN=EEF1G PE=1 SV=3	29	0.447763	0.865693	0.244447	0.526694	2.49165	0.735203	0.347578	0.450712	-0.594785	0.110981	1.05485	0.928882	0.571325	1.14952	1.12027	0.596121	0.589489	0.124818	-0.0916033	0.190149	0.728724	0.897608	0.797362	0.895659	0.575233	0.505724	0.590546	0.34682	0.16537	0.122886	0.908746	0.900492	0.992044	1.03486	0.877608	0.764909	0.460343	0.178077	0.0277251	0.0890184	-0.784286	3.89967	0.415778	0.924181	-0.441938
Q5T4S7;A0A0A0MSW0;X6R960;X6RE05;Q5TBN9	E3 ubiquitin-protein ligase UBR4	UBR4	sp|Q5T4S7|UBR4_HUMAN E3 ubiquitin-protein ligase UBR4 OS=Homo sapiens OX=9606 GN=UBR4 PE=1 SV=1	66	0.0823411	0.222295	0.268239	0.324205	0.198823	0.492964	0.777657	0.286598	0.444346	0.907356	1.13948	0.938306	0.412339	1.09455	1.22309	0.984087	0.486519	0.0398348	-0.180665	0.199886	-12.0435	0.292472	-20.1993	40.9429	70.9679	39.5228	-7.96743	-32.3342	-23.8774	-51.2994	1.053	0.955287	0.880184	1.03713	0.969858	0.94672	0.342512	-0.0486995	0.0343235	0.167113	0.051289	0.116436	0.817884	0.0276578	0.253617
Q9Y3A5;A0A087X020;F8WE72	Ribosome maturation protein SBDS	SBDS	sp|Q9Y3A5|SBDS_HUMAN Ribosome maturation protein SBDS OS=Homo sapiens OX=9606 GN=SBDS PE=1 SV=4;tr|A0A087X020|A0A087X020_HUMAN Ribosome maturation protein SBDS OS=Homo sapiens OX=9606 GN=SBDS PE=1 SV=1	14	0.772688	0.95094	1.13883	0.971402	0.147352	-0.960267	1.64389	1.52467	0.182364	-0.323634	0.904979	1.0618	0.790526	1.00889	0.874477	0.614191	0.564675	0.203134	0.00451904	0.207683	0.436384	1.1183	0.956918	0.997077	0.839387	0.247438	0.639081	0.537645	0.407809	-0.131802	1.05852	0.92719	0.884336	0.860856	0.742381	0.699326	0.695093	0.282917	-0.0114086	0.0956766	0.326574	2.31766	-0.0391895	1.10817	0.574333
Q04637;E7EUU4;E9PGM1;E7EX73;C9JF13;C9J6B6;C9K073;C9J2Z7;H7C044;A0A6Q8PFB2;H7C0V6;F8WCF2;C9JHW9;REV__C9JQZ6;REV__J3KQX6;C9JWH7;C9JWW9;B1AN92;B1AN91;C9JSU8;REV__F5H7J8;C9J556;REV__Q8NEG2	Eukaryotic translation initiation factor 4 gamma 1	EIF4G1	sp|Q04637|IF4G1_HUMAN Eukaryotic translation initiation factor 4 gamma 1 OS=Homo sapiens OX=9606 GN=EIF4G1 PE=1 SV=4;tr|E7EUU4|E7EUU4_HUMAN Eukaryotic translation initiation factor 4 gamma 1 OS=Homo sapiens OX=9606 GN=EIF4G1 PE=1 SV=1;tr|E9PGM1|E9PGM1_HUMA	50	-2.01706	1.2619	-1.8602	-0.145176	8.18807	5.50656	0.150453	-0.535051	-1.82264	-2.28982	1.04072	1.0153	0.587755	0.981203	1.07839	0.862315	0.634619	0.173386	-0.0691487	0.00311466	0.812401	0.799796	0.829358	0.905523	0.687008	0.617477	0.621942	0.602496	0.409677	0.151357	0.889937	0.991161	0.975338	1.05261	0.986907	0.725169	0.40743	0.163277	0.00783009	0.108004	0.758482	0.72271	1.04623	0.806362	0.818618
P0DMV8;A0A0G2JIW1;P0DMV9;V9GZ37	Heat shock 70 kDa protein 1A;Heat shock 70 kDa protein 1B	HSPA1A;HSPA1B	sp|P0DMV8|HS71A_HUMAN Heat shock 70 kDa protein 1A OS=Homo sapiens OX=9606 GN=HSPA1A PE=1 SV=1;tr|A0A0G2JIW1|A0A0G2JIW1_HUMAN Heat shock 70 kDa protein 1B OS=Homo sapiens OX=9606 GN=HSPA1B PE=1 SV=1;sp|P0DMV9|HS71B_HUMAN Heat shock 70 kDa protein 1B OS=Hom	33	-3.11977	3.88551	-2.67082	5.93337	9.11856	1.78299	1.20681	-0.350093	-7.48154	-3.1061	1.01871	1.00929	1.0961	0.924275	0.760717	0.300188	0.611839	0.232368	0.178583	0.124029	0.95742	0.498124	0.554001	0.760919	0.748418	0.182082	0.565178	0.543554	0.0990821	0.290139	1.00658	0.945956	0.876688	0.891374	0.764258	0.751009	0.615019	0.369211	0.114185	-0.0781882	1.48935	0.0731983	3.17976	2.13668	-2.83823
P54577;A0A6Q8PFX2;A0A0C4DGZ5;A0A6Q8PFX4;A0A6Q8PF15;A0A6Q8PFC1;A0A6Q8PGW2	Tyrosine--tRNA ligase, cytoplasmic;Tyrosine--tRNA ligase, cytoplasmic, N-terminally processed	YARS	sp|P54577|SYYC_HUMAN Tyrosine--tRNA ligase, cytoplasmic OS=Homo sapiens OX=9606 GN=YARS1 PE=1 SV=4;tr|A0A6Q8PFX2|A0A6Q8PFX2_HUMAN Tyrosine--tRNA ligase, cytoplasmic OS=Homo sapiens OX=9606 GN=YARS1 PE=4 SV=1	35	0.999042	2.62223	3.88262	-3.03032	8.74654	1.87145	0.939266	-4.41318	-3.77164	-1.99848	0.998782	0.947905	0.686574	1.12551	0.991331	0.593692	0.657656	0.121209	-0.0233606	0.164759	1.00018	0.768358	-0.573641	0.578345	-0.366101	0.0847297	0.834513	1.3511	0.5313	1.63877	0.945867	0.958389	0.822807	0.968021	0.865334	0.858029	0.531116	0.296693	0.0312835	-0.0134857	1.00016	0.347369	0.990618	0.727668	-0.968115
O60610;A0A140T8Z0;A0A0G2JH68;H9KV28;A0A2R8Y5N1;H7C2W8;B4E2I7	Protein diaphanous homolog 1	DIAPH1	sp|O60610|DIAP1_HUMAN Protein diaphanous homolog 1 OS=Homo sapiens OX=9606 GN=DIAPH1 PE=1 SV=2;tr|A0A140T8Z0|A0A140T8Z0_HUMAN Protein diaphanous homolog 1 OS=Homo sapiens OX=9606 GN=DIAPH1 PE=1 SV=1;tr|A0A0G2JH68|A0A0G2JH68_HUMAN Protein diaphanous homolog	35	2.63468	-2.8394	3.39043	-0.585797	-9.164	2.47752	10.0623	3.74426	2.12734	-5.51371	1.06599	0.805189	0.626453	1.04342	1.18039	0.755645	0.553839	0.180898	0.00476712	-0.0291332	0.532216	0.917952	0.831925	0.804054	0.653045	0.834489	1.11203	0.792933	0.500751	-0.645811	0.784933	0.81589	1.07325	1.13763	0.918952	0.781543	0.447359	0.117886	0.0762026	0.0338137	0.942529	0.52884	0.865523	0.719398	0.869204
P27708;F8VPD4;H7C3Z5;H7C2E4;H7BZB3	CAD protein;Glutamine-dependent carbamoyl-phosphate synthase;Aspartate carbamoyltransferase;Dihydroorotase	CAD	sp|P27708|PYR1_HUMAN CAD protein OS=Homo sapiens OX=9606 GN=CAD PE=1 SV=3;tr|F8VPD4|F8VPD4_HUMAN Aspartate carbamoyltransferase OS=Homo sapiens OX=9606 GN=CAD PE=1 SV=1	47	0.597773	0.758396	0.467565	1.11845	1.93615	0.283453	0.19477	0.706675	-0.415865	0.47807	1.03811	0.999516	0.703087	1.10401	1.06202	0.749743	0.439209	0.183123	-0.0341196	0.0893539	0.269207	0.782035	0.870485	1.36914	1.11992	0.555188	0.87225	0.399887	0.015702	-0.128375	0.820703	0.937588	0.988139	1.06145	0.939648	0.973842	0.412176	0.142725	-0.0100912	0.0678736	0.950866	0.712109	0.542655	0.85532	0.886688
O95340	Bifunctional 3-phosphoadenosine 5-phosphosulfate synthase 2;Sulfate adenylyltransferase;Adenylyl-sulfate kinase	PAPSS2	sp|O95340|PAPS2_HUMAN Bifunctional 3-phosphoadenosine 5-phosphosulfate synthase 2 OS=Homo sapiens OX=9606 GN=PAPSS2 PE=1 SV=2	21	0.0509281	0.193358	0.589217	0.536128	-0.52024	0.640989	0.945786	0.940407	0.648974	0.697147	0.986899	0.937824	1.0235	1.01179	0.934691	0.493768	0.507022	0.120877	0.0235805	0.255333	0.0775767	0.188955	0.312357	0.562848	0.292216	0.418838	0.471371	0.688363	0.751912	0.958257	1.0962	0.958517	0.802974	0.912194	0.80541	0.799319	0.590881	0.325193	0.0526625	-0.0480671	0.226245	0.129783	-0.0405806	1.05863	-0.0382977
O95394;H0Y987;A0A494C1Q4;J3KN95;A0A494C1E2;A0A494C0G1;A0A087WT27;A0A494C099;A0A494C163;H0Y8I3;D6RCQ8;D6RIS6;D6RF77;A0A494C076;D6RCD1	Phosphoacetylglucosamine mutase	PGM3	sp|O95394|AGM1_HUMAN Phosphoacetylglucosamine mutase OS=Homo sapiens OX=9606 GN=PGM3 PE=1 SV=1;tr|H0Y987|H0Y987_HUMAN Phosphoacetylglucosamine mutase OS=Homo sapiens OX=9606 GN=PGM3 PE=1 SV=2;tr|A0A494C1Q4|A0A494C1Q4_HUMAN Acetylglucosamine phosphomutase (	11	0.00485172	0.33965	0.488493	0.0537768	-0.0356139	0.523612	0.9291	0.672487	0.332152	0.421488	0.896505	1.04349	0.910291	0.860824	0.855771	0.357116	0.614109	0.334233	0.318621	4.84e-05	0.403162	0.565716	-0.113344	-0.323496	-0.0210339	-0.735983	1.0076	1.80241	1.06979	0.0751684	0.930541	0.863399	1.0212	0.831867	0.718232	0.581409	0.699081	0.383284	0.179921	-0.0179235	-0.389523	1.08963	0.270801	-1.39374	1.31716
Q05655;C9K0E3;A0A494C1T7;C9J9P1;Q04759;A0A494C125;C9JZU8;A0A494BZX2;A0A087X0I9	Protein kinase C delta type;Protein kinase C delta type regulatory subunit;Protein kinase C delta type catalytic subunit	PRKCD	sp|Q05655|KPCD_HUMAN Protein kinase C delta type OS=Homo sapiens OX=9606 GN=PRKCD PE=1 SV=2	10	-0.143427	0.198234	0.481735	0.80601	0.966292	1.03197	0.204388	0.190943	0.518514	0.213075	0.958251	0.900056	0.771553	1.02961	1.1209	0.515941	0.40157	0.448144	0.116992	-0.085878	-0.360526	1.0995	0.888388	1.41296	-0.153319	-0.0169954	0.734839	0.663955	-0.222962	0.421899	0.715775	1.03632	0.894206	0.780663	1.17126	1.00254	0.154084	0.340293	0.0395304	0.0424591	0.270688	-1.23172	1.46694	1.07234	-0.136811
P39748;I3L3E9;F5H1Y3;CON__P01030;CON__ENSEMBL:ENSBTAP00000007350	Flap endonuclease 1	FEN1	sp|P39748|FEN1_HUMAN Flap endonuclease 1 OS=Homo sapiens OX=9606 GN=FEN1 PE=1 SV=1;tr|I3L3E9|I3L3E9_HUMAN Flap endonuclease 1 (Fragment) OS=Homo sapiens OX=9606 GN=FEN1 PE=1 SV=1	16	0.0577847	0.136034	-0.0485717	0.343111	0.162039	-0.0955186	0.180072	0.233186	0.783747	0.934762	0.959961	1.06988	0.895916	0.751287	0.793382	0.272952	0.760692	0.50007	0.0639975	0.0884146	0.211542	-0.139297	0.269264	0.124879	0.321364	-0.0625883	0.0758956	0.247585	0.232283	1.40572	0.922208	1.00529	0.793503	0.765113	0.859553	0.698366	0.547756	0.305809	0.303473	-0.0445249	-0.0277704	0.090195	0.0842121	-0.0427719	0.155496
Q9Y6G9;E9PHI6;C9JGM7;C9JLW1	Cytoplasmic dynein 1 light intermediate chain 1	DYNC1LI1	sp|Q9Y6G9|DC1L1_HUMAN Cytoplasmic dynein 1 light intermediate chain 1 OS=Homo sapiens OX=9606 GN=DYNC1LI1 PE=1 SV=3;tr|E9PHI6|E9PHI6_HUMAN Dynein light intermediate chain OS=Homo sapiens OX=9606 GN=DYNC1LI1 PE=1 SV=1	16	0.885944	1.10284	0.99189	0.67507	0.00440636	0.223439	0.446826	-0.087306	0.831032	0.279153	0.883955	0.979853	0.891121	0.984353	1.04972	0.633808	0.475458	0.220147	0.0736884	0.107359	-0.215659	-1.21739	0.426695	3.18744	4.36864	2.02136	-1.70523	-0.4455	-1.41855	0.351482	1.08694	0.963834	0.856477	0.915198	0.728334	0.823609	0.502436	0.384533	0.115098	-0.0770027	0.299714	1.11199	0.268914	1.15915	1.31748
Q13596;H0YK42;H0YK43;J3KPH4;H0YKD5;H0YKL5;H0YK58	Sorting nexin-1	SNX1	sp|Q13596|SNX1_HUMAN Sorting nexin-1 OS=Homo sapiens OX=9606 GN=SNX1 PE=1 SV=3;tr|H0YK42|H0YK42_HUMAN Sorting nexin-1 OS=Homo sapiens OX=9606 GN=SNX1 PE=1 SV=1	16	1.34516	-0.854426	-1.72591	3.08864	-1.40977	4.10995	2.19841	2.62524	-3.68291	0.116577	1.09449	1.13947	0.587497	0.853197	0.850175	0.588463	0.486307	0.303559	0.219588	0.0432276	0.715641	0.675196	0.819134	0.674205	1.03946	0.718792	0.512108	0.500372	0.172566	-0.0165217	0.959328	0.864074	0.792369	0.896047	0.931398	0.822331	0.400414	0.333419	0.277158	-0.110565	0.906258	0.630005	0.780685	0.249256	1.10843
O76094;D6RDY6;R4GNC1	Signal recognition particle subunit SRP72	SRP72	sp|O76094|SRP72_HUMAN Signal recognition particle subunit SRP72 OS=Homo sapiens OX=9606 GN=SRP72 PE=1 SV=3	14	0.888947	0.699874	0.615314	0.815253	1.21439	0.750261	0.323671	0.567041	0.383363	-0.301439	1.07684	0.820243	0.510894	1.27102	1.14242	0.742266	0.477776	0.158758	-0.081295	0.22177	0.760562	0.780593	0.733345	0.991187	0.989708	0.885224	0.344761	0.198073	0.128162	0.145059	0.886599	0.882088	0.907063	1.05646	0.963756	0.816269	0.629703	-0.0185521	0.157598	0.0597147	0.516867	0.676406	1.56092	0.558006	0.790621
Q9H0B6;A8MZ87;A8MX29;C9JHT2;E9PM83;E9PQ02;E9PP09;E9PI24	Kinesin light chain 2	KLC2	sp|Q9H0B6|KLC2_HUMAN Kinesin light chain 2 OS=Homo sapiens OX=9606 GN=KLC2 PE=1 SV=1;tr|A8MZ87|A8MZ87_HUMAN Kinesin light chain OS=Homo sapiens OX=9606 GN=KLC2 PE=1 SV=1	13	0.946577	0.806986	0.261537	1.13126	0.560797	0.771751	0.560124	0.6192	0.0127107	0.00954471	0.935103	0.873311	0.783328	0.998146	0.987876	0.742526	0.497222	0.284757	-0.0828637	0.24656	0.839096	0.654197	0.654732	0.780999	1.12592	0.571215	0.516767	0.295279	0.368855	-0.12657	1.18664	0.908739	0.758353	0.891751	0.854216	0.653835	0.366117	0.343504	0.20476	0.0980517	0.867678	0.786248	0.67531	0.484833	1.08315
O95347;A0A0C4DGE5;Q5T821	Structural maintenance of chromosomes protein 2	SMC2	sp|O95347|SMC2_HUMAN Structural maintenance of chromosomes protein 2 OS=Homo sapiens OX=9606 GN=SMC2 PE=1 SV=2	56	1.00013	0.546891	-0.153654	0.697616	1.31403	-0.262472	-0.625913	-0.161061	0.890647	1.57192	0.960815	1.01543	0.5258	1.0302	1.22395	0.762593	0.549741	0.0834452	-0.0913552	0.184571	0.999921	0.335657	0.639492	0.4601	0.715899	0.666402	0.279399	0.14641	0.126443	0.448419	0.883748	0.84874	0.912756	1.09532	0.906157	0.8593	0.597142	-0.0157544	0.0331053	0.124673	0.999789	0.432327	0.569754	0.842027	0.851898
Q9UNH7;A0A0A0MRI2;G3V5X9;H0YJF8;G3V4Z5;G3V2U1;Q86XE0;G3V5U2	Sorting nexin-6;Sorting nexin-6, N-terminally processed	SNX6	sp|Q9UNH7|SNX6_HUMAN Sorting nexin-6 OS=Homo sapiens OX=9606 GN=SNX6 PE=1 SV=1;tr|A0A0A0MRI2|A0A0A0MRI2_HUMAN Sorting nexin OS=Homo sapiens OX=9606 GN=SNX6 PE=1 SV=1;tr|G3V5X9|G3V5X9_HUMAN Sorting nexin-6 (Fragment) OS=Homo sapiens OX=9606 GN=SNX6 PE=1 SV=	15	1.01889	0.489487	0.755678	0.523614	0.845486	0.683796	0.263012	0.0916187	0.147543	1.11149	0.926661	0.94591	0.676002	0.977772	1.09899	0.703745	0.484593	0.317091	0.0698783	0.0240882	0.956516	0.510421	0.492781	0.578893	1.16978	0.140807	0.541665	0.798755	1.40867	-0.667671	1.00598	1.08403	0.646161	1.03055	0.805851	0.747032	0.381398	0.28863	0.293939	-0.0588365	1.13214	0.15394	0.434235	0.621683	0.164802
P30085;Q5T0D2;A0A494BXC7;E9PJD2	UMP-CMP kinase	CMPK1	sp|P30085|KCY_HUMAN UMP-CMP kinase OS=Homo sapiens OX=9606 GN=CMPK1 PE=1 SV=3;tr|Q5T0D2|Q5T0D2_HUMAN Nucleoside-diphosphate kinase OS=Homo sapiens OX=9606 GN=CMPK1 PE=1 SV=1;tr|A0A494BXC7|A0A494BXC7_HUMAN Nucleoside-diphosphate kinase OS=Homo sapiens OX=96	12	0.000164884	0.172402	-0.167472	0.0372819	1.81782	-0.0495958	0.441561	0.28503	0.421004	0.891377	0.924881	0.915995	0.78936	1.15928	0.89009	0.582893	0.637321	0.102623	-0.0412241	0.339979	0.000481436	0.396602	-0.0218574	0.309289	-1.15791	0.0172549	0.801281	0.893227	1.07357	1.53764	1.04354	0.97979	0.866504	0.806966	0.707208	0.864204	0.574843	0.274511	0.0691475	0.114489	-0.000258968	1.0033	1.21232	0.76051	0.499575
Q9HC35;B5MBZ0	Echinoderm microtubule-associated protein-like 4	EML4	sp|Q9HC35|EMAL4_HUMAN Echinoderm microtubule-associated protein-like 4 OS=Homo sapiens OX=9606 GN=EML4 PE=1 SV=3;tr|B5MBZ0|B5MBZ0_HUMAN Echinoderm microtubule-associated protein-like 4 OS=Homo sapiens OX=9606 GN=EML4 PE=1 SV=3	20	0.0841582	0.0939719	1.02077	-0.30337	-0.372981	1.37335	0.583145	0.663995	0.899638	0.855815	1.04243	0.672812	0.519242	1.15805	1.16401	0.693166	0.451747	0.330955	-0.000914816	0.149271	-0.383128	1.42826	-5.06716	5.5224	8.0713	-0.0085128	-1.63954	-1.75973	2.6004	-3.8658	1.02555	0.882817	0.892179	0.858941	0.774261	0.632709	0.454633	0.403526	0.285686	-0.0295337	0.0368039	0.257953	0.904402	0.0303834	0.448021
P12277;H0YJG0;G3V4N7;G3V461;H0YJK0	Creatine kinase B-type	CKB	sp|P12277|KCRB_HUMAN Creatine kinase B-type OS=Homo sapiens OX=9606 GN=CKB PE=1 SV=1;tr|H0YJG0|H0YJG0_HUMAN Creatine kinase (Fragment) OS=Homo sapiens OX=9606 GN=CKB PE=1 SV=1	14	-0.29078	0.713823	1.79191	1.04142	-0.703567	1.70184	2.66854	1.54828	-0.443446	-1.68628	0.955236	0.982573	0.802024	0.961335	0.966984	0.605303	0.518404	0.294925	0.125226	0.0981032	0.811082	0.940989	0.573368	0.85909	0.710405	0.59538	0.709139	0.777224	0.584712	-0.219656	1.05494	0.904397	0.939938	0.855021	0.690164	0.810083	0.476814	0.496019	0.118406	-0.0356656	0.961721	0.611734	1.14505	1.07678	0.285594
Q99460;A0A087WW66;H7BZR6;C9J9M4;H7C378;F8WCE3	26S proteasome non-ATPase regulatory subunit 1	PSMD1	sp|Q99460|PSMD1_HUMAN 26S proteasome non-ATPase regulatory subunit 1 OS=Homo sapiens OX=9606 GN=PSMD1 PE=1 SV=2;tr|A0A087WW66|A0A087WW66_HUMAN 26S proteasome non-ATPase regulatory subunit 1 OS=Homo sapiens OX=9606 GN=PSMD1 PE=1 SV=1	36	0.231004	0.314362	0.338716	0.433821	-0.488421	0.239648	0.605828	0.629695	0.688078	1.158	0.98422	0.868068	1.02297	0.967097	1.03097	0.557929	0.541743	0.175799	0.0590381	0.173213	0.178818	0.419418	0.2541	0.145846	-0.0420817	0.092332	0.458882	0.939022	0.945829	0.758561	1.08662	0.964421	0.883531	0.907435	0.756254	0.824281	0.528037	0.386958	0.0897394	-0.0462336	0.444534	-0.117443	0.580034	0.00924297	0.124418
P22102;F8WD69;C9JBJ1;C9JTV6;C9JZG2;C9JKQ7;A0A140TA71;H7C366	Trifunctional purine biosynthetic protein adenosine-3;Phosphoribosylamine--glycine ligase;Phosphoribosylformylglycinamidine cyclo-ligase;Phosphoribosylglycinamide formyltransferase	GART	sp|P22102|PUR2_HUMAN Trifunctional purine biosynthetic protein adenosine-3 OS=Homo sapiens OX=9606 GN=GART PE=1 SV=1	41	0.0090495	0.389979	0.487996	0.34536	0.635503	0.678464	0.891689	0.987513	0.300509	0.431322	1.04669	1.04616	0.905489	0.99552	0.918628	0.532586	0.588991	0.213042	0.113814	0.0694959	-0.454877	5.01386	0.354362	-1.98189	1.98692	-0.0185357	4.98883	0.608686	2.47369	-7.81367	1.01057	0.929337	1.01518	0.9211	0.827498	0.787255	0.57024	0.322334	0.0833518	-0.0364442	2.30489	-21.913	17.0775	15.1315	-18.6136
P35998;C9JLS9	26S protease regulatory subunit 7	PSMC2	sp|P35998|PRS7_HUMAN 26S proteasome regulatory subunit 7 OS=Homo sapiens OX=9606 GN=PSMC2 PE=1 SV=3	27	0.999365	4.79999	-3.85118	-1.35596	5.2754	1.45542	-0.288944	1.00943	-2.39846	-0.338866	0.9609	0.951525	0.96681	1.07423	0.9114	0.497277	0.616988	0.228431	0.0503911	0.142438	0.999819	-1.35797	0.958601	2.60828	2.70325	0.192689	-0.355271	-1.35945	0.0747513	0.841504	1.02634	1.00718	0.898157	0.892838	0.791748	0.814255	0.536161	0.372501	0.0940249	-0.032816	0.99887	-0.071233	-0.680661	2.99545	5.20088
Q9H0P0;X6RM59;B9A035	Cytosolic 5-nucleotidase 3A;5-nucleotidase	NT5C3A	sp|Q9H0P0|5NT3A_HUMAN Cytosolic 5-nucleotidase 3A OS=Homo sapiens OX=9606 GN=NT5C3A PE=1 SV=3;tr|X6RM59|X6RM59_HUMAN 5-nucleotidase OS=Homo sapiens OX=9606 GN=NT5C3A PE=1 SV=1	11	0.808632	0.962272	0.332021	1.07122	0.286286	1.04232	0.687113	0.451071	0.850106	-0.346778	0.967145	1.01682	0.669232	1.0404	1.0621	0.8218	0.551854	0.296939	-0.0030877	-0.00980993	1.03335	0.302518	0.85894	0.865847	0.666801	0.698246	0.590832	0.416939	0.486847	0.223942	0.950507	1.07544	0.787021	1.07982	0.934287	0.825344	0.340133	0.32958	0.106516	-0.0152534	-9.17621	18.752	6.7678	-6.29468	-4.76814
O00487;C9JW37	26S proteasome non-ATPase regulatory subunit 14	PSMD14	sp|O00487|PSDE_HUMAN 26S proteasome non-ATPase regulatory subunit 14 OS=Homo sapiens OX=9606 GN=PSMD14 PE=1 SV=1	10	0.267122	0.242597	0.738693	0.257824	-0.649659	0.386687	0.603902	0.451854	1.10159	1.36199	0.896513	0.839103	0.891139	1.1508	1.03031	0.64842	0.558673	0.25319	-0.000511793	0.150897	0.624433	-0.748191	1.74647	-0.29101	-1.49365	0.0927742	0.801036	0.650785	0.602903	2.77705	0.850411	1.06373	1.11769	0.764862	0.886775	0.795522	0.696465	-0.14583	0.17751	0.211398	-2.33805	-0.890854	-0.180549	4.81209	6.82112
O00231;J3QRY4;J3QS13;J3KSW3	26S proteasome non-ATPase regulatory subunit 11	PSMD11	sp|O00231|PSD11_HUMAN 26S proteasome non-ATPase regulatory subunit 11 OS=Homo sapiens OX=9606 GN=PSMD11 PE=1 SV=3	23	1.15505	0.601372	0.5922	0.733785	0.305217	0.377135	-0.027734	0.545329	0.616564	0.523124	0.85415	0.924745	0.977411	1.0934	0.961084	0.579201	0.589521	0.189728	0.0745208	0.11246	0.756219	0.577712	0.607571	0.785178	1.1661	0.815928	0.270438	0.324094	-0.0506614	0.169469	1.05929	1.05341	0.860466	0.876352	0.750409	0.809881	0.499814	0.358299	0.146143	-0.0578408	0.0647549	2.28402	-0.151209	1.29653	1.45153
P33993;C9J8M6	DNA replication licensing factor MCM7	MCM7	sp|P33993|MCM7_HUMAN DNA replication licensing factor MCM7 OS=Homo sapiens OX=9606 GN=MCM7 PE=1 SV=4	34	0.00121925	0.406446	8.74304	-6.19455	-10.1143	0.282932	7.66301	-2.59991	1.53262	4.4386	0.916821	1.01588	0.816474	1.06368	0.927965	0.64551	0.609454	0.229295	0.0223543	0.0658444	0.000964737	-0.0918451	-1.3862	1.74042	1.55238	0.717298	-2.72396	0.977444	-3.18763	6.5602	1.09701	1.12347	0.885481	0.739213	0.752527	0.892683	0.386426	0.346513	0.055636	0.0343068	-5.15e-05	0.807034	0.494832	0.322915	0.0760921
P48556;R4GMR5;K7EJR3;K7EJC1;K7ERW6;K7ENY6	26S proteasome non-ATPase regulatory subunit 8	PSMD8	sp|P48556|PSMD8_HUMAN 26S proteasome non-ATPase regulatory subunit 8 OS=Homo sapiens OX=9606 GN=PSMD8 PE=1 SV=2;tr|R4GMR5|R4GMR5_HUMAN 26S proteasome non-ATPase regulatory subunit 8 OS=Homo sapiens OX=9606 GN=PSMD8 PE=1 SV=1;tr|K7EJR3|K7EJR3_HUMAN 26S prot	11	0.320202	-0.0379558	0.272067	0.946973	-0.170653	-0.272263	0.548146	0.333306	0.598583	1.37015	0.895008	0.902299	0.923046	0.989112	1.05076	0.633039	0.651806	0.10463	0.0475958	0.166259	-0.151976	0.367257	0.562366	1.05005	0.00666056	0.50534	0.176449	0.386905	-0.294929	1.30043	1.06419	1.0754	0.849972	0.767673	0.759424	0.839506	0.586721	0.3514	0.175931	-0.106668	0.153628	0.790822	-0.0906988	0.330131	-0.385954
Q15645;H0YAL2	Pachytene checkpoint protein 2 homolog	TRIP13	sp|Q15645|PCH2_HUMAN Pachytene checkpoint protein 2 homolog OS=Homo sapiens OX=9606 GN=TRIP13 PE=1 SV=2	18	1.15452	0.880421	0.364751	1.02591	0.622247	0.429895	0.291404	0.125466	0.190104	0.63099	0.938058	0.907098	0.760332	1.05861	0.973544	0.633187	0.593154	0.182521	0.0440347	0.140042	0.670661	0.896822	0.60953	0.899433	0.658139	0.852757	0.747396	0.480627	0.150197	-0.249852	1.13594	0.993409	0.737582	0.803399	0.621671	0.98331	0.542625	0.368264	0.0825955	-0.0382134	0.914987	0.563413	0.581957	0.708077	1.19472
P14324;A0A087WVN4;A0A087X1D8;A0A087X090;A0A087WTP2	Farnesyl pyrophosphate synthase	FDPS	sp|P14324|FPPS_HUMAN Farnesyl pyrophosphate synthase OS=Homo sapiens OX=9606 GN=FDPS PE=1 SV=4;tr|A0A087WVN4|A0A087WVN4_HUMAN Farnesyl pyrophosphate synthase (Fragment) OS=Homo sapiens OX=9606 GN=FDPS PE=1 SV=1;tr|A0A087X1D8|A0A087X1D8_HUMAN Farnesyl pyrop	12	0.214236	0.237797	0.482083	0.389458	-0.0839797	0.265483	0.769883	0.586453	0.86543	0.930264	0.853676	0.873729	1.12934	0.94731	0.85247	0.557053	0.541705	0.309153	0.131354	0.102282	-0.371224	0.235337	0.860448	0.705503	0.0143683	1.50366	0.799872	0.830131	-0.405711	0.484718	1.03972	0.977898	0.810369	0.873792	0.787137	0.662039	0.609338	0.434712	0.175677	-0.0726132	0.066516	0.52128	0.352919	0.376824	0.257062
Q9BS40;H7C5A4	Latexin	LXN	sp|Q9BS40|LXN_HUMAN Latexin OS=Homo sapiens OX=9606 GN=LXN PE=1 SV=2	4	0.820605	-1.22886	1.7343	1.71545	4.12807	-3.97302	0.571165	1.38573	-0.343556	0.151335	0.848187	0.875084	0.762694	1.04123	0.961732	0.490606	0.60989	0.500947	0.309202	-0.135448	0.906013	0.435279	0.456953	1.0627	0.638622	0.508172	0.448531	0.37326	0.0535393	0.0781422	1.06374	0.996597	0.843593	0.760781	0.674194	0.726325	0.400209	0.407717	0.326504	0.0644662	-0.0720952	2.53431	0.375415	0.683549	1.3073
Q8N8S7;A0A0U1RRM6;A0A075B6E5;A0A0U1RQP7	Protein enabled homolog	ENAH	sp|Q8N8S7|ENAH_HUMAN Protein enabled homolog OS=Homo sapiens OX=9606 GN=ENAH PE=1 SV=2;tr|A0A0U1RRM6|A0A0U1RRM6_HUMAN Protein enabled homolog OS=Homo sapiens OX=9606 GN=ENAH PE=1 SV=1	15	1.2773	0.896379	-1.16579	0.530986	1.42146	1.43148	0.409927	0.073721	0.310987	0.525013	0.945325	0.911866	0.78882	1.03074	1.07922	0.678329	0.469801	0.159118	0.067759	0.105018	0.193117	1.74101	0.738969	0.146821	0.936848	0.91483	1.8783	0.0681331	0.138387	-1.04495	0.671616	0.855555	1.16601	0.828921	1.08162	0.74539	0.71459	0.193573	0.0109127	-0.0321943	0.915087	0.780482	0.652929	0.919891	0.742281
P43686	26S protease regulatory subunit 6B	PSMC4	sp|P43686|PRS6B_HUMAN 26S proteasome regulatory subunit 6B OS=Homo sapiens OX=9606 GN=PSMC4 PE=1 SV=2	27	1.00646	0.767144	0.390349	0.368967	0.391052	0.140586	0.327584	0.553952	0.606398	0.74694	0.921098	0.881422	1.00553	1.04572	0.994275	0.549846	0.657039	0.163975	0.0304675	0.161966	0.974331	0.630768	0.794379	1.17082	0.767553	-0.164317	0.11315	0.0708712	0.41406	0.527821	1.07357	0.938879	0.938376	0.860751	0.82584	0.817408	0.520854	0.34639	0.13135	-0.0420843	1.01987	0.196773	0.552789	0.259752	0.458694
O43242;H0YGV8	26S proteasome non-ATPase regulatory subunit 3	PSMD3	sp|O43242|PSMD3_HUMAN 26S proteasome non-ATPase regulatory subunit 3 OS=Homo sapiens OX=9606 GN=PSMD3 PE=1 SV=2	30	1.00009	0.156697	0.959897	0.598726	-0.985972	0.00892646	0.769336	0.346953	1.1284	1.27889	0.882223	0.875692	0.942215	1.08662	0.990842	0.618294	0.679663	0.24459	-0.0108535	0.100522	0.999899	0.671956	-0.702205	-0.533038	1.82875	1.08829	2.01371	1.7099	3.81098	-5.62631	1.04992	1.04277	0.873225	0.873192	0.783996	0.814936	0.562665	0.324988	0.105537	-0.0214258	0.999941	1.52298	0.121607	0.499664	0.291782
P08238;Q58FF7	Heat shock protein HSP 90-beta	HSP90AB1	sp|P08238|HS90B_HUMAN Heat shock protein HSP 90-beta OS=Homo sapiens OX=9606 GN=HSP90AB1 PE=1 SV=4	57	-1.04518	1.3292	-6.82194	3.62483	20.7621	-2.68271	-3.18645	1.50137	-8.67984	-0.675216	1.06181	1.05346	0.541444	1.14704	1.0219	0.681383	0.629474	0.225085	-0.0488038	0.123287	0.105021	0.307884	0.588435	-0.825546	0.349198	2.26673	0.10112	-0.922124	0.22906	1.92644	1.03732	0.966341	0.842627	1.02006	0.852669	0.8368	0.530528	0.30674	-0.0261164	0.0691023	0.0915325	0.359451	0.242499	0.245712	0.372625
Q13200;H7C1H2;C9JPC0;H7C2Q3;F8WBS8	26S proteasome non-ATPase regulatory subunit 2	PSMD2	sp|Q13200|PSMD2_HUMAN 26S proteasome non-ATPase regulatory subunit 2 OS=Homo sapiens OX=9606 GN=PSMD2 PE=1 SV=3	32	0.0461828	0.963378	0.575121	0.275204	-0.267739	0.673247	0.739405	0.90851	0.944902	0.974953	0.939404	0.954309	0.937122	1.04948	1.02925	0.567981	0.645045	0.21308	0.0655289	0.073891	-0.0728594	0.793227	0.895208	0.959913	0.413817	0.837642	0.698462	0.527605	0.245652	0.534496	1.05935	0.964185	0.935683	0.905237	0.818178	0.860565	0.525744	0.374051	0.114071	-0.0819683	0.0694717	0.699695	0.421674	0.649506	-0.0263641
Q14566	DNA replication licensing factor MCM6	MCM6	sp|Q14566|MCM6_HUMAN DNA replication licensing factor MCM6 OS=Homo sapiens OX=9606 GN=MCM6 PE=1 SV=1	35	0.142815	0.804356	-0.385536	0.57699	-1.99704	1.69279	2.06683	1.92075	-0.31589	0.106731	1.02777	0.969197	0.754191	1.01766	0.905352	0.717052	0.650571	0.207072	-0.00237942	0.142805	0.0617837	0.560241	0.307217	0.290734	0.334489	0.21785	0.421753	0.869987	0.633301	0.915429	1.15546	1.04894	0.800158	0.869639	0.649656	0.887491	0.530685	0.372436	-0.00460783	0.0794305	0.420837	0.312177	0.465163	0.625063	-0.399332
Q14204;A0A2R8Y706;A0A2R8YFZ7;A0A2R8Y5T0;A0A2R8Y6H2;A0A2R8Y542;A0A2R8YGC7;H0YJ21;A0A2R8Y6I5	Cytoplasmic dynein 1 heavy chain 1	DYNC1H1	sp|Q14204|DYHC1_HUMAN Cytoplasmic dynein 1 heavy chain 1 OS=Homo sapiens OX=9606 GN=DYNC1H1 PE=1 SV=5	175	-0.000300163	0.358406	0.800968	-0.176315	1.99097	1.03099	0.917982	0.7364	0.0577095	-1.75905	0.928079	0.926372	0.865451	1.06405	1.00027	0.581597	0.639744	0.237611	0.0726015	0.0916251	-0.000128576	0.351717	0.446822	1.0065	0.950426	0.648558	0.28694	-0.0413974	-0.012784	0.32111	1.09079	0.975596	0.885398	0.864214	0.742447	0.822093	0.55635	0.411513	0.114651	-0.0556466	0.0018928	-2.06273	-9.40129	-0.651222	2.55167
P62333;A0A087X2I1;H0YJC0;H0YJS8;H0YJX2	26S protease regulatory subunit 10B	PSMC6	sp|P62333|PRS10_HUMAN 26S proteasome regulatory subunit 10B OS=Homo sapiens OX=9606 GN=PSMC6 PE=1 SV=1;tr|A0A087X2I1|A0A087X2I1_HUMAN 26S proteasome regulatory subunit 10B OS=Homo sapiens OX=9606 GN=PSMC6 PE=1 SV=1	14	-7.08e-05	1.29216	0.65048	0.17667	0.0875753	0.986251	0.986078	1.05774	-0.086564	-0.509793	0.916072	0.950732	0.872667	1.06605	1.04004	0.580996	0.607124	0.309965	0.0768592	0.0444943	-5.52e-06	3.44618	-2.73183	1.35679	-1.08369	-1.64071	2.23781	2.67535	2.41695	-2.03632	1.07107	1.01611	0.918449	0.86186	0.78833	0.795984	0.53261	0.418109	0.0970341	-0.0345667	-0.000190131	3.04919	-0.393434	-0.670487	1.65146
P49736;H0Y8E6;F8WDM3;C9J013;C9JZ21;H7C4N9	DNA replication licensing factor MCM2	MCM2	sp|P49736|MCM2_HUMAN DNA replication licensing factor MCM2 OS=Homo sapiens OX=9606 GN=MCM2 PE=1 SV=4;tr|H0Y8E6|H0Y8E6_HUMAN DNA replication licensing factor MCM2 (Fragment) OS=Homo sapiens OX=9606 GN=MCM2 PE=1 SV=1	36	-1.73107	0.410366	2.28072	-0.90469	-2.05146	4.1614	5.39422	3.61108	-4.70257	-2.35609	0.960769	0.939472	0.66433	1.0962	1.06155	0.691314	0.600943	0.207928	-0.0108168	0.139888	0.0401923	0.619281	-0.00549839	0.248454	0.441918	0.159771	0.512577	0.932842	0.683491	0.47887	1.02625	1.09305	0.768822	0.861568	0.816165	0.820272	0.524603	0.425299	-0.0160954	0.0316403	0.292492	0.225204	0.201608	0.174329	0.0865042
P36507;G5E9C7;M0R1B6	Dual specificity mitogen-activated protein kinase kinase 2	MAP2K2	sp|P36507|MP2K2_HUMAN Dual specificity mitogen-activated protein kinase kinase 2 OS=Homo sapiens OX=9606 GN=MAP2K2 PE=1 SV=1	17	0.363006	1.27026	0.723252	0.779565	1.33057	0.447508	0.230816	0.387184	-0.102561	0.161359	1.07646	1.03901	0.61366	0.924615	1.14612	0.249837	0.771486	0.372635	0.12207	0.0276623	0.660761	0.86783	0.864505	0.820451	0.84564	0.629951	0.440235	0.363626	0.257768	-0.159813	0.973467	0.942457	0.826123	1.00753	0.792303	0.678302	0.60671	0.347639	0.219333	-0.0503124	0.119909	0.495592	2.89206	1.64443	-0.633
P23919;H7C312;H7BZ20;G5E9E9;H7C3A4	Thymidylate kinase	DTYMK	sp|P23919|KTHY_HUMAN Thymidylate kinase OS=Homo sapiens OX=9606 GN=DTYMK PE=1 SV=4;tr|H7C312|H7C312_HUMAN Thymidylate kinase (Fragment) OS=Homo sapiens OX=9606 GN=DTYMK PE=1 SV=1;tr|H7BZ20|H7BZ20_HUMAN dTMP kinase (Fragment) OS=Homo sapiens OX=9606 GN=DTYM	13	0.0387412	0.298076	0.523311	1.12504	-0.666085	0.588525	0.14104	0.468327	1.03455	0.552705	0.99125	1.0731	0.853175	0.982644	0.986068	0.315837	0.597406	0.263251	0.158797	0.13319	-0.082639	0.714574	-0.0553157	0.930484	1.03467	-0.435466	0.179505	0.912495	0.940962	-0.0350396	1.03338	1.05231	0.706641	0.846935	0.801118	0.821503	0.677619	0.388193	0.143369	-0.116355	0.201922	0.177154	0.160256	0.350503	0.266196
Q9NTK5;J3KQ32;C9JTK6;C9JCJ9	Obg-like ATPase 1	OLA1	sp|Q9NTK5|OLA1_HUMAN Obg-like ATPase 1 OS=Homo sapiens OX=9606 GN=OLA1 PE=1 SV=2;tr|J3KQ32|J3KQ32_HUMAN Obg-like ATPase 1 OS=Homo sapiens OX=9606 GN=OLA1 PE=1 SV=1	22	0.618221	0.886194	1.15393	0.87882	0.704263	0.325863	0.865986	0.667352	0.139818	-0.0299128	0.868188	0.855499	0.662249	1.12965	1.14761	0.501292	0.676629	0.139478	0.0957905	0.098753	0.735363	0.874429	0.72604	0.975018	0.904058	0.417414	0.848983	0.497206	0.536152	-0.304129	1.02302	0.965734	0.782838	0.827645	0.712071	0.788207	0.604906	0.463711	0.0812987	-0.0742918	0.391937	0.325411	1.62442	1.71378	0.767244
Q15008;C9J0E9;C9J7B7;H7C531	26S proteasome non-ATPase regulatory subunit 6	PSMD6	sp|Q15008|PSMD6_HUMAN 26S proteasome non-ATPase regulatory subunit 6 OS=Homo sapiens OX=9606 GN=PSMD6 PE=1 SV=1	27	0.35959	0.375548	1.09877	-0.446589	-3.33771	0.503521	1.67346	1.2246	2.47559	1.92354	0.953308	0.841868	0.970018	0.998254	1.14157	0.66901	0.556984	0.14902	0.0238186	0.171435	0.0418089	0.929114	-0.0244463	0.647216	0.811321	0.436361	0.452428	0.460248	1.10093	0.995336	1.05942	1.06456	0.858185	0.927906	0.791195	0.832164	0.561276	0.295811	0.0858589	-0.00108836	-0.57166	3.51402	1.13435	3.06046	2.34387
Q9BSJ8;F8VZB1	Extended synaptotagmin-1	ESYT1	sp|Q9BSJ8|ESYT1_HUMAN Extended synaptotagmin-1 OS=Homo sapiens OX=9606 GN=ESYT1 PE=1 SV=1	28	1	-0.0817624	0.0859566	1.31506	0.551184	0.807136	0.587736	0.248887	0.138511	0.403589	0.950572	0.983958	0.630647	1.09187	0.956849	0.840412	0.497625	0.501003	-0.257907	0.284575	0.999962	0.445765	0.66371	0.456465	0.306123	0.788158	0.495043	0.39924	0.447702	0.0541252	1.00459	1.02704	0.802698	0.959394	0.761357	0.951151	0.522316	0.147025	-0.010048	0.314083	1.00003	0.269377	0.317151	0.551975	-0.0572461
P11172;E9PFD2;F2Z3P2;F2Z303;F8WDG4	Uridine 5-monophosphate synthase;Orotate phosphoribosyltransferase;Orotidine 5-phosphate decarboxylase	UMPS	sp|P11172|UMPS_HUMAN Uridine 5-monophosphate synthase OS=Homo sapiens OX=9606 GN=UMPS PE=1 SV=1;tr|E9PFD2|E9PFD2_HUMAN OMPdecase OS=Homo sapiens OX=9606 GN=UMPS PE=1 SV=1	21	0.945235	1.05241	2.017	0.250207	0.900302	1.65095	-0.540189	-0.0164129	-0.801623	-0.239638	1.01193	0.871823	0.801758	1.03806	1.12948	0.518571	0.559918	0.240046	-0.0819047	0.349813	1.03162	-1.94288	0.628979	0.52565	1.09166	-1.40825	3.29326	3.47475	-0.738201	-0.73834	0.914536	0.935869	0.898348	1.05042	0.79741	0.715293	0.601734	0.37671	0.105871	0.0433132	1.05508	0.659918	-0.0915456	0.163523	-0.449059
O00232;J3KTJ5;J3KSK1	26S proteasome non-ATPase regulatory subunit 12	PSMD12	sp|O00232|PSD12_HUMAN 26S proteasome non-ATPase regulatory subunit 12 OS=Homo sapiens OX=9606 GN=PSMD12 PE=1 SV=3	17	0.369149	0.295317	0.38934	0.176343	-0.199469	0.418527	0.818212	0.640986	0.736512	1.34801	0.9303	0.923478	1.03345	1.01071	1.01828	0.601831	0.63382	0.251025	0.0175179	0.143114	-0.00748134	0.617987	0.422271	0.337412	0.395087	0.14387	0.786699	0.841621	0.539555	0.915904	1.026	1.00118	1.00591	0.940814	0.796344	0.778036	0.545706	0.353035	0.0952852	0.0212087	-0.116997	0.427916	0.383996	0.953119	0.838493
Q9Y3P9;C9JGR5;B5MCD9	Rab GTPase-activating protein 1	RABGAP1	sp|Q9Y3P9|RBGP1_HUMAN Rab GTPase-activating protein 1 OS=Homo sapiens OX=9606 GN=RABGAP1 PE=1 SV=3	15	1	1.19047	-0.723727	-0.392109	-1.99102	2.47676	-0.706319	0.921691	3.4395	0.284762	0.996268	0.893162	0.833563	1.03303	0.963016	0.74982	0.402499	0.219142	0.0369296	0.269251	1	-5.10785	-6.4225	9.72074	-0.343728	-13.7433	19.1622	2.64236	-12.7935	11.3856	0.967707	0.959298	0.747068	1.07967	0.901931	0.68976	0.474658	0.414851	0.171473	-0.00972876	1	0.320068	0.117229	-0.382201	0.375506
O00429;F8VZ52;B4DPZ9;F8VUJ9;B4DDQ3;F8W1W3;F8VR28;F8VYL3;H0YI79;H0YHY4	Dynamin-1-like protein	DNM1L	sp|O00429|DNM1L_HUMAN Dynamin-1-like protein OS=Homo sapiens OX=9606 GN=DNM1L PE=1 SV=2	37	0.0218486	0.771264	0.537205	0.38346	0.240955	0.0283872	1.0338	0.939656	0.227192	0.982545	1.21774	1.03909	0.401009	1.01777	1.18002	0.82714	0.64709	0.0628476	0.0591884	0.0332034	-1.6498	7.00114	-0.718973	2.47473	7.16792	0.299706	4.83166	-0.815568	-3.02644	-10.3981	1.04563	0.938715	0.881938	1.01678	0.841415	0.974846	0.565398	0.267759	-0.0245102	-0.0228638	0.0874718	0.0024765	0.350986	0.679158	0.570893
Q9UNW1	Multiple inositol polyphosphate phosphatase 1	MINPP1	sp|Q9UNW1|MINP1_HUMAN Multiple inositol polyphosphate phosphatase 1 OS=Homo sapiens OX=9606 GN=MINPP1 PE=1 SV=1	8	1.03482	0.827684	1.10583	1.10864	0.626923	0.837601	0.342606	0.179491	-0.0331275	0.464223	0.999783	0.926146	1.05731	0.977848	0.950938	0.854737	0.542824	0.226944	-0.0660953	0.240211	0.95528	0.958582	0.887599	0.803213	0.993581	0.911088	0.452026	0.300968	0.0460037	0.18635	0.974745	0.996741	0.995048	1.01165	0.924919	0.812304	0.579795	0.294222	-0.0130429	0.13426	1.05625	0.879556	0.858529	0.925167	0.894876
Q99714;Q5H928	3-hydroxyacyl-CoA dehydrogenase type-2	HSD17B10	sp|Q99714|HCD2_HUMAN 3-hydroxyacyl-CoA dehydrogenase type-2 OS=Homo sapiens OX=9606 GN=HSD17B10 PE=1 SV=3;tr|Q5H928|Q5H928_HUMAN 3-hydroxyacyl-CoA dehydrogenase type-2 OS=Homo sapiens OX=9606 GN=HSD17B10 PE=1 SV=1	16	-0.16414	0.255564	0.393008	0.297675	-0.0322003	0.931062	1.07799	0.965841	0.12263	0.330149	1.13361	0.682985	0.928961	1.04513	0.781089	0.693089	0.587739	0.0761322	0.405021	0.0390361	0.0773605	0.481141	0.365057	0.108985	0.166708	0.123591	0.562877	0.828073	0.821056	0.642728	0.741862	0.872556	1.03688	1.0363	0.795144	0.716001	0.538254	0.650321	0.116153	-0.130678	0.888824	-0.606425	1.14553	1.34045	-1.08848
Q9BV38;U3KQC1;A0A0A0MQU0;K7EIR0;K7EML4;A0A087X237;K7EKX5	WD repeat-containing protein 18	WDR18	sp|Q9BV38|WDR18_HUMAN WD repeat-containing protein 18 OS=Homo sapiens OX=9606 GN=WDR18 PE=1 SV=2;tr|U3KQC1|U3KQC1_HUMAN WD repeat-containing protein 18 (Fragment) OS=Homo sapiens OX=9606 GN=WDR18 PE=1 SV=1;tr|A0A0A0MQU0|A0A0A0MQU0_HUMAN WD repeat-containin	7	0.959911	0.717215	0.643292	1.02688	0.770347	0.215253	0.326373	0.29619	0.225009	0.0307401	0.866563	1.06058	0.704315	1.06667	0.821648	0.944496	0.416093	0.366538	0.160171	0.00240582	0.880044	0.213949	1.19139	0.879688	1.03379	0.566455	0.124733	0.19594	-0.113935	0.239156	0.997503	1.02669	0.906107	0.839971	0.888421	0.669196	0.506729	0.354606	0.175893	0.0443683	1.01096	0.853721	0.835713	0.565119	0.43123
P16615;H7C5W9;O14983;H3BVB2;J3QSY6;A0A0C4DH86;H3BTW4	Sarcoplasmic/endoplasmic reticulum calcium ATPase 2	ATP2A2	sp|P16615|AT2A2_HUMAN Sarcoplasmic/endoplasmic reticulum calcium ATPase 2 OS=Homo sapiens OX=9606 GN=ATP2A2 PE=1 SV=1;tr|H7C5W9|H7C5W9_HUMAN Endoplasmic reticulum class 1/2 Ca(2+) ATPase (Fragment) OS=Homo sapiens OX=9606 GN=ATP2A2 PE=1 SV=1	42	0.405115	-0.146603	0.803042	-0.323482	-0.431123	0.918222	1.01921	0.740496	0.434238	0.937563	1.15257	0.944898	0.561712	0.923612	0.927274	0.665129	0.608749	0.331192	0.254152	0.00807452	0.0421254	0.803239	0.14524	0.0646718	0.0274173	0.0807319	0.808545	0.933127	1.0525	0.399084	1.02647	0.932711	0.83971	0.889785	0.757732	0.806524	0.489561	0.373793	0.18628	0.0747935	-0.969978	1.76669	-0.364021	-0.60691	1.3664
P51665;H3BNT7;H3BTM8;H3BQV2	26S proteasome non-ATPase regulatory subunit 7	PSMD7	sp|P51665|PSMD7_HUMAN 26S proteasome non-ATPase regulatory subunit 7 OS=Homo sapiens OX=9606 GN=PSMD7 PE=1 SV=2;tr|H3BNT7|H3BNT7_HUMAN 26S proteasome non-ATPase regulatory subunit 7 OS=Homo sapiens OX=9606 GN=PSMD7 PE=1 SV=1;tr|H3BTM8|H3BTM8_HUMAN 26S prot	15	-4.51e-05	0.535664	0.00220684	0.677091	1.07764	0.414299	-0.0458613	1.13268	-0.0520246	0.306006	0.707298	0.901828	0.93218	0.855688	1.17494	0.728086	0.7887	0.192644	-0.0502871	0.0538504	0.000193173	-1.3436	0.922117	2.18466	0.60985	1.01568	-0.751032	-1.58376	0.143966	2.84959	1.06499	1.02389	0.761501	0.885727	0.782526	0.814747	0.448616	0.379037	0.159805	-0.0359074	-0.000191823	1.79702	1.12509	0.11704	-0.727164
O75477;B0QZ43	Erlin-1	ERLIN1	sp|O75477|ERLN1_HUMAN Erlin-1 OS=Homo sapiens OX=9606 GN=ERLIN1 PE=1 SV=2;tr|B0QZ43|B0QZ43_HUMAN Erlin-1 (Fragment) OS=Homo sapiens OX=9606 GN=ERLIN1 PE=1 SV=1	9	9.32e-05	-0.0233753	0.00254004	-0.228624	2.66422	0.100797	1.25069	-0.67758	0.473514	1.34521	1.07509	0.816238	0.637844	0.886026	1.14758	0.802919	0.452132	0.302292	0.351214	-0.0217462	0.000137303	0.266974	0.696023	0.0305594	0.253764	0.226463	0.198048	1.03401	0.859458	1.34206	1.02988	0.956261	0.856832	0.94831	0.759092	0.795712	0.282835	0.424623	0.329906	0.066136	-0.00268792	6.1807	7.62008	0.0375243	5.64683
Q9UG63;C9JHK9;C9JZV3	ATP-binding cassette sub-family F member 2	ABCF2	sp|Q9UG63|ABCF2_HUMAN ATP-binding cassette sub-family F member 2 OS=Homo sapiens OX=9606 GN=ABCF2 PE=1 SV=2	17	0.869081	0.641676	1.55104	0.978214	0.0357359	0.317268	0.960968	0.415862	0.56384	-0.034734	0.986157	0.945901	0.74856	1.14472	1.00692	0.715506	0.606625	0.178574	0.0496919	0.0908587	0.929743	0.699462	0.893992	0.789982	0.785431	0.732182	0.683338	0.487882	0.254605	0.0423303	1.1373	0.947132	0.848176	0.910386	0.743087	1.00182	0.532435	0.320154	0.0786055	-0.0455914	0.758049	0.791776	0.772503	0.750628	0.989447
P11586;V9GYY3;A0A384N5Y3;F5H2F4;V9GZ78;A0A494C1T2	C-1-tetrahydrofolate synthase, cytoplasmic;Methylenetetrahydrofolate dehydrogenase;Methenyltetrahydrofolate cyclohydrolase;Formyltetrahydrofolate synthetase;C-1-tetrahydrofolate synthase, cytoplasmic, N-terminally processed	MTHFD1	sp|P11586|C1TC_HUMAN C-1-tetrahydrofolate synthase, cytoplasmic OS=Homo sapiens OX=9606 GN=MTHFD1 PE=1 SV=3;tr|V9GYY3|V9GYY3_HUMAN C-1-tetrahydrofolate synthase, cytoplasmic OS=Homo sapiens OX=9606 GN=MTHFD1 PE=1 SV=2;tr|A0A384N5Y3|A0A384N5Y3_HUMAN C-1-tet	45	0.229998	0.182283	0.633054	0.637143	-0.10859	-0.238379	0.610497	0.373967	0.765542	1.39434	0.958846	0.995512	0.576622	1.03321	0.972962	0.445769	0.755206	0.311771	0.310117	-0.00107897	-0.0379216	0.747007	0.760484	-0.298335	0.386681	-0.232147	1.04257	0.827023	1.38128	-0.096789	1.10701	0.983868	0.723984	0.767772	0.664634	0.809222	0.56085	0.492525	0.276145	-0.0270782	0.0669303	0.371925	0.00771718	0.201994	1.02779
Q7L0Y3;C9JVB6	Mitochondrial ribonuclease P protein 1	TRMT10C	sp|Q7L0Y3|TM10C_HUMAN tRNA methyltransferase 10 homolog C OS=Homo sapiens OX=9606 GN=TRMT10C PE=1 SV=2;tr|C9JVB6|C9JVB6_HUMAN Mitochondrial ribonuclease P protein 1 (Fragment) OS=Homo sapiens OX=9606 GN=TRMT10C PE=1 SV=1	17	-1.23175	2.36658	6.02874	-2.53238	0.0550973	6.14118	3.12633	5.02253	-5.98172	-7.40022	1.04303	0.969506	0.740415	0.989332	0.970802	0.817111	0.60793	0.338749	0.148265	-0.0307962	1.12542	-2.52666	0.571318	2.78778	2.14165	3.99468	-1.02233	-3.53139	-1.2975	3.35141	1.067	1.00444	0.857074	0.956849	0.871031	0.803869	0.499117	0.365972	0.172371	-0.00338038	1.09303	-0.0849716	0.931103	1.17734	0.0640673
P62195;J3QSA9;J3KRP2;J3QQM1;J3QLH6;J3QRW1;J3QSE0;J3QRR3;J3KTQ9	26S protease regulatory subunit 8	PSMC5	sp|P62195|PRS8_HUMAN 26S proteasome regulatory subunit 8 OS=Homo sapiens OX=9606 GN=PSMC5 PE=1 SV=1;tr|J3QSA9|J3QSA9_HUMAN 26S proteasome regulatory subunit 8 (Fragment) OS=Homo sapiens OX=9606 GN=PSMC5 PE=1 SV=1;tr|J3KRP2|J3KRP2_HUMAN 26S proteasome regul	24	1	0.697802	0.232135	0.627769	-0.0158338	0.383394	0.658139	0.653188	0.726835	0.536572	0.962155	0.863011	0.957547	1.06805	1.07237	0.646904	0.683593	0.158723	0.0464077	0.13835	1	1.01147	0.0250965	0.273585	-0.0413947	-0.0747846	1.29339	0.416098	1.11928	0.477256	1.08186	1.08348	0.920239	0.90503	0.75392	0.848832	0.558259	0.353977	0.104204	-0.0126869	1	0.421319	0.12867	0.93689	0.53355
P17980;E9PM69	26S protease regulatory subunit 6A	PSMC3	sp|P17980|PRS6A_HUMAN 26S proteasome regulatory subunit 6A OS=Homo sapiens OX=9606 GN=PSMC3 PE=1 SV=3;tr|E9PM69|E9PM69_HUMAN 26S proteasome regulatory subunit 6A OS=Homo sapiens OX=9606 GN=PSMC3 PE=1 SV=1	25	0.0136754	-11.4313	-3.24424	-5.74908	-3.36593	-0.613693	-0.473964	2.78016	7.10713	20.5748	0.880971	0.939297	0.968388	1.08862	0.999735	0.557018	0.681123	0.27	0.0746959	0.0997127	-4.85e-05	0.564666	0.968045	0.772824	0.0778083	0.703851	0.921867	0.282104	0.557115	0.749285	1.07081	0.982691	0.898047	0.963356	0.776539	0.777399	0.566738	0.416249	0.165582	-0.0578462	0.000205548	0.233366	0.495098	0.45997	0.656192
Q06210;A0A6I8PTT9;A0A6I8PRN4;A0A6I8PRT6	Glutamine--fructose-6-phosphate aminotransferase [isomerizing] 1	GFPT1	sp|Q06210|GFPT1_HUMAN Glutamine--fructose-6-phosphate aminotransferase [isomerizing] 1 OS=Homo sapiens OX=9606 GN=GFPT1 PE=1 SV=3;tr|A0A6I8PTT9|A0A6I8PTT9_HUMAN Glutamine--fructose-6-phosphate transaminase (isomerizing) OS=Homo sapiens OX=9606 GN=GFPT1 PE=	32	0.181431	0.1798	0.394041	0.301963	0.0554519	0.693092	0.97877	0.868761	0.711345	0.858781	0.993444	0.919978	1.13798	0.976183	1.00268	0.465659	0.605386	0.157001	0.0651705	0.290364	-0.272662	0.979879	0.31831	0.0187221	0.269672	0.344873	1.25216	1.16675	1.20222	-0.0564968	0.927311	0.946639	0.974005	0.896255	0.854866	0.856038	0.691692	0.429656	0.126849	-0.0894737	0.218684	-0.223763	0.493239	0.793456	0.253812
P63010;A0A087X253;A0A087WU93;A0A087WZQ6;A0A087WYD1;K7ERB2;K7EN71;K7EJX1;K7EJ01;A0A087WXS3;K7EKZ5	AP-2 complex subunit beta	AP2B1	sp|P63010|AP2B1_HUMAN AP-2 complex subunit beta OS=Homo sapiens OX=9606 GN=AP2B1 PE=1 SV=1;tr|A0A087X253|A0A087X253_HUMAN AP complex subunit beta OS=Homo sapiens OX=9606 GN=AP2B1 PE=1 SV=1;tr|A0A087WU93|A0A087WU93_HUMAN AP-2 complex subunit beta (Fragment)	38	1.1878	1.11688	0.690906	0.786346	-0.104846	0.363804	1.25007	-0.0711727	0.638907	0.359693	0.984223	0.917438	1.00211	1.02605	0.789063	0.661998	0.57808	0.320057	0.0912178	0.137721	0.0992215	1.53502	0.687318	1.19405	0.522086	0.485379	1.1845	0.730225	0.317559	-0.536976	0.963956	1.0207	0.831729	0.949703	0.714165	0.921353	0.594455	0.44574	0.0832579	-0.0171002	0.827116	0.736552	0.894045	0.766621	0.724685
P07954	Fumarate hydratase, mitochondrial	FH	sp|P07954|FUMH_HUMAN Fumarate hydratase, mitochondrial OS=Homo sapiens OX=9606 GN=FH PE=1 SV=3	21	0.348455	0.903529	-0.272852	0.21887	-0.057505	-0.00175494	0.0188089	-0.165952	0.470804	1.68166	0.861528	0.913129	1.01949	0.915098	0.767009	0.511462	0.670264	0.303017	0.260952	0.0742715	0.162505	-0.122489	0.294711	0.385726	0.473303	0.364478	0.104455	0.0933148	-0.0490783	1.43714	1.09344	0.959655	0.738039	0.646518	0.71752	0.868442	0.663327	0.411836	0.294144	-0.0966974	-0.048954	0.384541	0.198554	0.16195	0.213971
O94905;E5RHW4;E5RJ09	Erlin-2	ERLIN2	sp|O94905|ERLN2_HUMAN Erlin-2 OS=Homo sapiens OX=9606 GN=ERLIN2 PE=1 SV=1;tr|E5RHW4|E5RHW4_HUMAN Erlin-2 (Fragment) OS=Homo sapiens OX=9606 GN=ERLIN2 PE=1 SV=1	7	1	1.22233	0.526806	-0.230748	2.30109	-0.247328	0.419792	0.0737635	0.0689092	0.365382	1.10483	0.931166	0.673765	0.592595	1.00757	1.03738	0.791102	0.0817976	0.181625	0.0108067	1	1.23837	1.03442	0.332701	0.162187	0.265498	0.743628	1.26229	0.452682	-0.991774	1.03473	0.919449	0.903168	0.91752	0.720412	0.904953	0.362577	0.449411	0.0294554	0.170965	1	0.350064	0.555186	0.562575	0.608063
P26640;A0A140T936;A0A140T954;A2ABF4;A0A0G2JJT9;H0Y426;A0A140T904	Valine--tRNA ligase	VARS	sp|P26640|SYVC_HUMAN Valine--tRNA ligase OS=Homo sapiens OX=9606 GN=VARS1 PE=1 SV=4;tr|A0A140T936|A0A140T936_HUMAN Valyl-tRNA synthetase (Fragment) OS=Homo sapiens OX=9606 GN=VARS1 PE=1 SV=1	43	1.77e-07	-1.95341	0.822254	-2.84977	-1.45285	2.42666	6.14438	1.7961	2.18232	-2.61569	0.972984	1.0161	0.757235	1.1082	1.12992	0.634299	0.643779	0.239391	0.0396125	0.119892	-9.07e-08	0.820951	1.81851	1.14038	0.120338	0.380086	0.803329	-0.0639616	-0.660639	0.141012	1.00408	1.00489	0.887012	0.960824	0.852368	0.940472	0.573218	0.388807	0.158152	-0.10841	6.32e-08	0.632258	1.24449	-0.517948	0.848153
Q9BPW8;H7C2U6;F8WCR5;C9JDV8	Protein NipSnap homolog 1	NIPSNAP1	sp|Q9BPW8|NIPS1_HUMAN Protein NipSnap homolog 1 OS=Homo sapiens OX=9606 GN=NIPSNAP1 PE=1 SV=1;tr|H7C2U6|H7C2U6_HUMAN Protein NipSnap homolog 1 (Fragment) OS=Homo sapiens OX=9606 GN=NIPSNAP1 PE=1 SV=1;tr|F8WCR5|F8WCR5_HUMAN Protein NipSnap homolog 1 OS=Homo	6	-0.0791861	0.396776	0.0513861	0.384453	0.89216	0.669946	0.1485	0.59748	0.525897	0.542705	0.862177	1.15126	0.85777	1.04081	0.629812	0.419304	0.620957	0.540796	0.142249	0.138552	-0.230619	0.517704	0.868825	0.981794	0.892903	0.0436533	-0.728246	-0.487694	-0.164588	2.43638	0.941735	0.94539	0.866119	0.875057	0.758454	0.712309	0.546468	0.521726	0.283659	-0.0472284	0.139243	0.347639	0.387776	0.195712	0.237857
Q9H4A3;F5GWT4;A0A6Q8PFM0;F6UYG0;H0YH68	Serine/threonine-protein kinase WNK1	WNK1	sp|Q9H4A3|WNK1_HUMAN Serine/threonine-protein kinase WNK1 OS=Homo sapiens OX=9606 GN=WNK1 PE=1 SV=2;tr|F5GWT4|F5GWT4_HUMAN Non-specific serine/threonine protein kinase OS=Homo sapiens OX=9606 GN=WNK1 PE=1 SV=1;tr|A0A6Q8PFM0|A0A6Q8PFM0_HUMAN Serine/threonin	27	0.772429	0.780496	0.680711	0.768589	1.24887	0.430231	0.297847	0.29274	0.28068	-0.0483419	1.03419	0.991127	0.92156	0.980609	0.958152	0.732206	0.523164	0.241107	0.17596	0.0791782	1.03701	0.684215	0.551597	0.834774	0.878022	0.497879	0.348843	0.371225	0.277642	0.0230376	1.00641	0.911711	0.898491	1.04353	0.869685	0.84783	0.594418	0.366999	0.0825825	0.0155928	0.591847	0.840431	0.959413	0.696849	0.559685
P51570;K7ERJ9;K7ERN9;K7EII7	Galactokinase	GALK1	sp|P51570|GALK1_HUMAN Galactokinase OS=Homo sapiens OX=9606 GN=GALK1 PE=1 SV=1;tr|K7ERJ9|K7ERJ9_HUMAN Galactokinase OS=Homo sapiens OX=9606 GN=GALK1 PE=1 SV=1	9	0.587531	1.00039	1.26884	1.07228	0.413094	0.445705	0.376159	-0.29147	0.705146	0.353706	0.904179	0.941981	0.874338	1.07795	0.959975	0.626612	0.550753	0.299974	0.26887	0.0229418	0.787788	0.520558	0.897951	0.867444	0.96714	0.768852	0.542489	0.394495	0.221796	-0.0371285	1.10409	0.913575	0.845988	0.830416	0.79089	0.86649	0.696379	0.301597	0.15784	0.0203192	1.20065	0.291336	0.844415	0.747264	0.964742
Q9P289;Q8NBY1;B4E0Y9;O00506;C9JDH9;C9J6L2;C9JCC0;C9J232;H7C279;C9JJV0	Serine/threonine-protein kinase 26	STK26	sp|Q9P289|STK26_HUMAN Serine/threonine-protein kinase 26 OS=Homo sapiens OX=9606 GN=STK26 PE=1 SV=2;tr|Q8NBY1|Q8NBY1_HUMAN Serine/threonine-protein kinase 26 OS=Homo sapiens OX=9606 GN=STK26 PE=1 SV=1;tr|B4E0Y9|B4E0Y9_HUMAN Serine/threonine-protein kinase	19	0.422424	1.1783	0.913749	0.40143	0.716514	0.945953	1.45626	1.21987	-0.258944	-0.262965	0.994301	1.01447	0.775744	0.891579	1.15826	0.635212	0.724514	0.0859406	0.0937249	0.176763	0.808353	0.987741	0.669831	0.843765	0.802683	0.470485	1.05319	0.76215	0.593041	-0.258643	1.02897	1.09966	0.815799	0.826047	0.780621	1.00249	0.521127	0.318408	0.168423	-0.0110446	0.876975	0.719769	0.989951	0.669509	0.627613
Q8WWM7;H3BUF6;H3BSK9;H3BSQ5;H3BUE3;S4R3J6;H3BRB0;A0A0C4DGL7	Ataxin-2-like protein	ATXN2L	sp|Q8WWM7|ATX2L_HUMAN Ataxin-2-like protein OS=Homo sapiens OX=9606 GN=ATXN2L PE=1 SV=2;tr|H3BUF6|H3BUF6_HUMAN Ataxin-2-like protein OS=Homo sapiens OX=9606 GN=ATXN2L PE=1 SV=1	20	0.943053	0.834731	1.0295	0.910252	0.854034	0.500205	0.729567	0.288667	-0.00413939	-0.013952	0.922621	0.868942	0.990377	0.947883	0.890128	0.786647	0.632823	0.258954	0.159802	0.0347733	0.777445	0.975934	1.25277	0.75296	0.815757	0.598746	0.621906	0.057421	0.189971	0.0290147	0.800039	0.86523	1.27216	0.838234	0.823034	0.708635	0.774127	0.255513	0.148661	0.00731666	0.777566	0.982371	0.95404	0.869045	0.967072
P53396;K7ESG8;K7EIE7	ATP-citrate synthase	ACLY	sp|P53396|ACLY_HUMAN ATP-citrate synthase OS=Homo sapiens OX=9606 GN=ACLY PE=1 SV=3	46	4.66e-09	0.640538	0.193573	0.479677	-0.0404664	1.0673	0.94879	0.831494	-0.0415561	0.420654	1.02275	0.914655	1.02088	1.03757	0.973876	0.601254	0.666792	0.144171	0.0807644	0.234215	-4.11e-08	1.44922	0.859009	0.257709	0.449879	-0.0612287	0.827255	0.649548	0.501849	-0.433241	1.03352	0.932983	0.911178	0.907531	0.864727	0.879666	0.708465	0.371011	0.147226	-0.0593771	2.06e-08	0.69677	-0.354629	-0.174555	0.601801
P33991;A0A3B3IU45;A0A3B3IT92;A0A3B3IS57;E5RG31;A0A3B3ITP6;A0A3B3IRR8;A0A3B3ISC1;E5RFR3	DNA replication licensing factor MCM4	MCM4	sp|P33991|MCM4_HUMAN DNA replication licensing factor MCM4 OS=Homo sapiens OX=9606 GN=MCM4 PE=1 SV=5;tr|A0A3B3IU45|A0A3B3IU45_HUMAN DNA helicase OS=Homo sapiens OX=9606 GN=MCM4 PE=1 SV=1;tr|A0A3B3IT92|A0A3B3IT92_HUMAN DNA helicase OS=Homo sapiens OX=9606 G	29	0.0564542	-5.2596	-12.3605	6.52889	16.1242	14.6495	8.25042	4.75464	-22.7914	-4.55438	0.951389	0.916784	0.794929	1.1315	1.03386	0.670593	0.626884	0.287461	0.0304078	0.105796	1.07358	0.080085	0.476893	0.676516	0.907118	0.186223	-0.0157622	0.659671	0.40814	0.945787	1.0849	0.954684	0.861635	0.90308	0.765255	0.92688	0.610333	0.429265	0.0453879	-0.0318238	0.955261	0.323634	0.957818	0.951907	0.531171
Q9NRX1;F8WBJ6	RNA-binding protein PNO1	PNO1	sp|Q9NRX1|PNO1_HUMAN RNA-binding protein PNO1 OS=Homo sapiens OX=9606 GN=PNO1 PE=1 SV=1	3	0.966692	0.934435	0.73593	0.40065	0.565687	0.770382	0.103768	0.375765	0.731033	-0.0231254	0.995065	0.897461	0.950219	1.03899	0.995451	0.867505	0.6851	0.199318	0.0590759	0.0304765	NA	NA	NA	NA	NA	NA	NA	NA	NA	NA	1.0891	1.02525	0.777998	1.02006	0.92388	0.936783	0.605156	0.293016	0.0886097	-0.0411909	0.663118	0.631713	0.946074	1.44999	0.249218
Q96SB4;H3BLV9;Q9UPE1;H0Y932;D6RBF8;D6RBM8;A8MPP7;A8MPY5;E7ETV6	SRSF protein kinase 1	SRPK1	sp|Q96SB4|SRPK1_HUMAN SRSF protein kinase 1 OS=Homo sapiens OX=9606 GN=SRPK1 PE=1 SV=2;tr|H3BLV9|H3BLV9_HUMAN SRSF protein kinase 1 (Fragment) OS=Homo sapiens OX=9606 GN=SRPK1 PE=1 SV=1	10	2.7036	1.15806	1.53343	-0.49032	-0.382803	-4.55459	0.472674	-0.378998	1.01365	4.58772	0.996134	0.767173	0.92942	1.0743	1.11427	0.283597	0.809752	0.272901	0.215783	0.0916498	0.277799	0.83923	-0.539724	2.42503	0.752387	0.990564	1.35264	0.567031	1.09655	-2.09909	0.960951	0.863365	0.98309	0.884546	0.799882	0.910127	0.500522	0.456255	0.179695	0.0165458	0.723032	0.958597	0.597382	1.10726	0.645443
Q9NVD7;E9PS97	Alpha-parvin	PARVA	sp|Q9NVD7|PARVA_HUMAN Alpha-parvin OS=Homo sapiens OX=9606 GN=PARVA PE=1 SV=1;tr|E9PS97|E9PS97_HUMAN Alpha-parvin (Fragment) OS=Homo sapiens OX=9606 GN=PARVA PE=1 SV=1	9	1.00047	1.34744	0.82096	0.886754	0.16902	0.426854	0.93765	0.716409	0.341455	-0.0370489	0.867963	1.00114	0.78162	0.981741	1.1721	0.813041	0.720103	0.230573	0.0217895	0.0404023	0.569637	0.8009	0.910061	1.04345	0.987385	0.967757	0.762719	0.404235	0.207822	-0.044012	0.92507	1.03816	0.919825	1.02185	0.796456	0.943288	0.617933	0.349123	-0.0118571	0.0306307	0.921743	0.904152	0.949914	0.640559	0.84921
O76031;H0YM48;H0YK07	ATP-dependent Clp protease ATP-binding subunit clpX-like, mitochondrial	CLPX	sp|O76031|CLPX_HUMAN ATP-dependent Clp protease ATP-binding subunit clpX-like, mitochondrial OS=Homo sapiens OX=9606 GN=CLPX PE=1 SV=2	22	-0.0420349	0.0678186	-0.208713	0.382608	0.906882	0.905204	0.708043	1.41523	0.392691	-0.634879	1.01107	0.960355	0.620555	0.957251	1.0366	0.533437	0.761017	0.308926	0.285614	0.0450137	0.20531	-0.510769	0.757942	0.736812	0.916323	-0.726839	-0.555801	1.04658	1.89922	0.124069	1.10621	0.953376	0.773545	0.76118	0.658959	0.914421	0.623298	0.531975	0.20068	-0.00380368	0.157077	-0.0370957	0.253427	0.155356	0.374683
Q9BZX2;A0A2R8Y653;Q9HA47	Uridine-cytidine kinase 2	UCK2	sp|Q9BZX2|UCK2_HUMAN Uridine-cytidine kinase 2 OS=Homo sapiens OX=9606 GN=UCK2 PE=1 SV=1;tr|A0A2R8Y653|A0A2R8Y653_HUMAN Uridine/cytidine kinase OS=Homo sapiens OX=9606 GN=UCK2 PE=1 SV=1	11	0.863154	0.892911	0.697346	1.00809	1.09411	0.643807	0.659997	0.631724	0.395515	-0.0933746	0.867764	0.946709	0.890637	1.13372	1.05045	0.689848	0.666602	0.283012	0.105059	0.0342155	1.06738	0.681434	0.787212	1.0346	0.973022	0.815646	0.484267	0.514096	0.331438	0.104175	1.05607	0.986682	0.895336	0.917484	0.778414	0.942056	0.663834	0.406738	0.0744495	-0.0530514	1.01027	1.02691	0.733208	0.785997	0.766318
P53384;I3L518;I3L3A0;I3L531;REV__H0YBE5;REV__Q8N7X0	Cytosolic Fe-S cluster assembly factor NUBP1	NUBP1	sp|P53384|NUBP1_HUMAN Cytosolic Fe-S cluster assembly factor NUBP1 OS=Homo sapiens OX=9606 GN=NUBP1 PE=1 SV=2	4	-0.000542912	0.145604	0.225822	4.57582	0.489886	-0.809129	-1.40533	-1.00836	1.31861	0.269632	NA	NA	NA	NA	NA	NA	NA	NA	NA	NA	NA	NA	NA	NA	NA	NA	NA	NA	NA	NA	1.05777	0.994369	0.725551	0.987767	0.753844	0.757411	0.567842	0.473814	0.186421	0.116236	-4.55e-05	-0.283843	1.01645	0.256377	1.32452
P61011;G3V4F7;G3V480;G3V346;A0A0D9SFN7;G3V3L9	Signal recognition particle 54 kDa protein	SRP54	sp|P61011|SRP54_HUMAN Signal recognition particle 54 kDa protein OS=Homo sapiens OX=9606 GN=SRP54 PE=1 SV=1;tr|G3V4F7|G3V4F7_HUMAN Signal recognition particle 54 kDa protein OS=Homo sapiens OX=9606 GN=SRP54 PE=1 SV=1	15	-3.54e-05	0.130481	0.552219	0.935415	0.14696	0.893687	0.868845	0.83175	0.464699	-0.0360105	1.06941	1.043	0.549008	1.00229	1.14091	0.64027	0.925429	0.099283	-0.13875	0.394811	0.0021955	2.40018	-2.4498	-0.701546	-5.45334	-0.625784	3.06237	6.22799	3.55071	-1.22497	1.00245	1.02921	0.860921	0.9372	0.826183	0.857211	0.590863	0.396322	0.219204	0.00610784	0.000106132	0.389652	0.646539	0.453964	0.606488
Q9BSD7;Q5TDF0	Cancer-related nucleoside-triphosphatase	NTPCR	sp|Q9BSD7|NTPCR_HUMAN Cancer-related nucleoside-triphosphatase OS=Homo sapiens OX=9606 GN=NTPCR PE=1 SV=1;tr|Q5TDF0|Q5TDF0_HUMAN Cancer-related nucleoside-triphosphatase OS=Homo sapiens OX=9606 GN=NTPCR PE=1 SV=1	7	0.840699	0.82983	0.732143	0.787616	1.13955	-0.118877	0.324869	0.35898	0.0283127	0.416793	0.930129	0.783367	1.07886	1.03942	0.91297	0.492123	0.693188	0.337498	0.174431	0.0980787	0.694298	0.453539	0.851154	1.00832	1.19637	0.653817	0.194245	0.0370679	0.106362	0.144736	0.999187	1.018	0.775675	0.795533	0.847333	0.872417	0.634893	0.477533	0.178332	-0.0588412	-1.43876	0.825948	0.836876	3.13167	-0.224052
P68104;Q5VTE0;A0A087WVQ9;A0A087WV01;Q05639;A0A2U3TZH3;Q5JR01;A0A2R8Y488;A6PW80;A0A2R8Y660;A0A2R8YDN5;A0A6Q8PFK6	Elongation factor 1-alpha 1;Putative elongation factor 1-alpha-like 3;Elongation factor 1-alpha	EEF1A1;EEF1A1P5	sp|P68104|EF1A1_HUMAN Elongation factor 1-alpha 1 OS=Homo sapiens OX=9606 GN=EEF1A1 PE=1 SV=1;sp|Q5VTE0|EF1A3_HUMAN Putative elongation factor 1-alpha-like 3 OS=Homo sapiens OX=9606 GN=EEF1A1P5 PE=5 SV=1;tr|A0A087WVQ9|A0A087WVQ9_HUMAN Elongation factor 1-a	33	0.60467	1.02607	0.637418	1.31042	0.628472	0.593343	0.674856	0.515025	-0.509684	0.376358	0.993909	0.969704	0.854961	1.10926	0.945751	0.619692	0.735045	0.198729	0.0241792	0.317041	0.97115	0.587007	0.737188	1.03049	0.990685	0.53048	0.479977	0.257454	0.232384	0.0401242	1.01555	0.976698	0.873464	0.92737	0.856832	0.769195	0.756404	0.391014	0.228401	-0.0266534	0.664498	0.637532	1.22495	0.793517	1.10105
G3V3H3;Q07866;G5E9S8;G3V2E7;F8W6L3;G3V5R9;E7EVH7;G3V2P7;H0YG16;H0YJU9;H0YJL0;H0YJT3;H0YGB8	Kinesin light chain 1	KLC1	tr|G3V3H3|G3V3H3_HUMAN Kinesin light chain OS=Homo sapiens OX=9606 GN=KLC1 PE=1 SV=1;sp|Q07866|KLC1_HUMAN Kinesin light chain 1 OS=Homo sapiens OX=9606 GN=KLC1 PE=1 SV=2;tr|G5E9S8|G5E9S8_HUMAN Kinesin light chain OS=Homo sapiens OX=9606 GN=KLC1 PE=1 SV=1;t	24	0.940394	0.780334	0.4223	0.615226	1.49068	0.338588	-0.0377309	0.546653	-0.0379071	0.716141	0.948188	1.06729	0.844863	1.03333	1.02225	0.634449	0.626129	0.284541	0.143911	0.140096	0.623534	0.512649	0.587428	1.22477	1.12668	0.819286	0.298731	0.915464	-0.0940659	-0.239799	1.00683	0.943614	0.932622	0.876228	0.877599	0.854729	0.696212	0.455056	0.181441	-0.0792889	0.806527	1.28009	0.773333	-0.369312	0.341712
P33176;Q12840;A0A6Q8PGJ3;J3KNA1;A0A6Q8PEZ8;A0A6Q8PGT2;C9JWB9;A0A6Q8PGN1;A0A6Q8PFV6	Kinesin-1 heavy chain	KIF5B	sp|P33176|KINH_HUMAN Kinesin-1 heavy chain OS=Homo sapiens OX=9606 GN=KIF5B PE=1 SV=1	53	0.174327	0.633567	1.07624	1.54794	0.877604	0.862594	0.73786	0.899928	0.106714	-0.26928	0.944994	0.993084	0.891368	1.03922	1.02109	0.623362	0.673143	0.336411	0.155315	0.0916006	0.694842	0.760112	1.01441	0.876788	0.674386	0.760899	0.938654	0.794312	0.402886	-0.269796	1.04957	0.966425	0.892713	0.900752	0.867763	0.836755	0.644262	0.472007	0.182656	-0.043316	1.12461	0.751467	0.43947	0.932121	0.922318
Q9BVS4;H0Y919	Serine/threonine-protein kinase RIO2	RIOK2	sp|Q9BVS4|RIOK2_HUMAN Serine/threonine-protein kinase RIO2 OS=Homo sapiens OX=9606 GN=RIOK2 PE=1 SV=2	9	1.00309	0.821897	0.708959	0.630461	0.14848	0.890845	0.893575	0.908364	0.459086	0.0629187	1.07628	0.851506	0.819636	1.0183	1.02631	0.575294	0.80897	0.193904	0.10005	0.144841	0.770998	2.12946	-0.0145742	0.629047	-0.479432	-0.169325	1.87265	1.75248	1.14114	-1.10477	1.1639	0.927417	0.851214	0.804531	0.772716	0.904778	0.676786	0.354652	0.200639	-0.0415368	0.811069	0.674033	0.563476	0.761689	0.88346
Q9NUU7;I3L0H8;H3BTB3;J3QRH0;H3BSL8;H3BP36;H3BP50	ATP-dependent RNA helicase DDX19A	DDX19A	sp|Q9NUU7|DD19A_HUMAN ATP-dependent RNA helicase DDX19A OS=Homo sapiens OX=9606 GN=DDX19A PE=1 SV=1;tr|I3L0H8|I3L0H8_HUMAN ATP-dependent RNA helicase DDX19A OS=Homo sapiens OX=9606 GN=DDX19A PE=1 SV=1	20	0.917336	0.839205	1.368	0.0316338	0.341893	1.11311	-0.625398	0.428137	2.64259	-0.894515	1.03889	0.853064	0.822329	0.925302	1.08744	1.0332	0.739482	0.391268	-0.196773	0.355459	0.95171	0.723239	0.516965	0.645582	0.820897	0.69011	0.718405	0.570902	0.148705	0.375471	0.983309	0.99987	0.847597	1.08929	0.936749	1.02465	0.57587	0.293217	-0.152625	0.451739	0.69676	1.08692	0.613308	0.934897	0.504548
Q01974;B1APY4	Tyrosine-protein kinase transmembrane receptor ROR2	ROR2	sp|Q01974|ROR2_HUMAN Tyrosine-protein kinase transmembrane receptor ROR2 OS=Homo sapiens OX=9606 GN=ROR2 PE=1 SV=2;tr|B1APY4|B1APY4_HUMAN Receptor tyrosine kinase-like orphan receptor 2, isoform CRA_b OS=Homo sapiens OX=9606 GN=ROR2 PE=1 SV=1	1	1.10115	0.604649	0.435576	0.86321	0.450978	0.317559	0.472096	0.22387	0.748733	0.1009	1.14972	0.786951	0.773597	0.832611	1.02023	0.691986	0.466416	0.446486	0.333936	0.0924624	0.770873	1.06067	0.303341	0.670118	0.515992	0.819565	0.603031	0.637031	0.206573	-0.268479	0.970599	0.99506	0.78826	0.935475	0.814047	0.744861	0.421693	0.504603	0.401369	0.0184316	0.982025	0.621988	0.626933	0.490331	0.824258
P33992;B1AHB1;B1AHB2;B1AHA9;F8WFD7	DNA replication licensing factor MCM5;DNA helicase	MCM5	sp|P33992|MCM5_HUMAN DNA replication licensing factor MCM5 OS=Homo sapiens OX=9606 GN=MCM5 PE=1 SV=5;tr|B1AHB1|B1AHB1_HUMAN DNA helicase OS=Homo sapiens OX=9606 GN=MCM5 PE=1 SV=1	34	1	0.846064	0.754484	1.17473	-0.846166	1.50129	0.606986	0.923013	-0.510367	0.0499639	0.909776	0.851417	0.778173	1.02478	1.1796	0.845521	0.798157	0.146573	-0.187414	0.394306	1	0.716549	0.64486	-1.20126	-0.662534	-1.16374	0.157914	1.99417	0.219667	3.79437	1.20441	1.04554	0.771421	0.87733	0.663841	0.943624	0.660687	0.430756	0.0407395	0.10254	1	0.44302	1.00231	0.43622	-0.223649
Q13409;E7EQL5;E7EV09;E7EQU2;E7ESD3;E7EMU4;E7ET01;E7ETL8;E9PGG1;E7EUM4;E7ERR6;E7ERH4;E7EU01	Cytoplasmic dynein 1 intermediate chain 2	DYNC1I2	sp|Q13409|DC1I2_HUMAN Cytoplasmic dynein 1 intermediate chain 2 OS=Homo sapiens OX=9606 GN=DYNC1I2 PE=1 SV=3;tr|E7EQL5|E7EQL5_HUMAN Cytoplasmic dynein 1 intermediate chain 2 (Fragment) OS=Homo sapiens OX=9606 GN=DYNC1I2 PE=1 SV=1;tr|E7EV09|E7EV09_HUMAN Cyt	15	0.99979	0.36537	0.617929	0.538615	1.15611	0.411968	0.826661	0.827291	-0.378246	-0.503154	0.758925	0.882893	1.09889	1.12036	1.11233	0.640352	0.708397	0.193307	-0.0117213	0.327965	0.999931	0.605128	0.507347	0.822835	0.412156	0.0435269	0.314956	0.317422	0.348842	0.490194	0.946779	0.984366	0.989817	0.950439	0.815253	0.826561	0.717081	0.459535	0.134648	0.00722458	1.00049	0.614934	0.940211	-2.35358	1.63072
O43681	ATPase ASNA1	ASNA1	sp|O43681|GET3_HUMAN ATPase GET3 OS=Homo sapiens OX=9606 GN=GET3 PE=1 SV=2	11	1.00003	0.554994	-0.305524	0.476102	0.901335	0.278993	1.2078	0.340103	-0.140304	1.10704	0.809702	0.896452	1.1415	1.13799	0.877934	0.627621	0.626404	0.383831	0.0272046	0.241991	0.999799	0.64838	1.21312	2.90965	3.0726	-0.551927	-1.60299	-0.345717	-0.0400125	-0.882344	1.03277	1.04045	0.815913	0.865331	0.759225	0.95877	0.680635	0.449048	0.196592	-0.0280941	0.999948	0.55128	0.173636	0.670928	0.918717
P11926	Ornithine decarboxylase	ODC1	sp|P11926|DCOR_HUMAN Ornithine decarboxylase OS=Homo sapiens OX=9606 GN=ODC1 PE=1 SV=2	1	NA	NA	NA	NA	NA	NA	NA	NA	NA	NA	0.900876	0.992473	0.874809	0.905997	0.861529	0.981298	0.789565	0.307808	0.101818	0.023014	NA	NA	NA	NA	NA	NA	NA	NA	NA	NA	1.1546	0.938796	0.960698	0.784838	0.955578	0.682652	0.649864	0.418729	0.194865	-0.00143051	0.996808	1.02958	0.954443	0.918643	1.01041
P11142;E9PKE3;E9PNE6;A8K7Q2;E9PN89;E9PLF4;E9PS65;E9PQQ4;E9PQK7;E9PPY6;E9PM13;E9PN25;E9PI65	Heat shock cognate 71 kDa protein	HSPA8	sp|P11142|HSP7C_HUMAN Heat shock cognate 71 kDa protein OS=Homo sapiens OX=9606 GN=HSPA8 PE=1 SV=1;tr|E9PKE3|E9PKE3_HUMAN Heat shock cognate 71 kDa protein OS=Homo sapiens OX=9606 GN=HSPA8 PE=1 SV=1;tr|E9PNE6|E9PNE6_HUMAN Heat shock cognate 71 kDa protein	43	0.872314	0.465684	1.36986	1.01342	0.198704	-0.149296	1.37645	-0.119478	0.777899	-0.135612	0.846278	0.799887	1.14669	0.999887	1.12685	0.802598	0.708991	0.288042	-0.0284317	0.188009	0.968211	0.548056	0.79384	0.764629	0.719939	0.745498	0.593229	0.168429	0.0994002	0.268715	0.914072	1.02401	1.00529	0.981163	0.905971	0.830077	0.730477	0.377946	0.0930013	0.0167821	0.706697	0.993667	0.405464	0.490008	1.17176
Q3KQU3;H0YF21	MAP7 domain-containing protein 1	MAP7D1	sp|Q3KQU3|MA7D1_HUMAN MAP7 domain-containing protein 1 OS=Homo sapiens OX=9606 GN=MAP7D1 PE=1 SV=1	3	0.854217	0.859917	1.07068	0.916109	0.239779	0.164697	0.400804	0.53062	0.91699	-0.313125	0.903175	0.943589	0.983121	0.741563	0.87102	0.803703	0.650662	0.498125	0.276655	-0.0267155	0.793344	0.6205	0.806658	1.01441	0.46392	1.09328	0.326019	0.448766	0.0166241	0.0571658	0.82049	1.00585	0.681056	0.784291	1.10959	0.941749	0.601823	0.581308	0.215161	-0.0964168	0.976721	0.549656	0.656748	0.757954	1.17626
F5H6I7	NA	ATL3	tr|F5H6I7|F5H6I7_HUMAN Atlastin-3 OS=Homo sapiens OX=9606 GN=ATL3 PE=1 SV=1	18	-0.00419502	10.1602	-4.48757	6.12291	36.6264	-3.70139	-20.6268	-3.0946	-13.1958	-3.02079	1.08742	1.02673	0.729461	1.00974	1.02864	0.880667	0.733728	0.274262	0.0755315	0.0737292	4.27e-05	0.477598	0.369662	1.28109	0.220437	0.344396	0.318825	0.0129677	-0.0189901	1.77226	1.11112	1.03042	0.818177	0.993809	0.767349	1.10687	0.596517	0.392953	0.135056	-0.0323663	-0.000301155	1.19943	1.40266	0.807369	0.850283
P22694;A0A0A0MS54;A0A087WVC4;B1APG1;B1APG0;B1APG2;B1APF8;B1APF9;B1APG3;B1APF7	cAMP-dependent protein kinase catalytic subunit beta	PRKACB	sp|P22694|KAPCB_HUMAN cAMP-dependent protein kinase catalytic subunit beta OS=Homo sapiens OX=9606 GN=PRKACB PE=1 SV=2;tr|A0A0A0MS54|A0A0A0MS54_HUMAN cAMP-dependent protein kinase catalytic subunit beta OS=Homo sapiens OX=9606 GN=PRKACB PE=1 SV=1;tr|A0A087	12	0.855637	-0.405785	1.905	0.726344	3.02871	-0.519586	-1.56972	0.770475	-0.512377	1.31828	0.938623	0.877081	0.871065	1.16004	1.047	0.64484	0.811334	0.332641	-0.113635	0.347684	0.609309	1.76521	0.828179	0.989203	0.869433	0.289039	0.44716	-0.129472	-1.11129	1.04021	0.897057	1.0185	1.00088	0.93863	0.815627	0.877976	0.70869	0.418622	0.223681	0.0170003	1.0024	1.73058	-0.0495971	0.088602	0.195171
Q15382;C9J931;C9J469	GTP-binding protein Rheb	RHEB	sp|Q15382|RHEB_HUMAN GTP-binding protein Rheb OS=Homo sapiens OX=9606 GN=RHEB PE=1 SV=1;tr|C9J931|C9J931_HUMAN GTP-binding protein Rheb OS=Homo sapiens OX=9606 GN=RHEB PE=1 SV=1	6	0.991105	0.509564	1.16609	0.427352	0.132016	0.619691	0.819262	0.698525	0.323124	0.00403655	0.844372	0.655906	1.0426	1.24133	1.11739	0.678288	0.995692	0.00992737	0.100923	0.215784	1.05315	0.541894	0.915463	0.254186	0.298417	0.87675	0.777452	0.680502	0.357354	-0.0644005	1.00882	1.06221	0.896235	0.914409	0.843441	0.928898	0.671143	0.376306	0.25066	-0.0499155	0.90686	0.713809	0.664057	0.429965	0.836995
P55039;A8MZF9;J3QKW7;J3KRL5;J3QR71;J3QRI9;J3QL90;J3QKV7;J3QLF3	Developmentally-regulated GTP-binding protein 2	DRG2	sp|P55039|DRG2_HUMAN Developmentally-regulated GTP-binding protein 2 OS=Homo sapiens OX=9606 GN=DRG2 PE=1 SV=1;tr|A8MZF9|A8MZF9_HUMAN Developmentally-regulated GTP-binding protein 2 OS=Homo sapiens OX=9606 GN=DRG2 PE=1 SV=1	13	-0.0689817	2.92692	-0.850738	3.42849	-1.44899	2.06731	2.57875	2.04051	-4.94426	-1.85372	1.01486	1.1436	0.737862	0.841386	0.986485	0.573537	0.688251	0.610939	0.178547	0.0263512	0.0200825	0.320528	-0.0242736	0.100696	-0.438823	0.240839	0.501562	1.23253	0.828945	1.09322	0.771622	0.968271	0.957868	0.938493	1.01672	0.729239	0.694915	0.528705	0.213542	-0.017555	0.00388826	0.22394	0.407636	0.331416	0.476723
P11940;A0A087WTT1;E7EQV3;E7ERJ7;Q9H361;H0YBN4;H0YAP2;A0A6Q8JFT6;Q4VXU2;H0YB86;E5RGH3;E5RJB9;A0A6I8PLA1;E5RH24;A0A6I8PS38;H0YAS6;H0YB75;A0A6Q8JFV4;E5RHG7;H0YC10;H0YAW6;E5RGC4;E5RFD8;Q96DU9	Polyadenylate-binding protein 1;Polyadenylate-binding protein;Polyadenylate-binding protein 3	PABPC1;PABPC3	sp|P11940|PABP1_HUMAN Polyadenylate-binding protein 1 OS=Homo sapiens OX=9606 GN=PABPC1 PE=1 SV=2;tr|A0A087WTT1|A0A087WTT1_HUMAN Polyadenylate-binding protein OS=Homo sapiens OX=9606 GN=PABPC1 PE=1 SV=1;tr|E7EQV3|E7EQV3_HUMAN Polyadenylate-binding protein	31	5.63e-05	0.154511	0.353133	0.334491	0.710424	0.484289	0.741216	0.636724	0.09522	0.813639	0.965403	0.835286	0.798752	1.1326	1.12557	0.743909	0.737628	0.249436	0.0205935	0.196561	-4.7e-05	0.393662	0.596159	0.358446	0.651643	0.696946	1.12263	0.274877	-0.0587007	0.28809	0.651909	0.954153	1.15427	0.993984	0.813602	0.868218	0.948841	0.455634	-0.117645	0.0827765	-0.000180278	-0.591296	2.05422	3.32337	-0.393059
P25205;J3KQ69;A0A499FHX9;Q7Z6P5	DNA replication licensing factor MCM3	MCM3	sp|P25205|MCM3_HUMAN DNA replication licensing factor MCM3 OS=Homo sapiens OX=9606 GN=MCM3 PE=1 SV=3;tr|J3KQ69|J3KQ69_HUMAN DNA helicase OS=Homo sapiens OX=9606 GN=MCM3 PE=1 SV=3;tr|A0A499FHX9|A0A499FHX9_HUMAN DNA helicase OS=Homo sapiens OX=9606 GN=MCM3 P	37	0.766058	0.694154	1.11705	1.21009	0.898133	0.901138	0.214201	0.621211	-0.681756	-0.073347	0.851168	0.931753	0.802368	1.15124	1.18879	0.836668	0.905487	0.255865	-0.0556593	0.204888	1.54154	0.560195	-1.92179	1.49085	-0.0146076	-2.41652	-0.728853	2.48015	1.91613	2.75986	1.13351	1.1539	0.922393	0.88375	0.7187	1.01489	0.671216	0.549586	-0.0933606	0.117979	1.00243	0.316806	0.697845	0.610289	0.596751
O00469;C9JXZ0;F8WEW3	Procollagen-lysine,2-oxoglutarate 5-dioxygenase 2	PLOD2	sp|O00469|PLOD2_HUMAN Procollagen-lysine,2-oxoglutarate 5-dioxygenase 2 OS=Homo sapiens OX=9606 GN=PLOD2 PE=1 SV=2	21	0.632249	1.16965	0.814345	0.896741	1.06707	0.691045	0.335485	0.365505	-0.223272	0.421355	0.807994	0.956499	1.06944	1.1739	0.85357	0.88234	0.757975	0.373372	0.0407251	0.133676	0.64596	0.735217	0.799783	0.864998	1.48791	0.75974	0.671954	0.153537	-0.0635846	0.11466	0.889985	0.985718	0.915674	1.01758	1.02067	0.828964	0.876026	0.379929	0.0832892	0.0516493	0.507608	0.799767	1.10143	0.939853	0.974349
Q9UBU8;B3KTM8;H0YMJ0;H0YLJ3;H0YM21;H0YLV1;H0YMT8;H0YNE0;H0YNX3	Mortality factor 4-like protein 1	MORF4L1	sp|Q9UBU8|MO4L1_HUMAN Mortality factor 4-like protein 1 OS=Homo sapiens OX=9606 GN=MORF4L1 PE=1 SV=2;tr|B3KTM8|B3KTM8_HUMAN Mortality factor 4-like protein 1 OS=Homo sapiens OX=9606 GN=MORF4L1 PE=1 SV=1;tr|H0YMJ0|H0YMJ0_HUMAN Mortality factor 4-like protei	11	0.781686	0.632644	1.18892	0.862025	0.447297	0.745512	0.819421	0.274114	0.05357	-0.234854	1.09055	0.736298	0.78433	0.906486	1.16805	1.04467	0.655651	0.496951	0.187784	-0.0892153	0.646288	1.0501	1.12446	0.707152	0.545405	0.734953	0.397561	0.295807	0.0173197	0.0512852	0.919104	1.07308	0.918214	1.00376	1.0317	0.722716	0.756496	0.321606	0.155795	0.0790895	1.0172	0.694373	0.887465	0.787022	0.839301
Q15075	Early endosome antigen 1	EEA1	sp|Q15075|EEA1_HUMAN Early endosome antigen 1 OS=Homo sapiens OX=9606 GN=EEA1 PE=1 SV=2	56	0.909216	1.03101	0.359165	0.250986	1.32263	1.16336	0.269593	0.216298	-0.0061654	0.144774	1.02012	1.02472	1.01723	0.735911	0.805379	0.764321	0.501058	0.536347	0.569404	-0.0935611	0.93172	0.645143	0.627423	0.733102	1.00305	0.849247	0.266589	-0.161262	0.532973	0.232888	0.857949	0.949161	0.988443	0.961228	0.808812	0.914899	0.489325	0.513571	0.34807	0.0494768	0.814246	1.48642	0.699749	0.667364	1.07293
A0A494C0R8;I3L2B0;K7EIG1;I3L4B5;I3L318;Q9Y5I4;I3L3A3;I3L350	NA	CLUH	tr|A0A494C0R8|A0A494C0R8_HUMAN Clustered mitochondria protein homolog OS=Homo sapiens OX=9606 GN=CLUH PE=1 SV=1;tr|I3L2B0|I3L2B0_HUMAN Clustered mitochondria protein homolog OS=Homo sapiens OX=9606 GN=CLUH PE=1 SV=3;tr|K7EIG1|K7EIG1_HUMAN Clustered mitocho	42	1.0578	0.824978	0.670203	0.765035	0.240436	0.84445	0.867019	0.433812	0.206302	0.0156695	1.02893	0.942974	0.925015	0.964182	1.00519	0.680934	0.652966	0.431336	0.33735	0.0590645	1.07872	0.729464	0.67189	0.709422	0.689888	0.71096	0.525052	0.451032	0.27777	0.0815038	1.0348	0.981689	0.944303	0.87521	0.85208	0.848718	0.65069	0.539712	0.282749	0.0179874	0.833534	0.649119	0.730413	0.952303	0.85424
O60678	Protein arginine N-methyltransferase 3	PRMT3	sp|O60678|ANM3_HUMAN Protein arginine N-methyltransferase 3 OS=Homo sapiens OX=9606 GN=PRMT3 PE=1 SV=4	14	-5.95e-08	0.565755	0.400853	0.941189	0.38482	0.868101	0.799741	0.514663	0.392627	-0.367748	0.925202	0.826665	0.894116	0.832595	1.1685	0.713736	0.786395	0.373309	0.312672	-0.0169027	3.62e-07	-1.15206	0.169842	-0.286308	-0.441734	0.0560423	-0.24356	1.43689	2.10357	2.85732	1.10821	0.930725	0.784126	0.785192	0.922242	0.737375	0.838864	0.476839	0.232196	0.000520959	-2.06e-07	1.57164	1.22512	0.715992	1.33289
Q8NE71;H0YGW7;A0A0G2JIC2;F5GYK6	ATP-binding cassette sub-family F member 1	ABCF1	sp|Q8NE71|ABCF1_HUMAN ATP-binding cassette sub-family F member 1 OS=Homo sapiens OX=9606 GN=ABCF1 PE=1 SV=2;tr|H0YGW7|H0YGW7_HUMAN ATP-binding cassette sub-family F member 1 (Fragment) OS=Homo sapiens OX=9606 GN=ABCF1 PE=1 SV=1	30	0.213302	-0.278069	0.525329	0.496548	-0.130092	-0.031898	0.617638	0.502801	0.993315	1.2142	0.849978	0.930694	0.917875	1.15557	1.15319	0.787767	0.854393	0.288595	0.0704657	0.148375	9.13654	45.3933	-83.4595	2.26459	-32.9096	-37.4752	-19.6133	87.3173	72.2911	-38.8221	1.00269	1.05523	0.970264	0.927084	0.873608	1.00648	0.70411	0.451558	0.218918	-0.0530215	-0.0831053	0.386155	-0.197177	1.04614	0.945817
Q13045;K7EQZ7;J3QLR6	Protein flightless-1 homolog	FLII	sp|Q13045|FLII_HUMAN Protein flightless-1 homolog OS=Homo sapiens OX=9606 GN=FLII PE=1 SV=2	28	0.0898435	0.574044	1.16289	0.536226	1.94773	1.32804	0.530969	0.432564	-0.992353	0.20839	0.995836	0.842574	0.860182	1.14841	1.17625	0.921769	0.695482	0.304486	0.0810258	0.157933	0.783789	1.06804	0.804919	0.622731	0.467389	0.595142	1.01221	0.267544	0.246908	-0.0503299	1.04545	0.815649	0.807205	0.969478	0.99617	1.06407	0.964188	0.399551	0.343173	-0.220992	0.949675	0.630664	1.02582	0.771798	0.701098
P13861;H7C330;H7C1L0;H7C4A9;C9J830;P31323	cAMP-dependent protein kinase type II-alpha regulatory subunit	PRKAR2A	sp|P13861|KAP2_HUMAN cAMP-dependent protein kinase type II-alpha regulatory subunit OS=Homo sapiens OX=9606 GN=PRKAR2A PE=1 SV=2	16	1.00016	0.273231	0.0653724	0.766464	0.664201	0.236326	0.0806637	0.00469276	0.0573795	1.49669	0.757153	1.01274	1.09115	0.825671	0.98109	0.802933	0.919945	0.572982	0.0322619	0.00150636	0.999988	0.274147	0.260756	0.884165	0.510742	0.464463	0.065665	0.152762	0.554203	0.478293	1.01453	0.889075	0.777731	0.92343	1.05503	1.07575	0.685115	0.301608	0.244046	0.0311194	0.999916	0.327774	0.747582	0.518649	0.648496
P48735;H0YL11	Isocitrate dehydrogenase [NADP], mitochondrial	IDH2	sp|P48735|IDHP_HUMAN Isocitrate dehydrogenase [NADP], mitochondrial OS=Homo sapiens OX=9606 GN=IDH2 PE=1 SV=2	10	0.00056573	0.135453	0.320231	-0.153265	0.265228	-0.261679	2.69166	0.763214	0.933085	0.355318	0.931625	1.04304	0.980214	0.95697	0.997277	0.752412	0.715974	0.418084	0.243495	0.0961581	0.000194025	0.019594	1.67077	1.38475	0.112332	-0.127066	-1.39394	1.00289	-0.234575	2.61486	1.09682	0.925828	0.956412	0.886561	0.86899	0.900313	0.668522	0.591151	0.291066	-0.0504049	9.33e-05	0.362609	1.1891	0.200575	0.461751
P11802;F8VYH9;F8VTV8;F8VWX7;F8VZZ0;F8VZ51;F8VXD2;F8W1L8;F8VYY1;Q96BE9	Cyclin-dependent kinase 4	CDK4	sp|P11802|CDK4_HUMAN Cyclin-dependent kinase 4 OS=Homo sapiens OX=9606 GN=CDK4 PE=1 SV=2;tr|F8VYH9|F8VYH9_HUMAN Cyclin-dependent kinase 4 (Fragment) OS=Homo sapiens OX=9606 GN=CDK4 PE=1 SV=1;tr|F8VTV8|F8VTV8_HUMAN Cyclin-dependent kinase 4 OS=Homo sapiens	10	0.816628	0.872429	0.877893	0.903341	0.982469	0.815369	0.739653	0.372171	0.227403	-0.0130919	0.711601	0.958563	1.01919	1.22418	0.955271	0.66773	0.649084	0.456459	0.366978	0.0444491	0.806859	0.847095	0.868312	1.1809	0.714981	0.829058	0.703602	0.382168	0.345024	-0.0837356	0.934073	0.929019	0.949088	0.943315	0.798841	0.862966	0.888085	0.398899	0.447338	-0.098112	0.566886	0.844914	0.882892	1.34347	0.960582
Q8NBJ7;J3KQJ1;C9JL30;A8MXB9;A0A494C1B1;C9J660;F8WA42;H7C3B2;E9PBT8;F8WEX5;E9PG02;J3QT17;F8WEV7;F8WES7	Sulfatase-modifying factor 2	SUMF2	sp|Q8NBJ7|SUMF2_HUMAN Inactive C-alpha-formylglycine-generating enzyme 2 OS=Homo sapiens OX=9606 GN=SUMF2 PE=1 SV=2;tr|J3KQJ1|J3KQJ1_HUMAN Inactive C-alpha-formylglycine-generating enzyme 2 OS=Homo sapiens OX=9606 GN=SUMF2 PE=1 SV=1;tr|C9JL30|C9JL30_HUMAN	7	0.990693	0.898432	0.916724	1.07834	0.986539	0.929816	0.662839	0.301622	-0.188833	0.373234	0.70774	0.880152	1.06429	1.10376	1.04433	1.03918	0.900312	0.409341	-0.0887923	0.237275	0.942759	0.748684	0.92497	1.10788	1.20458	0.865451	0.634411	0.341325	-0.0555328	0.234883	1.11471	0.912974	1.12771	0.913028	0.901475	0.813236	0.834043	0.620661	-0.116791	0.176542	0.881091	0.827867	1.09791	0.830449	0.946182
Q96CW1;A0A087WY71;E9PFW3;C9JJ47;C9JTK4;C9JGT8;C9JJD3;C9JPV8;H7C4C3	AP-2 complex subunit mu	AP2M1	sp|Q96CW1|AP2M1_HUMAN AP-2 complex subunit mu OS=Homo sapiens OX=9606 GN=AP2M1 PE=1 SV=2;tr|A0A087WY71|A0A087WY71_HUMAN AP-2 complex subunit mu OS=Homo sapiens OX=9606 GN=AP2M1 PE=1 SV=1;tr|E9PFW3|E9PFW3_HUMAN AP-2 complex subunit mu OS=Homo sapiens OX=960	12	0.986056	0.830621	0.911764	0.942417	0.975026	1.00982	0.496089	0.39307	0.226176	0.240895	0.945652	1.00543	1.13762	0.796324	1.0324	0.86552	0.598849	0.435187	0.305763	0.0465055	1.07902	0.688442	0.578897	1.2402	0.981388	0.737683	0.800611	0.673796	0.387738	-0.155847	1.05665	0.988891	0.791572	0.882331	0.80408	1.0945	0.840978	0.54878	0.23639	-0.0749265	0.544895	0.982811	0.818747	1.16952	0.95148
Q15014;Q5JXX2;Q5JXX1;Q5JXX6	Mortality factor 4-like protein 2	MORF4L2	sp|Q15014|MO4L2_HUMAN Mortality factor 4-like protein 2 OS=Homo sapiens OX=9606 GN=MORF4L2 PE=1 SV=1;tr|Q5JXX2|Q5JXX2_HUMAN Mortality factor 4-like protein 2 (Fragment) OS=Homo sapiens OX=9606 GN=MORF4L2 PE=1 SV=1;tr|Q5JXX1|Q5JXX1_HUMAN Mortality factor 4-	7	0.948697	0.700917	0.713118	1.17505	0.470591	0.653223	0.630839	-0.0690794	0.775351	0.0126481	0.972333	0.869079	1.14896	0.755328	0.879481	0.941449	0.814543	0.573642	0.159768	0.0160088	0.873978	0.804279	0.803733	0.864922	0.557352	0.561219	0.791278	0.458114	0.373497	-0.0770224	0.711775	0.950645	0.968525	1.10346	0.92301	0.944446	0.830927	0.431524	0.314743	-0.0484607	1.09266	0.770034	0.572669	0.596435	0.716943
P60660;F8W1R7;G3V1V0;J3KND3;G8JLA2;B7Z6Z4;G3V1Y7;F8VPF3;F8VZU9;F8W180;H0YI43;F8VXL3	Myosin light polypeptide 6	MYL6	sp|P60660|MYL6_HUMAN Myosin light polypeptide 6 OS=Homo sapiens OX=9606 GN=MYL6 PE=1 SV=2;tr|F8W1R7|F8W1R7_HUMAN Myosin light polypeptide 6 OS=Homo sapiens OX=9606 GN=MYL6 PE=1 SV=1;tr|G3V1V0|G3V1V0_HUMAN Myosin light polypeptide 6 OS=Homo sapiens OX=9606	10	0.682928	1.08972	0.641462	1.21325	1.14736	0.811078	0.693743	0.656991	0.0353473	0.201126	0.959543	1.19206	0.834679	1.00177	0.711347	0.534514	0.729204	0.711387	0.236386	0.0719842	0.959988	0.858087	0.813575	1.06331	0.988695	0.798588	0.713992	0.704928	0.312456	-0.0406165	0.940113	0.913872	0.842921	0.908364	0.822647	0.856628	0.853713	0.668816	0.223776	-0.0479723	1.02942	0.878544	0.927298	1.02824	0.722873
Q6IQ22;A0A3B3ITT1	Ras-related protein Rab-12	RAB12	sp|Q6IQ22|RAB12_HUMAN Ras-related protein Rab-12 OS=Homo sapiens OX=9606 GN=RAB12 PE=1 SV=3;tr|A0A3B3ITT1|A0A3B3ITT1_HUMAN Ras-related protein Rab-12 OS=Homo sapiens OX=9606 GN=RAB12 PE=1 SV=1	5	1.07708	0.456558	0.0804212	0.34354	0.464799	0.876667	0.599664	0.482384	0.0180173	0.370815	0.866091	0.780869	1.11603	1.03337	0.975826	0.786556	0.591848	0.426832	0.439949	0.0330328	0.97658	0.162457	0.316058	0.22149	-0.0759652	2.76722	0.339339	-0.164972	1.38004	-1.1523	0.960006	0.997074	0.840844	0.65529	1.03208	0.980936	0.793712	0.504348	0.30146	-0.0153441	0.792626	1.12238	0.156717	0.601287	0.507262
P36404;V9GYD0	ADP-ribosylation factor-like protein 2	ARL2;ARL2-SNX15	sp|P36404|ARL2_HUMAN ADP-ribosylation factor-like protein 2 OS=Homo sapiens OX=9606 GN=ARL2 PE=1 SV=4;tr|V9GYD0|V9GYD0_HUMAN ARL2-SNX15 readthrough (NMD candidate) OS=Homo sapiens OX=9606 GN=ARL2-SNX15 PE=3 SV=1	8	1.03164	0.643838	0.906327	0.88872	0.789167	0.452918	0.961485	0.588859	0.524243	-0.0543555	0.848988	0.844689	0.920123	1.00624	1.17409	0.743491	0.724719	0.58827	0.270741	-0.0303952	0.79784	0.828625	0.92626	0.800721	1.01292	0.740803	0.671024	0.441392	0.357101	0.156156	1.0854	0.99464	0.932541	0.83897	0.857363	0.832387	0.734105	0.474305	0.329028	0.0122237	-0.130028	1.36582	0.301697	0.701656	1.49076
Q6PKG0;A0A0B4J210;E5RH50;H0YBW1;H0YC33;H0YC73;Q659C4;A0A3B3ISF0;H0YAN4;H0YAX9;H0YBJ5;H0YBM7;D6RJB0	La-related protein 1	LARP1	sp|Q6PKG0|LARP1_HUMAN La-related protein 1 OS=Homo sapiens OX=9606 GN=LARP1 PE=1 SV=2;tr|A0A0B4J210|A0A0B4J210_HUMAN La-related protein 1 (Fragment) OS=Homo sapiens OX=9606 GN=LARP1 PE=1 SV=5;tr|E5RH50|E5RH50_HUMAN La-related protein 1 (Fragment) OS=Homo s	31	1.19183	0.566824	1.33383	1.0936	0.374874	0.949672	0.961817	0.832786	0.63951	-0.268755	0.805676	1.09107	0.772744	1.08964	1.12911	0.740486	0.916037	0.45707	0.292819	-0.0385093	0.998308	0.90781	1.03474	0.936744	1.03672	0.997749	0.793195	0.476775	0.29398	0.199978	1.01698	1.0399	0.950072	0.916779	0.885023	0.939591	0.721551	0.512556	0.30542	-0.0317243	0.938044	0.962805	0.824428	0.776844	1.03545
P0CW18	Serine protease 56	PRSS56	sp|P0CW18|PRS56_HUMAN Serine protease 56 OS=Homo sapiens OX=9606 GN=PRSS56 PE=1 SV=1	7	1.09332	0.932558	0.699259	0.972402	0.633195	0.943589	0.702278	0.470737	0.491938	0.0656435	1.10528	0.915285	0.889256	0.92618	0.92684	0.868391	0.630354	0.637381	0.185496	0.121243	0.64603	1.08593	1.09235	1.01202	0.357729	0.802044	0.992897	0.734895	0.421613	-0.140596	0.977563	0.902635	0.902282	0.91276	0.934836	1.01954	0.652774	0.543081	0.420145	-0.0599173	0.891347	0.960071	1.01505	0.678913	0.742638
Q9UMX5	Neudesin	NENF	sp|Q9UMX5|NENF_HUMAN Neudesin OS=Homo sapiens OX=9606 GN=NENF PE=1 SV=1	6	1.03756	1.06143	0.951699	1.05606	1.12835	0.824941	0.919218	0.690188	-0.135476	0.175031	0.978608	0.994217	1.04966	0.99832	0.99432	1.02899	0.913281	0.781517	-0.0948141	0.103989	1.13846	0.874513	1.08326	1.04009	0.975071	0.959453	0.844318	0.778388	-0.0548997	0.0703425	0.977504	1.01528	0.947543	1.00661	1.0443	0.962413	0.956792	0.846119	-0.0821152	0.0736433	0.99604	1.02694	0.986938	0.924019	1.05647
Q7Z406;M0QY43	Myosin-14	MYH14	sp|Q7Z406|MYH14_HUMAN Myosin-14 OS=Homo sapiens OX=9606 GN=MYH14 PE=1 SV=2;tr|M0QY43|M0QY43_HUMAN Myosin-14 (Fragment) OS=Homo sapiens OX=9606 GN=MYH14 PE=1 SV=8	2	1.05234	0.991933	0.817315	1.02445	0.678641	0.624419	1.02618	0.677004	0.380441	0.0989413	1.06429	0.962168	0.974956	1.03609	1.0075	0.848538	0.711593	0.466909	0.200269	0.134873	0.826036	0.974922	0.84929	1.11775	0.634298	0.89593	0.929627	0.734109	0.405907	0.00378844	1.00627	0.973355	0.999817	0.938061	0.944487	0.8276	0.889185	0.60012	0.273019	-0.0447342	0.919057	0.958444	0.904652	0.737997	0.670262
Q7Z4H8;H0YEM3	KDEL motif-containing protein 2	KDELC2	sp|Q7Z4H8|PLGT3_HUMAN Protein O-glucosyltransferase 3 OS=Homo sapiens OX=9606 GN=POGLUT3 PE=1 SV=2	6	0.903498	0.911665	0.610497	0.364302	0.788897	0.736135	0.720082	0.76561	-0.1135	0.0927767	0.646366	1.08557	1.09065	0.887668	0.931044	1.0055	0.911001	0.636645	-0.101729	0.152244	1.0115	0.193326	0.569875	0.619011	1.57058	1.12438	0.0880249	0.581326	-0.331527	0.353478	0.910044	0.872993	0.977895	1.0021	0.985528	0.837367	0.874998	0.748489	0.0535401	-0.0179871	0.701751	0.779646	1.18695	0.638708	0.79545
Q15818	Neuronal pentraxin-1	NPTX1	sp|Q15818|NPTX1_HUMAN Neuronal pentraxin-1 OS=Homo sapiens OX=9606 GN=NPTX1 PE=1 SV=2	4	0.798014	0.897247	0.756201	0.725364	1.13599	0.556594	0.403885	0.351379	0.0271393	0.0569018	0.984009	0.87086	0.810199	0.980096	1.0331	0.90065	0.749782	0.495778	0.294969	0.0716793	0.982665	0.73708	0.735253	0.674022	1.01947	0.60129	0.603335	0.340662	0.0230233	-0.00808127	0.995371	1.09841	0.932867	0.837631	0.805739	0.587789	0.961425	0.712608	0.376801	-0.117519	0.850298	1.11435	0.70995	0.572316	0.614643
O75794;X6RA30;X6RKY7;X6RF82;H7BZW7	Cell division cycle protein 123 homolog	CDC123	sp|O75794|CD123_HUMAN Cell division cycle protein 123 homolog OS=Homo sapiens OX=9606 GN=CDC123 PE=1 SV=1;tr|X6RA30|X6RA30_HUMAN Cell division cycle protein 123 homolog OS=Homo sapiens OX=9606 GN=CDC123 PE=1 SV=1;tr|X6RKY7|X6RKY7_HUMAN Cell division cycle	12	0.831884	1.01518	0.834632	0.788848	0.996038	1.10708	1.3008	0.726664	0.651029	-0.0181638	1.03911	0.852651	0.95887	1.03835	0.973507	0.699011	0.799611	0.550212	0.348189	0.00813231	0.87634	0.925924	0.879147	1.18152	0.789208	0.935797	1.15424	0.888234	0.652035	-0.0484489	0.965612	1.07259	0.921811	0.876262	0.814523	0.894344	0.856189	0.557608	0.322088	-0.01338	1.09781	0.79902	0.959592	1.01291	1.06554
O14950	Myosin regulatory light chain 12B	MYL12B	sp|O14950|ML12B_HUMAN Myosin regulatory light chain 12B OS=Homo sapiens OX=9606 GN=MYL12B PE=1 SV=2	11	0.782882	0.58056	1.38402	1.00332	-0.165713	1.22614	1.27845	0.698851	-0.00898304	-0.0949102	1.04803	1.12193	1.06823	0.922733	0.832743	0.653488	0.756674	0.53081	0.322928	0.112616	0.854818	0.952526	0.660215	0.938818	0.992347	0.620564	0.825775	0.56158	0.277876	9.66e-05	0.984872	0.949424	0.893945	0.999129	0.837922	0.866749	0.829702	0.806062	0.261996	-0.0596224	0.968864	0.741219	0.707486	0.838834	1.06515
P08559;Q5JPU3;Q5JPU0;Q5JPT9;Q5JPU1;P29803;Q5JPU2	Pyruvate dehydrogenase E1 component subunit alpha, somatic form, mitochondrial	PDHA1	sp|P08559|ODPA_HUMAN Pyruvate dehydrogenase E1 component subunit alpha, somatic form, mitochondrial OS=Homo sapiens OX=9606 GN=PDHA1 PE=1 SV=3;tr|Q5JPU3|Q5JPU3_HUMAN Pyruvate dehydrogenase E1 component subunit alpha, somatic form, mitochondrial OS=Homo sap	11	0.37961	-1.54325	-1.17204	0.944802	2.22715	-2.15382	2.17986	4.07262	2.34553	-3.90891	0.918262	0.74386	0.993401	0.927331	1.00526	0.934367	0.902927	0.65401	0.489635	-0.103312	0.193029	0.101909	0.132137	0.686155	0.513541	0.0556593	-0.278645	0.192648	0.425263	1.34985	1.09146	0.974787	0.754689	0.95686	0.941351	0.938107	0.714884	0.610372	0.47888	0.00435803	0.173302	0.35958	0.144322	0.143469	0.24446
P35579;P35749;Q5BKV1;B1AH99;A0A0C4DFM8;A0A494C024;A0A2R8Y4C3;A1L2Z2;E7ERA5;REV__S4R3H4;REV__E7EQT4;REV__Q9UKV3	Myosin-9	MYH9	sp|P35579|MYH9_HUMAN Myosin-9 OS=Homo sapiens OX=9606 GN=MYH9 PE=1 SV=4	126	0.965514	1.03574	0.900899	1.07202	1.1207	0.92351	0.757014	0.655629	0.242437	0.161131	1.0432	1.04062	1.0182	0.962325	0.997805	0.796726	0.843655	0.615566	0.373107	0.0498304	1.00671	0.940075	0.90585	0.94655	1.04255	0.93654	0.893852	0.783625	0.468814	-0.0899697	1.00769	0.991441	0.959014	0.987843	0.967714	0.963239	0.805387	0.660359	0.370098	0.0282433	0.896301	1.0339	0.892199	1.02341	1.00931
Q8IVP5	FUN14 domain-containing protein 1	FUNDC1	sp|Q8IVP5|FUND1_HUMAN FUN14 domain-containing protein 1 OS=Homo sapiens OX=9606 GN=FUNDC1 PE=1 SV=1	1	NA	NA	NA	NA	NA	NA	NA	NA	NA	NA	0.816527	1.0048	0.975099	0.774241	1.07354	1.00173	0.722383	0.753711	0.513032	-0.107582	0.968825	0.870983	0.900422	0.928172	0.834409	0.864505	0.501829	0.638265	0.449453	-0.0105424	0.673183	1.11306	0.956624	0.914984	1.05477	1.05257	0.703433	0.554518	0.476388	0.0279563	0.806513	0.851878	0.825784	1.19733	0.94395
O75718;C9JP16	Cartilage-associated protein	CRTAP	sp|O75718|CRTAP_HUMAN Cartilage-associated protein OS=Homo sapiens OX=9606 GN=CRTAP PE=1 SV=1;tr|C9JP16|C9JP16_HUMAN Cartilage-associated protein OS=Homo sapiens OX=9606 GN=CRTAP PE=1 SV=1	13	0.888601	1.11654	0.735964	0.854849	1.15929	1.07338	0.827479	0.53199	0.114163	0.0349627	1.05349	0.929478	1.00439	0.966487	0.876125	0.845623	0.686695	0.649673	0.497675	0.0172937	0.926782	0.865622	1.00691	1.08234	1.12153	0.869182	0.750578	0.511212	0.157567	0.0454992	0.888684	1.08729	0.892777	0.916378	0.95934	0.888055	0.77298	0.67703	0.423837	0.020562	0.713011	1.04455	1.04607	0.858326	0.969647
Q9NYU2;H7BZG0;F8WCI2;F8WCE6	UDP-glucose:glycoprotein glucosyltransferase 1	UGGT1	sp|Q9NYU2|UGGG1_HUMAN UDP-glucose:glycoprotein glucosyltransferase 1 OS=Homo sapiens OX=9606 GN=UGGT1 PE=1 SV=3	43	0.672105	0.882836	0.631668	0.752259	0.817397	1.54216	0.34541	0.672322	-0.372557	0.179763	0.696412	0.664095	1.03876	1.27991	1.14863	0.873772	1.09831	0.929687	0.00432052	0.0672517	0.623521	0.661346	0.949137	1.01987	1.07811	0.752498	0.434159	0.441978	0.0297318	0.133013	1.13231	1.03815	0.766274	1.15453	0.942698	0.981917	0.902919	0.69388	0.166032	0.0224289	0.808049	0.609442	0.592291	1.24391	0.698749
P31689	DnaJ homolog subfamily A member 1	DNAJA1	sp|P31689|DNJA1_HUMAN DnaJ homolog subfamily A member 1 OS=Homo sapiens OX=9606 GN=DNAJA1 PE=1 SV=2	18	0.919132	1.01801	0.676047	1.08035	0.992388	0.828701	0.655227	0.508523	0.193718	0.103874	0.638046	0.958361	0.996817	1.23434	0.991882	0.80992	1.17681	0.556159	0.390129	-0.0252004	0.824235	0.610197	1.08288	1.13059	1.03491	0.816815	0.760033	0.374632	0.322362	0.019315	1.06091	1.02472	0.908635	0.840437	1.04525	0.87257	0.934925	0.691361	0.40647	-0.0580167	0.854565	1.11648	0.803103	0.491958	0.7198
Q01581;D6RIW1;P54868	Hydroxymethylglutaryl-CoA synthase, cytoplasmic	HMGCS1	sp|Q01581|HMCS1_HUMAN Hydroxymethylglutaryl-CoA synthase, cytoplasmic OS=Homo sapiens OX=9606 GN=HMGCS1 PE=1 SV=2	15	1.08324	1.0628	1.13897	1.06136	0.273616	0.952334	0.914245	0.684199	0.151696	-0.0585224	0.972052	1.07059	0.952151	0.89928	1.01162	0.936501	1.06421	0.612968	0.384634	-0.0185206	0.973636	0.929766	1.01239	1.01689	0.856683	0.882699	0.901697	0.487207	0.176032	0.0269445	1.09008	0.993893	0.917173	0.958272	0.95446	1.02038	0.935164	0.686779	0.289429	0.0398608	1.03945	0.76367	0.970009	1.07727	0.916528
P11177;C9J634;F8WF02	Pyruvate dehydrogenase E1 component subunit beta, mitochondrial	PDHB	sp|P11177|ODPB_HUMAN Pyruvate dehydrogenase E1 component subunit beta, mitochondrial OS=Homo sapiens OX=9606 GN=PDHB PE=1 SV=3;tr|C9J634|C9J634_HUMAN Pyruvate dehydrogenase E1 component subunit beta OS=Homo sapiens OX=9606 GN=PDHB PE=1 SV=1;tr|F8WF02|F8WF0	13	-0.0107886	2.36821	-2.16341	1.32222	0.814997	1.49015	-1.7468	0.82326	-0.552672	2.37034	0.941082	0.902598	0.834073	0.988288	1.10989	0.953942	0.95243	0.60779	0.534126	-0.0628207	0.0378063	0.321961	0.482262	0.672663	0.589045	0.233114	0.236664	0.732628	0.383682	1.02569	1.07044	1.00643	0.792786	0.940456	0.941225	1.10195	0.778139	0.686096	0.434759	0.00911045	0.0189217	0.702135	0.247747	0.545561	0.414948
Q9H078;A0A2U3TZY2;H0YGM0;A0A2R8Y6R5;F5H392;A0A2R8Y7E8	Caseinolytic peptidase B protein homolog	CLPB	sp|Q9H078|CLPB_HUMAN Caseinolytic peptidase B protein homolog OS=Homo sapiens OX=9606 GN=CLPB PE=1 SV=1;tr|A0A2U3TZY2|A0A2U3TZY2_HUMAN Caseinolytic peptidase B protein homolog OS=Homo sapiens OX=9606 GN=CLPB PE=1 SV=1;tr|H0YGM0|H0YGM0_HUMAN Caseinolytic pe	20	0.392905	0.128772	0.247814	0.563816	-1.61875	1.48506	0.671786	1.08709	0.433706	0.819196	0.999443	1.17056	0.475773	1.1728	1.06393	0.68062	0.957047	0.821478	0.443203	-0.0791849	0.132367	0.282216	0.297371	0.317125	0.388374	0.249589	0.376324	0.612178	0.667796	0.888055	0.905213	0.945656	0.971597	0.921069	0.950626	1.05918	0.908107	0.630062	0.32876	0.0853995	-0.390281	0.94035	0.603475	0.132615	0.536035
O43617;A0A087WWM0;A0A087WYS5;A6NKE1	Trafficking protein particle complex subunit 3	TRAPPC3	sp|O43617|TPPC3_HUMAN Trafficking protein particle complex subunit 3 OS=Homo sapiens OX=9606 GN=TRAPPC3 PE=1 SV=1;tr|A0A087WWM0|A0A087WWM0_HUMAN Trafficking protein particle complex subunit OS=Homo sapiens OX=9606 GN=TRAPPC3 PE=1 SV=1;tr|A0A087WYS5|A0A087W	9	0.277517	0.767627	2.04029	1.91518	-1.62928	0.315825	1.64092	0.801908	0.815877	-0.78827	0.828979	1.08489	1.09064	0.935548	1.01147	0.767739	0.755587	0.645978	0.668182	-0.0778552	0.400457	1.09463	1.53341	0.35195	0.240751	1.00107	0.989404	0.365068	0.489642	-0.308802	0.846255	1.11349	0.790724	0.883125	0.9954	1.14141	0.709041	0.79013	0.462931	-0.0213495	0.891086	0.899427	0.872535	0.822581	0.453632
P49411;H3BNU3	Elongation factor Tu, mitochondrial	TUFM	sp|P49411|EFTU_HUMAN Elongation factor Tu, mitochondrial OS=Homo sapiens OX=9606 GN=TUFM PE=1 SV=2	23	0.0169681	0.74527	0.245723	-0.0250425	-1.61105	1.87745	0.82954	1.99271	-0.746649	0.758852	0.868082	1.00947	0.567941	1.08829	1.18944	0.945472	1.11382	0.744071	0.380472	-0.00376972	0.106367	0.326869	0.286701	0.267468	0.252279	0.176305	0.403565	0.718577	0.687531	0.858111	1.07373	0.942606	0.883164	0.982192	0.969144	1.04889	0.865729	0.704121	0.407719	0.0259955	0.517601	-0.209817	0.359689	0.959775	-0.325686
O14880;Q5VV89;Q5VV87	Microsomal glutathione S-transferase 3	MGST3	sp|O14880|MGST3_HUMAN Microsomal glutathione S-transferase 3 OS=Homo sapiens OX=9606 GN=MGST3 PE=1 SV=1;tr|Q5VV89|Q5VV89_HUMAN Microsomal glutathione S-transferase 3 OS=Homo sapiens OX=9606 GN=MGST3 PE=1 SV=1	6	1.02888	0.619408	0.775992	0.830519	0.609347	0.864938	1.15356	0.537807	0.558896	-0.192014	0.922678	0.983736	1.06808	0.847068	0.955838	0.893296	0.738219	0.900894	0.507259	-0.0542202	0.957857	0.584565	0.929352	0.693186	1.11357	0.954179	0.353787	0.890424	0.0471536	0.263258	0.927403	1.0228	0.917959	1.00869	0.958013	0.866545	0.87899	0.620438	0.527728	0.034284	0.68626	1.08014	0.620189	0.81937	1.0622
P30101	Protein disulfide-isomerase A3	PDIA3	sp|P30101|PDIA3_HUMAN Protein disulfide-isomerase A3 OS=Homo sapiens OX=9606 GN=PDIA3 PE=1 SV=4	34	0.701096	0.954037	0.916019	1.24356	0.449186	1.13441	1.30526	1.23051	-0.385625	0.356788	1.07757	0.977071	0.845559	1.00835	0.78965	1.14319	1.05742	0.974617	-0.0027991	0.154622	1.15759	0.927532	0.800327	0.827169	0.984289	0.848487	1.15282	1.2315	0.00686072	-0.0313319	0.942214	1.16065	0.901789	1.09628	0.883475	0.970847	0.915761	0.954424	0.211773	-0.0119627	0.994795	1.09989	0.900599	0.930877	0.67241
P35221;G3XAM7;E5RIB1;E5RG03;E5RGY6;A0A0A0MRI5;E5RHV7;E5RGY7;E5RJ41;E5RIE0;E5RJL0;E5RGD2;A0A0A0MTJ6;E5RJP7;E5RFM3;E5RFM5;H0YBB8;E5RFG3;E5RFK9;Q9UI47;E5RHJ5;B9A010;E5RGU3;A0A087WZL6;E5RIT8;E5RJZ2	Catenin alpha-1	CTNNA1	sp|P35221|CTNA1_HUMAN Catenin alpha-1 OS=Homo sapiens OX=9606 GN=CTNNA1 PE=1 SV=1;tr|G3XAM7|G3XAM7_HUMAN Catenin (Cadherin-associated protein), alpha 1, 102kDa, isoform CRA_a OS=Homo sapiens OX=9606 GN=CTNNA1 PE=1 SV=1	38	0.985156	0.998265	0.882628	1.03768	1.02183	0.846311	0.708239	0.602204	0.545418	0.00926585	0.959918	1.03141	0.969126	0.986358	1.04568	0.911569	0.855383	0.779069	0.533489	-0.00840508	1.05588	0.928587	0.971144	0.948331	0.983518	0.814703	0.787725	0.626878	0.514001	0.00623425	0.954692	1.00321	1.04197	0.983112	1.00118	0.932404	0.913755	0.687637	0.518237	0.0273937	0.981204	0.889762	0.980907	0.961242	1.01114
Q9Y305;H7C5Q2;C9J7L8	Acyl-coenzyme A thioesterase 9, mitochondrial	ACOT9	sp|Q9Y305|ACOT9_HUMAN Acyl-coenzyme A thioesterase 9, mitochondrial OS=Homo sapiens OX=9606 GN=ACOT9 PE=1 SV=2;tr|H7C5Q2|H7C5Q2_HUMAN Acyl-coenzyme A thioesterase 9, mitochondrial (Fragment) OS=Homo sapiens OX=9606 GN=ACOT9 PE=1 SV=1	13	0.14701	0.1971	-0.324321	0.283481	0.0693795	1.0393	0.45287	1.06188	0.867988	0.364103	0.906552	1.05712	0.947838	0.992542	1.02843	0.919887	0.901237	0.713614	0.58484	0.0110486	0.0926868	0.0440036	0.0755208	0.451776	0.352378	0.296386	0.396091	0.866315	0.688318	0.895318	0.984713	1.08615	0.917001	1.00076	0.953557	0.955736	0.864438	0.711704	0.540457	0.0485964	0.209234	0.470848	0.190408	0.00774964	-0.0989844
O15460;C9JCP0;C9JX45;A8MXE0;E7ERI1;E7ENX0;E7EPI9;C9JN43;C9JIG4;C9JFJ1	Prolyl 4-hydroxylase subunit alpha-2	P4HA2	sp|O15460|P4HA2_HUMAN Prolyl 4-hydroxylase subunit alpha-2 OS=Homo sapiens OX=9606 GN=P4HA2 PE=1 SV=1;tr|C9JCP0|C9JCP0_HUMAN Prolyl 4-hydroxylase subunit alpha-2 (Fragment) OS=Homo sapiens OX=9606 GN=P4HA2 PE=1 SV=8;tr|C9JX45|C9JX45_HUMAN Prolyl 4-hydroxyl	7	0.523973	1.35204	0.259693	0.84194	1.52766	0.506357	0.760072	0.330137	0.52044	-0.242191	0.992141	1.07041	0.890858	1.10335	0.774791	0.976759	0.976237	0.847489	0.407916	0.0311646	0.882972	0.900716	0.891066	0.851741	0.952296	0.662656	0.458369	0.223331	-0.0191906	0.576169	0.994201	0.966939	0.948299	0.733604	1.18465	0.928002	0.99442	0.827946	0.588209	-0.0951546	0.85662	0.943236	0.612556	0.694853	0.878333
Q9Y4L1;A0A087X054	Hypoxia up-regulated protein 1	HYOU1	sp|Q9Y4L1|HYOU1_HUMAN Hypoxia up-regulated protein 1 OS=Homo sapiens OX=9606 GN=HYOU1 PE=1 SV=1;tr|A0A087X054|A0A087X054_HUMAN Hypoxia up-regulated protein 1 OS=Homo sapiens OX=9606 GN=HYOU1 PE=1 SV=1	40	0.89248	0.71339	0.72179	0.789985	0.200405	0.76914	1.78634	0.818566	-0.486526	0.120176	0.952433	0.842356	0.965238	0.999111	1.00495	1.18349	0.942417	1.12023	0.00619788	0.180976	0.957072	0.519718	0.874229	0.732522	0.818334	0.810316	0.679186	0.694762	-0.0319368	0.271546	1.06404	1.00752	1.01098	1.01682	0.945936	0.994768	0.908917	0.987609	0.273693	-0.0128779	0.763813	0.719172	0.742037	0.667415	0.868475
Q9Y6M0;I3L0U2;I3L3C7	Testisin	PRSS21	sp|Q9Y6M0|TEST_HUMAN Testisin OS=Homo sapiens OX=9606 GN=PRSS21 PE=1 SV=1;tr|I3L0U2|I3L0U2_HUMAN Testisin (Fragment) OS=Homo sapiens OX=9606 GN=PRSS21 PE=1 SV=1;tr|I3L3C7|I3L3C7_HUMAN Testisin (Fragment) OS=Homo sapiens OX=9606 GN=PRSS21 PE=1 SV=1	6	1.08419	0.722986	0.914063	0.946901	0.483043	0.909323	0.693334	1.10762	0.611117	-0.296841	0.969565	0.942966	0.992193	0.896406	0.817839	0.875827	0.919348	0.771737	0.73912	-0.0993393	0.839121	0.829672	1.07951	0.855526	1.00682	0.672611	0.794048	0.541192	0.369315	0.187931	1.09767	1.02186	0.855584	0.862826	0.834919	0.89668	0.84683	0.777451	0.622915	0.00893051	0.775855	1.04288	0.956254	0.959577	0.657685
O43852;H0Y875	Calumenin	CALU	sp|O43852|CALU_HUMAN Calumenin OS=Homo sapiens OX=9606 GN=CALU PE=1 SV=2	23	0.913673	0.814637	1.02287	0.846842	0.581865	0.820483	0.733677	0.602175	0.355634	0.0322243	0.979295	1.08257	1.09986	1.0314	1.0025	0.786761	0.885353	0.875311	0.427185	0.0716787	1.0881	0.88063	0.968241	0.567401	0.543134	0.791022	0.699001	0.894194	0.428492	-0.13613	0.802121	1.0489	1.05859	0.960716	1.09382	1.00967	0.890692	0.842883	0.519699	0.0148248	1.01229	0.741525	0.773771	0.819845	0.923409
Q96AY3;H0Y827;K7ESG6;K7ELI6;C9JPC3;K7EM43	Peptidyl-prolyl cis-trans isomerase FKBP10	FKBP10	sp|Q96AY3|FKB10_HUMAN Peptidyl-prolyl cis-trans isomerase FKBP10 OS=Homo sapiens OX=9606 GN=FKBP10 PE=1 SV=1;tr|H0Y827|H0Y827_HUMAN Peptidylprolyl isomerase (Fragment) OS=Homo sapiens OX=9606 GN=FKBP10 PE=1 SV=1	16	0.994427	1.17853	0.984397	1.05413	0.994017	0.76827	0.922707	0.904455	0.356233	0.0422384	1.14623	0.777891	0.910447	1.02024	1.03703	1.19846	0.795539	1.06675	0.157471	0.17406	0.757539	1.09555	0.78859	0.923668	1.06444	0.95768	1.04454	1.20276	0.447294	-0.0826596	0.983684	1.00188	1.05795	0.935407	0.871958	0.857475	1.10654	0.979165	0.595261	-0.105209	0.857925	0.854474	0.934977	0.936589	1.01554
Q9Y673	Dolichyl-phosphate beta-glucosyltransferase	ALG5	sp|Q9Y673|ALG5_HUMAN Dolichyl-phosphate beta-glucosyltransferase OS=Homo sapiens OX=9606 GN=ALG5 PE=1 SV=1	6	-0.0641968	0.273093	0.770014	1.37167	-0.040796	-0.574075	1.01445	0.887022	1.00569	-0.202851	1.03589	1.08429	0.843692	0.994479	1.09727	0.818573	0.885265	0.799416	0.586202	0.034373	0.245882	-0.283981	-0.94581	1.77172	1.43886	-0.245185	-0.48386	0.378544	0.758303	1.80554	0.918549	0.924206	1.06553	1.04201	0.980862	1.02723	0.802307	0.767584	0.641373	0.00979201	-0.0874744	1.44184	0.928528	0.0683999	-0.516751
P13667;A0A499FI48;C9JMN9	Protein disulfide-isomerase A4	PDIA4	sp|P13667|PDIA4_HUMAN Protein disulfide-isomerase A4 OS=Homo sapiens OX=9606 GN=PDIA4 PE=1 SV=2;tr|A0A499FI48|A0A499FI48_HUMAN Protein disulfide-isomerase OS=Homo sapiens OX=9606 GN=PDIA4 PE=1 SV=1	37	0.817994	0.547127	1.14462	0.766918	0.226098	1.23134	0.837053	1.36668	-0.340608	0.0614488	1.06456	0.897462	0.889502	0.914801	0.820513	1.14182	1.22272	1.08807	0.398611	0.111193	0.655855	0.311878	1.37788	0.662881	1.36698	0.58698	0.538624	1.18363	0.0809961	-0.107038	1.0151	1.01159	0.791325	1.03071	1.09645	1.04007	0.940959	0.914242	0.771234	-0.0624383	0.683289	0.880292	0.777611	0.707594	0.778084
P49790	Nuclear pore complex protein Nup153	NUP153	sp|P49790|NU153_HUMAN Nuclear pore complex protein Nup153 OS=Homo sapiens OX=9606 GN=NUP153 PE=1 SV=2	24	0.871467	0.888735	0.991229	1.04307	0.988511	0.981068	0.94971	0.690466	0.60737	-0.00905451	1.15451	1.04835	0.509143	0.979016	1.00672	1.02073	0.909377	0.938627	0.578107	-0.0569431	0.992817	1.10149	0.793162	0.750004	0.62063	1.35162	0.990639	0.870224	0.720016	-0.188034	1.02093	0.860031	0.835047	1.01807	1.12411	1.00317	0.796691	0.891153	0.525221	0.0132269	0.863919	1.05491	0.922156	0.91589	1.08821
Q8WUM0	Nuclear pore complex protein Nup133	NUP133	sp|Q8WUM0|NU133_HUMAN Nuclear pore complex protein Nup133 OS=Homo sapiens OX=9606 GN=NUP133 PE=1 SV=2	30	0.871436	0.892513	1.01985	1.0067	0.659815	1.02486	0.908384	0.450662	0.541436	-0.0410674	1.04421	1.04798	0.708817	1.01121	1.26588	0.91404	0.934698	0.767777	0.610231	0.068488	0.747837	1.16073	0.776056	0.913892	0.733289	1.05842	0.944458	0.681005	0.442771	-0.123873	0.927005	0.938954	0.782326	0.932077	0.905384	0.967713	1.07122	1.21126	0.776048	-0.138662	1.10639	1.06692	0.766001	0.748252	0.896312
P13995;B9A062;B8ZZU9	Bifunctional methylenetetrahydrofolate dehydrogenase/cyclohydrolase, mitochondrial;NAD-dependent methylenetetrahydrofolate dehydrogenase;Methenyltetrahydrofolate cyclohydrolase	MTHFD2	sp|P13995|MTDC_HUMAN Bifunctional methylenetetrahydrofolate dehydrogenase/cyclohydrolase, mitochondrial OS=Homo sapiens OX=9606 GN=MTHFD2 PE=1 SV=2;tr|B9A062|B9A062_HUMAN Methenyltetrahydrofolate cyclohydrolase OS=Homo sapiens OX=9606 GN=MTHFD2 PE=1 SV=1	10	0.240913	0.0264375	0.378017	0.348239	-0.42679	0.382908	0.925403	1.23839	0.968993	0.0964108	1.17251	0.932974	1.05998	0.83855	1.01613	0.865709	1.0045	0.984584	0.798518	-0.0412829	0.25374	0.27461	0.12402	0.0166536	0.195134	0.231771	0.746287	1.08681	0.930837	0.319063	1.01848	1.14645	1.12026	0.985061	0.675683	0.959991	0.961641	1.11969	0.614349	0.0305755	0.579966	-3.78456	1.60645	2.16507	-3.42461
Q9P0J0;B4DEZ3;K7EJE1;E7ENQ6;U3KQP3;K7EP87	NADH dehydrogenase [ubiquinone] 1 alpha subcomplex subunit 13	NDUFA13	sp|Q9P0J0|NDUAD_HUMAN NADH dehydrogenase [ubiquinone] 1 alpha subcomplex subunit 13 OS=Homo sapiens OX=9606 GN=NDUFA13 PE=1 SV=3;tr|B4DEZ3|B4DEZ3_HUMAN Complex I-B16.6 OS=Homo sapiens OX=9606 GN=NDUFA13 PE=2 SV=1;tr|K7EJE1|K7EJE1_HUMAN Complex I-B16.6 OS=H	5	0.874114	0.995419	0.790553	0.695462	0.712873	0.532606	0.475121	0.346274	0.553482	-0.101486	1.07025	0.937853	0.880504	0.887005	0.819041	1.10162	1.10206	1.05002	0.95662	-0.0275787	0.563875	0.874829	1.44455	0.930125	0.570321	0.101455	0.719393	0.298122	0.0812055	0.29054	0.798583	0.79642	0.918653	1.0552	1.25217	0.978048	1.16579	1.10728	0.659431	0.0458145	0.942435	0.713265	0.768837	0.827453	0.908809
Q9NX14	NADH dehydrogenase [ubiquinone] 1 beta subcomplex subunit 11, mitochondrial	NDUFB11	sp|Q9NX14|NDUBB_HUMAN NADH dehydrogenase [ubiquinone] 1 beta subcomplex subunit 11, mitochondrial OS=Homo sapiens OX=9606 GN=NDUFB11 PE=1 SV=1	3	0.821164	0.781703	1.0132	0.861955	0.70679	0.818423	0.857157	0.521637	0.636966	-0.0891061	1.04635	1.06462	0.944475	0.886021	0.803673	1.04644	1.06866	0.779323	0.931829	-0.0665189	0.848242	0.697867	0.903077	1.1564	0.603205	0.805068	0.64646	0.805186	0.64519	-0.180802	0.907838	1.12895	0.837378	0.870997	1.02072	0.713862	1.28354	0.999318	0.742339	-7.03e-05	0.860317	1.12003	0.822217	0.762118	0.737766
O95997;Q9NZH5;E5RJR4	Securin;Securin-2	PTTG1;PTTG2	sp|O95997|PTTG1_HUMAN Securin OS=Homo sapiens OX=9606 GN=PTTG1 PE=1 SV=1;sp|Q9NZH5|PTTG2_HUMAN Securin-2 OS=Homo sapiens OX=9606 GN=PTTG2 PE=1 SV=2;tr|E5RJR4|E5RJR4_HUMAN Securin (Fragment) OS=Homo sapiens OX=9606 GN=PTTG1 PE=1 SV=1	2	0.000986644	0.455379	0.693327	-0.484468	-2.71296	-0.950263	1.17056	0.777021	2.06779	4.22607	0.750238	0.825463	1.14846	0.98232	1.00367	0.750942	1.09692	1.17599	1.18251	-0.0355712	NA	NA	NA	NA	NA	NA	NA	NA	NA	NA	0.838725	0.961196	0.946288	1.03436	0.930184	1.02155	1.16089	1.06723	0.925303	-0.00477793	4.88e-05	0.542979	0.487548	0.455736	0.535218
P04183;K7ERV3;K7ES52;K7ERJ1;K7ENW5	Thymidine kinase, cytosolic;Thymidine kinase	TK1	sp|P04183|KITH_HUMAN Thymidine kinase, cytosolic OS=Homo sapiens OX=9606 GN=TK1 PE=1 SV=2;tr|K7ERV3|K7ERV3_HUMAN Thymidine kinase OS=Homo sapiens OX=9606 GN=TK1 PE=1 SV=1;tr|K7ES52|K7ES52_HUMAN Thymidine kinase OS=Homo sapiens OX=9606 GN=TK1 PE=1 SV=1;tr|K	10	-0.625969	2.96349	-10.3468	13.2044	0.738916	4.47866	-0.623531	-5.60598	-20.2673	19.9863	0.923388	0.959257	1.14722	1.15397	1.12195	0.681595	1.07916	0.595491	1.28656	-0.0281238	0.178349	0.331537	0.153663	0.0564913	-0.0513177	0.297689	0.798532	0.947527	1.08107	0.108579	0.976128	0.983147	1.11187	0.910863	0.87406	0.768382	1.14055	1.09305	1.07315	-0.0107277	0.164166	0.0579842	0.0788133	0.570881	0.0965788
P31151	Protein S100-A7	S100A7	sp|P31151|S10A7_HUMAN Protein S100-A7 OS=Homo sapiens OX=9606 GN=S100A7 PE=1 SV=4	2	0.162305	0.50271	-0.402779	-0.627723	-0.3713	1.09539	-0.288106	-0.322329	-0.681041	3.49471	1.00028	0.0051615	0.00387504	0.0041195	0.00695402	0.228124	0.181382	0.111682	-0.0566867	0.311075	0.0207429	0.0517225	0.0720842	0.507229	0.428279	-0.195766	0.630932	0.414806	0.372943	0.258864	NA	NA	NA	NA	NA	NA	NA	NA	NA	NA	0.000936954	0.61938	0.733269	0.974816	-2.38516
P31944	Caspase-14;Caspase-14 subunit p17, mature form;Caspase-14 subunit p10, mature form;Caspase-14 subunit p20, intermediate form;Caspase-14 subunit p8, intermediate form	CASP14	sp|P31944|CASPE_HUMAN Caspase-14 OS=Homo sapiens OX=9606 GN=CASP14 PE=1 SV=2	3	1.00035	0.267425	0.669762	-0.474635	0.13559	1.24684	-0.293667	0.0420129	-0.00188804	1.45304	1.00366	0.124356	0.17006	0.0993545	0.12241	0.287404	0.128325	0.0650977	0.0487983	0.240635	0.999961	0.616998	0.68298	-0.0700325	0.0526049	0.654926	-0.0801986	-0.119299	0.845289	0.461599	1.00356	0.233509	0.0749172	-0.0667144	0.137246	0.454444	0.222532	-0.0704775	0.103619	0.197459	1.00073	0.530239	-0.227282	-0.22524	-0.2288
P42677	40S ribosomal protein S27	RPS27	sp|P42677|RS27_HUMAN 40S ribosomal protein S27 OS=Homo sapiens OX=9606 GN=RPS27 PE=1 SV=3	4	-0.464033	1.45698	2.33515	0.445336	-1.19495	1.77376	1.59922	1.52995	-1.16602	-0.726215	1.16051	0.726985	1.05144	0.768515	0.804195	0.468903	0.593759	0.670172	0.497607	-0.0651135	0.723615	1.14052	0.748114	0.708047	0.68568	0.377003	0.478578	0.396306	0.303383	0.0279454	0.979669	0.837336	0.847886	0.858441	0.840257	0.784421	0.700195	0.48229	0.296228	0.0502461	0.802977	0.70426	1.0545	0.816572	0.505461
Q9Y520;E7EPN9;A0A2R8YET2;H7C5N8;A0A2R8Y7F4;A0A0A0MS30;A0A2R8Y424	Protein PRRC2C	PRRC2C	sp|Q9Y520|PRC2C_HUMAN Protein PRRC2C OS=Homo sapiens OX=9606 GN=PRRC2C PE=1 SV=4;tr|E7EPN9|E7EPN9_HUMAN Protein PRRC2C OS=Homo sapiens OX=9606 GN=PRRC2C PE=1 SV=1	35	0.73838	0.925834	0.971002	1.50367	0.592903	0.404042	-0.345818	-0.0106465	1.44632	0.0283781	1.02844	0.758552	1.1168	0.75616	1.04469	0.74558	1.08977	0.683582	0.514127	-0.0612759	0.934284	0.752265	0.726487	0.943615	0.877325	0.573853	0.47011	0.416941	0.400815	0.158368	1.05797	0.936695	0.793775	1.00732	1.0508	0.935689	0.785638	0.448038	0.628419	0.0320728	0.981398	0.826902	0.525144	0.690441	0.82385
Q9BT22;K7EID2;K7EPU3;K7EQK1	Chitobiosyldiphosphodolichol beta-mannosyltransferase	ALG1	sp|Q9BT22|ALG1_HUMAN Chitobiosyldiphosphodolichol beta-mannosyltransferase OS=Homo sapiens OX=9606 GN=ALG1 PE=1 SV=2;tr|K7EID2|K7EID2_HUMAN Chitobiosyldiphosphodolichol beta-mannosyltransferase (Fragment) OS=Homo sapiens OX=9606 GN=ALG1 PE=1 SV=8	5	-1.74675	3.2547	2.89944	0.984039	0.258716	-7.76698	0.709724	11.577	-6.24696	0.467547	0.748064	0.828031	0.913753	1.07207	0.879146	0.742688	0.744632	0.607429	0.379278	-0.10877	1.06098	-1.25289	-1.34868	1.32308	2.47292	0.50391	-2.01846	0.700532	0.527395	2.42168	1.15344	0.75428	0.773936	0.847036	0.806134	0.870917	0.696375	0.539255	0.363175	0.00178153	0.244185	0.321696	0.11425	-0.0102081	0.520164
P39687;H0YN26;O95626;H7BZ09;O43423	Acidic leucine-rich nuclear phosphoprotein 32 family member A	ANP32A	sp|P39687|AN32A_HUMAN Acidic leucine-rich nuclear phosphoprotein 32 family member A OS=Homo sapiens OX=9606 GN=ANP32A PE=1 SV=1;tr|H0YN26|H0YN26_HUMAN Acidic leucine-rich nuclear phosphoprotein 32 family member A OS=Homo sapiens OX=9606 GN=ANP32A PE=1 SV=1	12	0.127336	0.108577	0.398912	0.310268	-0.354391	0.557304	0.73367	1.02604	0.342949	0.848876	0.557116	0.0788203	0.261973	-0.188476	-0.297177	-0.0833399	0.26726	0.305822	0.950754	0.992755	0.203523	0.570856	0.0640517	0.0234947	0.0656262	-0.0795853	0.607058	1.03767	1.01946	0.587384	-0.0548682	0.0433511	0.170802	0.147143	0.0241558	0.0453342	0.244993	0.535927	0.588402	1.10027	0.83521	-0.474795	0.527864	0.518501	-0.0251474
O43237;J3KRI4;J3KSD2;J3KRZ2;H3BUM4;B4E2E0	Cytoplasmic dynein 1 light intermediate chain 2	DYNC1LI2	sp|O43237|DC1L2_HUMAN Cytoplasmic dynein 1 light intermediate chain 2 OS=Homo sapiens OX=9606 GN=DYNC1LI2 PE=1 SV=1;tr|J3KRI4|J3KRI4_HUMAN Dynein light intermediate chain (Fragment) OS=Homo sapiens OX=9606 GN=DYNC1LI2 PE=1 SV=1	10	0.832225	0.567177	0.322274	0.842568	1.22128	1.72367	0.140185	-0.577147	0.00912888	0.625347	NA	NA	NA	NA	NA	NA	NA	NA	NA	NA	0.919536	0.85757	0.315607	0.404857	0.923333	0.953843	0.192633	0.513303	0.646075	-0.0200545	0.86739	0.816441	1.09457	0.767142	0.695167	0.737746	0.530098	0.20367	-0.0250159	0.194273	1.26909	-0.544373	1.46988	-2.44339	0.0370408
P02795;P80297;P13640;Q8N339;P80294;P04732;H3BSF1;CON__P67983;H3BSP9;P04731	Metallothionein-2;Metallothionein-1X;Metallothionein-1G	MT2A;MT1X;MT1G	sp|P02795|MT2_HUMAN Metallothionein-2 OS=Homo sapiens OX=9606 GN=MT2A PE=1 SV=1;sp|P80297|MT1X_HUMAN Metallothionein-1X OS=Homo sapiens OX=9606 GN=MT1X PE=1 SV=1;sp|P13640|MT1G_HUMAN Metallothionein-1G OS=Homo sapiens OX=9606 GN=MT1G PE=1 SV=2	3	-0.0795864	0.0978435	0.158808	-0.0609138	0.311416	0.386949	0.747499	1.02437	0.479617	0.46941	0.0314065	0.0935645	0.141229	0.126056	-0.0228578	0.0899884	0.282349	0.392525	1.00636	0.911108	0.0278059	0.196222	0.127006	0.063116	0.185969	0.164913	0.549641	0.742882	1.22092	0.256939	-0.13864	-0.0881803	0.1856	-0.014355	0.0571132	0.143457	0.612154	0.828204	1.00652	0.459857	0.368865	-0.142093	0.245876	0.502219	-0.0403714
Q969G6	Riboflavin kinase	RFK	sp|Q969G6|RIFK_HUMAN Riboflavin kinase OS=Homo sapiens OX=9606 GN=RFK PE=1 SV=2	4	0.679613	0.59421	0.638618	0.863306	1.11398	0.639227	0.365175	0.359552	-0.222104	-0.0807841	0.780641	0.968925	0.993732	1.0003	0.857814	0.232103	0.605546	0.205506	0.123074	0.242596	0.797685	0.335083	0.724631	0.724236	1.33147	0.783511	0.274744	-0.0705434	0.152279	-0.1023	1.0295	0.835422	0.708213	0.881198	0.73643	0.678659	0.637987	0.455691	0.108939	-0.0617978	0.45705	0.894978	1.80258	0.0640029	0.989574
Q6UXN9	WD repeat-containing protein 82	WDR82	sp|Q6UXN9|WDR82_HUMAN WD repeat-containing protein 82 OS=Homo sapiens OX=9606 GN=WDR82 PE=1 SV=1	6	0.999891	0.649016	0.739037	0.676848	0.621816	0.497932	0.523246	0.11879	0.663958	0.482655	0.156646	0.108845	0.0162318	-0.0569542	-0.106202	-0.142797	0.171666	0.218985	0.809471	1.00373	0.999656	1.04626	1.01959	0.701055	0.632318	-0.312259	1.03613	0.811603	0.166851	-0.128009	-0.0593236	0.397677	0.168777	-0.130775	-0.125405	-0.0581684	-0.235513	0.366346	1.22136	0.634648	1.00087	-1.66571	0.776488	2.32098	-0.73333
Q9Y5X3;Q5QPE5;A0A087WUY5;Q5QPE4;U3KQL0;U3KQP5	Sorting nexin-5	SNX5	sp|Q9Y5X3|SNX5_HUMAN Sorting nexin-5 OS=Homo sapiens OX=9606 GN=SNX5 PE=1 SV=1;tr|Q5QPE5|Q5QPE5_HUMAN Sorting nexin-5 (Fragment) OS=Homo sapiens OX=9606 GN=SNX5 PE=1 SV=1;tr|A0A087WUY5|A0A087WUY5_HUMAN Sorting nexin-5 (Fragment) OS=Homo sapiens OX=9606 GN=	14	0.993791	0.708737	1.31414	1.1241	-1.58017	1.24501	0.882747	1.18878	0.344551	0.0642017	0.934632	0.864518	0.751062	0.870292	0.851536	0.749767	0.457772	0.259728	0.087741	0.00677542	0.914908	0.685997	0.797715	0.706287	0.687252	0.743083	0.652308	0.363012	0.524732	0.210606	0.972241	0.886946	0.745879	0.856083	0.798829	0.723087	0.449372	0.289973	0.131499	-0.0200858	1.0452	0.469536	1.01007	1.14821	0.375936
P10253;I3L3L3	Lysosomal alpha-glucosidase;76 kDa lysosomal alpha-glucosidase;70 kDa lysosomal alpha-glucosidase	GAA	sp|P10253|LYAG_HUMAN Lysosomal alpha-glucosidase OS=Homo sapiens OX=9606 GN=GAA PE=1 SV=4	7	0.891157	0.799692	1.1282	0.638745	0.514271	0.263409	0.221643	0.147748	-0.0258472	0.116705	1.1152	0.784445	0.873026	0.705833	0.574473	0.187987	0.0499972	0.0795061	0.122926	0.18557	1.20659	0.409589	1.14729	0.714061	0.743192	-0.119226	0.133412	-0.0271229	0.278036	0.209903	0.953152	0.723476	1.02551	0.846017	0.561475	0.241031	-0.073225	0.212745	-0.0093876	0.19817	0.868494	0.894999	0.912733	0.762742	0.650481
Q9NQG5;A2A2M0;A0A087X2D2;E9PIQ9;E9PQF3	Regulation of nuclear pre-mRNA domain-containing protein 1B	RPRD1B	sp|Q9NQG5|RPR1B_HUMAN Regulation of nuclear pre-mRNA domain-containing protein 1B OS=Homo sapiens OX=9606 GN=RPRD1B PE=1 SV=1	9	4.91353	0.505538	-3.91267	-1.00912	4.83091	-6.12622	-0.307418	-4.84048	-0.185498	9.78561	0.0981871	0.13042	-0.165521	0.102379	0.0843315	0.413933	0.401435	0.435386	0.424545	0.932085	0.205731	0.0391297	0.235773	0.309095	0.418142	0.227339	0.326912	0.278181	0.495311	1.11856	0.00669187	0.0574686	0.13658	0.135066	0.212054	0.184499	0.248469	0.37326	0.467445	1.03565	0.155714	0.398392	0.820791	-0.358908	-0.184808
P29966	Myristoylated alanine-rich C-kinase substrate	MARCKS	sp|P29966|MARCS_HUMAN Myristoylated alanine-rich C-kinase substrate OS=Homo sapiens OX=9606 GN=MARCKS PE=1 SV=4	15	0.0537515	0.0958277	0.373303	0.396897	-0.24206	0.310242	0.361372	0.432529	0.87584	0.817987	-0.102811	0.0706871	0.288544	0.252716	0.800739	0.771038	0.577051	0.689607	0.554768	0.848914	0.410917	0.0846268	0.126128	0.195723	0.0852859	0.125717	0.220605	0.308684	0.653757	1.26425	0.0752932	0.226609	0.329462	0.313299	0.407522	0.36815	0.498097	0.5082	0.915344	1.10927	-0.089205	0.0459163	0.296703	0.164296	0.458826
Q9H0R8;F5GZY7;F5GX12;F5H007;G3V1T7	Gamma-aminobutyric acid receptor-associated protein-like 1	GABARAPL1	sp|Q9H0R8|GBRL1_HUMAN Gamma-aminobutyric acid receptor-associated protein-like 1 OS=Homo sapiens OX=9606 GN=GABARAPL1 PE=1 SV=1;tr|F5GZY7|F5GZY7_HUMAN Gamma-aminobutyric acid receptor-associated protein-like 1 (Fragment) OS=Homo sapiens OX=9606 GN=GABARAPL	3	0.118455	0.0487134	0.249686	0.0444078	-0.0318594	0.218963	0.413951	0.494835	1.1224	0.773684	0.168344	-0.285868	0.0672077	0.0244528	0.670626	0.711486	0.224288	0.46772	0.854993	1.08868	0.148861	0.14411	0.16135	0.0167474	-0.05901	0.191446	0.505464	0.551065	0.815881	0.977321	0.0682016	0.131343	0.116479	0.174954	0.156105	0.340051	0.399258	0.631195	0.93013	1.04422	0.9531	0.171339	0.397344	-0.642179	-0.273227
Q5VTL8;A0A0A0MRN0	Pre-mRNA-splicing factor 38B	PRPF38B	sp|Q5VTL8|PR38B_HUMAN Pre-mRNA-splicing factor 38B OS=Homo sapiens OX=9606 GN=PRPF38B PE=1 SV=1	6	-0.0408933	0.28523	0.243217	0.23106	0.520965	0.2871	0.402197	0.36134	0.665519	1.18825	0.16009	0.336915	-0.193052	0.0136531	0.201943	0.32197	1.00745	0.847338	0.942164	0.742421	0.328886	-0.112404	0.290397	0.10244	0.375301	0.47439	0.237465	0.537688	0.939712	0.970107	0.242264	0.245607	0.175488	-0.330102	0.267896	0.269829	0.652158	1.13	0.895723	0.83203	-0.00210034	0.147969	0.0948202	0.409187	0.273871
O60779;A0A2R8Y5B5	Thiamine transporter 1	SLC19A2	sp|O60779|S19A2_HUMAN Thiamine transporter 1 OS=Homo sapiens OX=9606 GN=SLC19A2 PE=1 SV=2;tr|A0A2R8Y5B5|A0A2R8Y5B5_HUMAN Solute carrier family 19 (Thiamine transporter), member 2, isoform CRA_b OS=Homo sapiens OX=9606 GN=SLC19A2 PE=1 SV=1	1	0.329376	0.0499357	-0.186219	0.502003	0.144949	0.460554	0.706818	0.816358	0.727559	0.921925	-0.0074119	0.209898	0.148132	-0.0177129	0.107485	0.474651	0.491203	0.656125	0.980293	0.638548	0.106879	0.428772	0.183631	-0.00527456	0.265226	0.218188	0.874029	0.53168	0.69081	1.17932	0.0406604	0.167962	0.0701268	0.177024	0.22073	0.360712	0.22997	0.578688	1.08282	0.752519	0.128586	0.375681	-0.207498	0.231033	0.459202
Q9UBB4;A0A1W2PQD2;B1AHE4;B1AHE3	Ataxin-10	ATXN10	sp|Q9UBB4|ATX10_HUMAN Ataxin-10 OS=Homo sapiens OX=9606 GN=ATXN10 PE=1 SV=1;tr|A0A1W2PQD2|A0A1W2PQD2_HUMAN Ataxin-10 OS=Homo sapiens OX=9606 GN=ATXN10 PE=1 SV=1	18	1.27053	0.650214	1.61437	0.348111	-0.382555	-0.527771	0.95185	0.633339	0.199543	1.21062	0.673623	1.322	0.609032	1.02045	0.918668	1.02913	0.899141	0.28864	0.534928	-0.105179	0.682755	1.00958	0.843924	0.478085	0.709214	0.389532	1.16614	0.722784	0.109722	-0.143476	0.746836	1.03496	0.947946	1.0409	0.970997	0.796414	0.750785	0.598334	0.337287	-0.0340379	0.535824	0.882915	1.38339	0.85561	0.18732
Q14344	Guanine nucleotide-binding protein subunit alpha-13	GNA13	sp|Q14344|GNA13_HUMAN Guanine nucleotide-binding protein subunit alpha-13 OS=Homo sapiens OX=9606 GN=GNA13 PE=1 SV=2	12	0.37163	0.0968216	0.236116	0.0552644	-0.133339	0.837961	0.908857	0.675806	1.05367	0.842822	0.139535	0.116601	0.219693	-0.125385	0.305479	0.375917	0.722325	0.812577	1.17838	0.648097	0.044082	0.383516	0.203603	0.121046	0.392828	0.385952	0.692514	0.930002	1.02987	0.762193	0.235196	0.102851	0.243281	-0.094154	0.129081	0.282052	0.733475	1.07167	0.926562	0.763209	-0.1972	0.46858	0.314833	0.205484	0.646408
Q15424;K7ES42;K7EII0	Scaffold attachment factor B1	SAFB	sp|Q15424|SAFB1_HUMAN Scaffold attachment factor B1 OS=Homo sapiens OX=9606 GN=SAFB PE=1 SV=4	20	0.830009	0.9385	0.544807	0.841719	1.00365	0.691847	0.489335	0.46931	-0.130958	-0.177435	0.831758	0.842659	0.796158	1.06406	0.717126	0.569337	0.465485	0.0287579	-0.0306848	0.200472	0.66312	0.843829	0.658441	1.60299	0.642226	0.415561	0.330718	0.27946	0.0416374	0.0227954	0.924855	0.976259	0.953323	0.694299	0.586407	0.655254	0.210399	0.245487	0.134055	0.104791	0.887571	0.942421	0.796487	0.882803	0.80008
Q9BTT0;E9PPH5;Q5TB19;E9PLC4;Q5TB25	Acidic leucine-rich nuclear phosphoprotein 32 family member E	ANP32E	sp|Q9BTT0|AN32E_HUMAN Acidic leucine-rich nuclear phosphoprotein 32 family member E OS=Homo sapiens OX=9606 GN=ANP32E PE=1 SV=1	9	0.459349	0.07145	0.945494	0.254911	-1.63884	0.140069	0.954852	0.657865	1.31717	0.560476	0.419889	-0.0912769	-0.214161	-0.183564	0.057	0.473589	0.425555	0.547307	0.442146	0.977524	0.214432	0.129411	-0.012098	0.307829	0.683432	0.00341726	0.386947	0.561678	0.744367	0.70338	0.0386377	0.0586508	0.08971	0.0890999	0.101552	0.132963	0.216366	0.549467	0.581133	0.996428	0.224941	0.252874	0.358224	0.264125	0.0288133
Q9HD20;H7C3H2	Manganese-transporting ATPase 13A1	ATP13A1	sp|Q9HD20|AT131_HUMAN Manganese-transporting ATPase 13A1 OS=Homo sapiens OX=9606 GN=ATP13A1 PE=1 SV=2	19	1.00036	0.117824	0.224296	0.258807	0.377457	0.803785	0.463612	0.774599	0.320669	0.634796	0.836317	1.18433	0.815906	1.10377	0.674427	0.392123	0.567687	0.393796	-0.0534392	0.260129	0.997973	1.17531	2.54559	0.168112	0.756416	0.42387	0.605154	0.470965	-0.859937	-1.30724	1.05626	0.895494	0.761848	0.837685	0.874611	0.794837	0.496105	0.207928	0.172206	0.0780729	0.999809	0.334943	0.374245	0.977903	0.569159
Q09161;F2Z2T1;X6R941	Nuclear cap-binding protein subunit 1	NCBP1	sp|Q09161|NCBP1_HUMAN Nuclear cap-binding protein subunit 1 OS=Homo sapiens OX=9606 GN=NCBP1 PE=1 SV=1	19	-0.10379	0.0554169	-0.160208	-0.135698	2.46643	0.225342	0.760087	0.196298	-0.174116	0.272641	0.565953	-0.0424103	0.0290948	-0.022374	-0.157771	-0.00123034	0.151937	0.351093	0.797417	1.05489	0.0476229	0.618807	0.140512	0.0754493	0.12779	0.101597	0.644021	0.650861	0.667138	0.328607	0.0760739	-0.0676046	0.204136	-0.111946	-0.014358	0.212326	0.29775	0.505638	0.538502	1.08608	-0.166053	1.23115	-0.550991	-1.0232	1.09825
P54136;E5RJM9;E5RH09;E5RI24	Arginine--tRNA ligase, cytoplasmic	RARS	sp|P54136|SYRC_HUMAN Arginine--tRNA ligase, cytoplasmic OS=Homo sapiens OX=9606 GN=RARS1 PE=1 SV=2	35	-0.000270091	0.910856	0.524362	0.685717	0.498637	0.861335	0.588743	0.767187	-0.0627079	0.265028	0.848513	1.29017	0.522053	1.30819	0.537303	0.203667	0.531642	0.503637	0.0411025	-0.0549071	1.54e-05	1.02246	0.148635	0.50176	0.461383	-0.118218	0.930174	1.01951	1.02507	0.0481039	0.914043	0.910075	0.863927	0.918041	0.775141	0.685313	0.376836	0.168922	0.0750323	0.0440386	-0.000244653	1.12999	0.215731	0.0997511	0.844
O95782	AP-2 complex subunit alpha-1	AP2A1	sp|O95782|AP2A1_HUMAN AP-2 complex subunit alpha-1 OS=Homo sapiens OX=9606 GN=AP2A1 PE=1 SV=3	25	4.82e-07	0.768673	1.5455	-0.0593878	-0.733474	-2.42406	2.56765	-1.69474	0.370664	4.15918	0.567241	0.594236	1.40275	0.941885	1.07498	0.89795	0.867477	0.02335	-0.134302	0.27893	-6.33e-07	0.104716	1.05064	2.54802	0.965843	0.874752	0.261974	-0.237882	-1.05328	-0.0147884	1.02795	0.929052	0.89312	0.874528	0.876099	0.817791	0.545516	0.481837	0.0467592	0.0218479	-2.49e-05	7.35758	32.5935	18.4264	6.82042
P60228;E5RGA2;H0YBR5;E5RHS5;E5RIT4;H0YAW4;E5RII3;H0YBP5;E5RIP5;E5RJ25	Eukaryotic translation initiation factor 3 subunit E	EIF3E	sp|P60228|EIF3E_HUMAN Eukaryotic translation initiation factor 3 subunit E OS=Homo sapiens OX=9606 GN=EIF3E PE=1 SV=1;tr|E5RGA2|E5RGA2_HUMAN Eukaryotic translation initiation factor 3 subunit E OS=Homo sapiens OX=9606 GN=EIF3E PE=1 SV=1	21	6.13e-08	-0.231454	0.530369	0.494855	0.453417	0.356474	0.834981	0.349002	0.935592	0.776763	1.11542	0.996884	0.350789	0.928587	0.837388	0.769662	0.537901	0.108931	-0.0797789	0.133415	-1.8e-07	1.45789	0.713242	1.26958	1.17035	0.69058	0.867563	-0.535105	-0.684403	-0.449702	0.929238	0.921559	0.903455	0.971273	0.731123	0.649992	0.11193	0.00364878	0.194283	0.282698	2.59e-08	0.371072	0.478025	0.551461	0.2952
P29317	Ephrin type-A receptor 2	EPHA2	sp|P29317|EPHA2_HUMAN Ephrin type-A receptor 2 OS=Homo sapiens OX=9606 GN=EPHA2 PE=1 SV=2	11	0.000651474	-0.0504191	0.0188726	0.0306659	0.027105	0.398798	0.801936	0.889793	1.09256	0.478347	0.00918799	-0.0238331	-0.0530661	0.053338	0.131154	0.540804	0.915469	1.11244	1.05628	0.409554	-0.00143176	0.00174544	0.0444728	0.0640137	0.0759366	0.258479	0.678668	0.867987	1.16898	0.529461	0.0246957	-0.0359953	0.0154528	0.0664597	0.148586	0.439702	0.823001	1.0096	1.24194	0.417895	0.019464	0.0234118	0.0216551	0.027521	0.0675792
O43148;K7EP06;K7EPP5;K7ERH6	mRNA cap guanine-N7 methyltransferase	RNMT	sp|O43148|MCES_HUMAN mRNA cap guanine-N7 methyltransferase OS=Homo sapiens OX=9606 GN=RNMT PE=1 SV=1;tr|K7EP06|K7EP06_HUMAN RG7MT1 OS=Homo sapiens OX=9606 GN=RNMT PE=1 SV=1	14	0.0227361	0.181111	0.0868533	0.166135	-0.144843	0.323851	0.512909	0.417781	0.8424	0.948116	-0.0807854	0.105111	0.51368	0.15204	0.0309541	0.117736	0.595285	0.534195	0.93464	1.02404	-0.0614781	0.0613735	0.21956	0.147994	0.136905	0.160716	0.366076	0.60289	0.776867	0.946148	-0.0336464	0.295183	0.313491	-0.0150358	0.0867747	0.134828	0.68995	0.588252	0.859111	1.00799	0.070626	0.0241546	0.121308	0.256154	0.106179
Q9Y3E0;G3V1U5;F5H6U7;F5GWD8;F5GXH6	Vesicle transport protein GOT1B	GOLT1B	sp|Q9Y3E0|GOT1B_HUMAN Vesicle transport protein GOT1B OS=Homo sapiens OX=9606 GN=GOLT1B PE=1 SV=1;tr|G3V1U5|G3V1U5_HUMAN Golgi transport 1 homolog B (S. cerevisiae), isoform CRA_c OS=Homo sapiens OX=9606 GN=GOLT1B PE=1 SV=1;tr|F5H6U7|F5H6U7_HUMAN Vesicle t	3	0.040552	0.00772507	0.183108	0.0669875	-0.103183	0.040389	0.223268	0.170626	0.449824	0.98439	0.0303782	-0.0445141	0.158227	0.161333	-0.0619856	0.316552	0.335763	0.288853	0.396668	1.03461	-0.00844716	-0.0624035	0.0264217	0.127297	0.0460597	0.138143	0.105567	0.351491	0.35913	0.980428	0.0913969	0.109556	0.0936583	-0.0243795	0.124954	0.165557	0.293816	0.198516	0.574412	0.988395	0.164025	-0.0766632	-0.0114074	0.114055	0.00608476
Q969X6;H3BSH7;A0A0J9YWM9;H3BPD7;A0A0J9YWK2;I3L4T9;H3BRM8;A0A0J9YXV4;J3KSE6;J3KTR0;J3KSI1	Cirhin	CIRH1A	sp|Q969X6|UTP4_HUMAN U3 small nucleolar RNA-associated protein 4 homolog OS=Homo sapiens OX=9606 GN=UTP4 PE=1 SV=1;tr|H3BSH7|H3BSH7_HUMAN U3 small nucleolar RNA-associated protein 4 homolog (Fragment) OS=Homo sapiens OX=9606 GN=UTP4 PE=1 SV=1;tr|A0A0J9YWM9	8	0.955665	0.95279	0.889795	0.549195	0.967845	0.990828	0.827513	0.321565	0.392499	-0.0150837	0.15898	0.0296805	0.142385	0.168702	0.393445	0.591996	0.674673	0.549125	0.90683	1.00518	0.725129	1.08536	0.827733	0.823362	1.1346	0.716665	0.622523	0.561309	0.383622	-0.0476952	0.0495739	0.21703	0.031949	0.242068	0.158774	0.846777	0.702651	0.514706	0.999742	0.857723	0.976682	1.11817	0.813664	0.670097	0.794855
A0A087X2D8;H0YBE9;H0YBS5;H0Y981	NA	SPAG9	tr|A0A087X2D8|A0A087X2D8_HUMAN C-Jun-amino-terminal kinase-interacting protein 4 OS=Homo sapiens OX=9606 GN=SPAG9 PE=1 SV=1	31	0.0362017	0.20665	0.142148	0.673621	0.360256	0.185591	0.847301	0.64124	1.03416	-0.00125548	0.960264	0.927839	0.859329	0.822718	0.959627	0.566176	0.598413	0.312404	0.324011	-0.147423	-1.08878	-2.72179	4.86583	-4.90173	-5.28851	13.9584	8.79643	-1.11911	0.384674	-8.75946	0.923282	0.960297	0.771588	0.839	0.916266	0.898918	0.47686	0.197362	0.140239	0.0595483	0.136134	0.565026	-0.0809794	0.308009	0.563392
Q9BRS2;E9PFQ8	Serine/threonine-protein kinase RIO1	RIOK1	sp|Q9BRS2|RIOK1_HUMAN Serine/threonine-protein kinase RIO1 OS=Homo sapiens OX=9606 GN=RIOK1 PE=1 SV=2	6	0.549312	0.860962	1.11261	0.583131	0.945932	0.865303	0.963813	-0.456512	0.463917	0.151038	0.843558	0.948349	0.883333	0.901684	1.21469	0.503097	0.827713	0.274415	0.388094	0.0659047	0.906614	0.420599	0.807329	0.792509	0.950835	0.761688	0.626169	0.626782	0.20053	-0.0535506	0.94414	0.820991	0.884796	0.778569	0.993863	0.923646	0.733983	0.526288	0.343613	-0.0990515	1.23598	0.337639	0.585754	0.724322	0.868593
P41440;H3BTQ3;E9PIL5;C9J8K6;C9JKP4	Folate transporter 1	SLC19A1	sp|P41440|S19A1_HUMAN Reduced folate transporter OS=Homo sapiens OX=9606 GN=SLC19A1 PE=1 SV=3;tr|H3BTQ3|H3BTQ3_HUMAN Reduced folate transporter OS=Homo sapiens OX=9606 GN=SLC19A1 PE=1 SV=1	6	-0.0361207	0.436816	-0.370274	0.282808	0.317917	0.932765	1.10557	0.704995	1.06574	0.598957	0.393064	-0.13131	0.0479499	-0.11361	0.264908	0.762125	0.770374	0.929333	1.22245	0.51635	0.34285	-0.0126277	0.113979	0.0425342	0.404725	0.345499	0.914927	0.814546	1.05488	1.01787	0.0541257	0.0693804	0.0905573	0.196932	0.39833	0.311415	0.773627	0.886738	1.00107	0.879464	0.434369	-0.159172	0.0378451	0.023938	0.397916
P14868;H7BZ35;C9J7S3;C9JLC1;H7C278;C9JQM9	Aspartate--tRNA ligase, cytoplasmic	DARS	sp|P14868|SYDC_HUMAN Aspartate--tRNA ligase, cytoplasmic OS=Homo sapiens OX=9606 GN=DARS1 PE=1 SV=2	24	-0.844059	4.74738	0.96077	2.38898	-2.96928	-0.219856	0.704803	0.214792	-0.268509	0.540678	0.968096	0.81599	0.5571	1.0553	0.861866	0.503551	0.510199	0.0648276	0.0102739	0.00661025	0.612677	0.807419	0.715009	1.56771	0.668388	0.120183	0.246371	-0.0906121	0.210005	0.39855	1.06108	0.716322	0.606707	0.947489	0.747424	0.910014	0.172709	0.217581	0.00177687	-0.0272877	0.834481	0.806966	1.24475	0.624237	0.531744
O94888;C9JAT7;C9JD50;H7BYF4	UBX domain-containing protein 7	UBXN7	sp|O94888|UBXN7_HUMAN UBX domain-containing protein 7 OS=Homo sapiens OX=9606 GN=UBXN7 PE=1 SV=2	11	0.0353096	-0.115851	0.127711	0.134157	-0.0638238	0.0355003	0.260446	0.284499	0.304268	0.98098	-0.148644	0.281591	0.130108	0.112862	0.241294	0.136446	0.151004	0.628421	0.563712	0.987574	0.101253	-0.113395	0.0789497	0.324951	0.0477172	-0.0299841	-0.0480068	0.250592	0.316799	1.05432	-0.00395127	0.342433	-0.028377	0.192995	0.286937	-0.0862168	0.210953	0.450126	0.634435	1.08503	-0.0727644	-0.0319154	0.104387	0.24385	-0.0665156
Q9NP84;I3L1J9	Tumor necrosis factor receptor superfamily member 12A	TNFRSF12A	sp|Q9NP84|TNR12_HUMAN Tumor necrosis factor receptor superfamily member 12A OS=Homo sapiens OX=9606 GN=TNFRSF12A PE=1 SV=1;tr|I3L1J9|I3L1J9_HUMAN Tumor necrosis factor receptor superfamily member 12A OS=Homo sapiens OX=9606 GN=TNFRSF12A PE=1 SV=1	2	-0.121341	0.329708	0.242204	-0.0735146	0.33178	0.637928	0.467112	0.771928	0.923043	0.663417	-0.0947472	0.151306	0.250912	0.0256297	0.0848664	0.592173	1.01715	1.0534	0.954902	0.632534	0.276716	0.229025	0.0554284	-0.0565539	0.116897	0.228138	0.722392	0.978012	1.25662	0.365588	-0.0635382	0.122686	0.28239	-0.0304514	0.304793	0.279039	1.04939	1.03387	1.03518	0.654774	0.10571	0.294123	-0.030666	-0.0172169	-0.0898597
Q9P287	BRCA2 and CDKN1A-interacting protein	BCCIP	sp|Q9P287|BCCIP_HUMAN BRCA2 and CDKN1A-interacting protein OS=Homo sapiens OX=9606 GN=BCCIP PE=1 SV=1	12	-0.212649	0.190922	0.485966	0.125509	0.079486	1.19187	0.990066	0.749733	-0.0567882	0.314143	0.242483	0.0930568	-0.135341	0.124329	0.324689	0.249694	0.337726	0.462247	0.832239	1.0383	0.100854	0.679428	0.102955	0.0785569	0.0782445	-0.0531092	0.717243	0.763939	0.969974	0.420169	-0.00848453	0.00518566	0.285129	0.178565	0.164066	0.120047	0.468994	0.661795	0.799083	0.895047	0.408075	-0.0658849	0.452885	0.467326	0.0395069
P23368;A0A1W2PPH1;A0A1W2PQH3;A0A1W2PR68;A0A1W2PQT3;A0A1W2PQY8;A0A1W2PQ37;A0A1W2PQF8;A0A1W2PRH1;A0A1W2PRS2;A0A1W2PRY9;A0A1W2PQH4;Q16798;Q6TCH8;E9PMB9	NAD-dependent malic enzyme, mitochondrial	ME2	sp|P23368|MAOM_HUMAN NAD-dependent malic enzyme, mitochondrial OS=Homo sapiens OX=9606 GN=ME2 PE=1 SV=1;tr|A0A1W2PPH1|A0A1W2PPH1_HUMAN Malic enzyme OS=Homo sapiens OX=9606 GN=ME2 PE=1 SV=1;tr|A0A1W2PQH3|A0A1W2PQH3_HUMAN Malic enzyme OS=Homo sapiens OX=9606	16	-0.0789449	0.701488	-0.174863	-0.167971	0.655567	0.618157	0.390645	0.0244912	0.457868	1.0268	0.295671	-0.0874207	0.561741	-0.195765	0.220937	0.42067	0.561852	0.620056	0.77693	1.14428	0.397712	0.0970081	-0.00274476	0.208572	0.259745	0.116449	0.262613	0.397573	0.753655	0.962655	-0.00380631	0.0653306	0.243734	0.237148	0.383651	0.471565	0.522487	0.65362	0.75776	0.987463	0.115493	0.665044	-0.0858801	0.327328	0.279898
Q9H6E4;B0QY51	Coiled-coil domain-containing protein 134	CCDC134	sp|Q9H6E4|CC134_HUMAN Coiled-coil domain-containing protein 134 OS=Homo sapiens OX=9606 GN=CCDC134 PE=1 SV=1	8	0.595687	0.694852	0.950366	1.11851	0.72424	0.539196	0.782939	0.404208	0.0165195	0.107162	1.03554	0.811432	1.07116	0.957189	0.826176	0.950665	0.987637	1.06146	0.778163	-0.101925	1.1839	0.645014	0.44943	0.137832	1.07473	0.948581	0.781684	-0.102354	0.596941	0.217915	0.920018	1.07047	0.861968	0.980019	1.05075	0.923234	1.12886	0.721416	0.722314	-0.0015497	0.145029	0.437108	0.935085	0.403967	2.17336
P20290;H0Y9Y1	Transcription factor BTF3	BTF3	sp|P20290|BTF3_HUMAN Transcription factor BTF3 OS=Homo sapiens OX=9606 GN=BTF3 PE=1 SV=1	14	0.821864	0.647315	0.688721	0.7689	1.23612	0.468886	0.461507	0.421761	0.297433	-0.0404138	0.830259	0.793624	0.877909	0.832152	1.21566	1.03771	0.65182	0.650142	0.440518	-0.140734	0.651249	0.228413	1.27696	0.875672	1.13944	0.786846	0.471374	0.0853583	0.380732	-0.123949	0.720043	0.981478	1.14714	0.886646	0.925137	0.72079	0.891712	0.529401	0.499508	-0.112791	1.00434	0.623679	0.967756	0.620793	0.605613
Q8NBI5;H0YD64;E9PS74	Solute carrier family 43 member 3	SLC43A3	sp|Q8NBI5|S43A3_HUMAN Solute carrier family 43 member 3 OS=Homo sapiens OX=9606 GN=SLC43A3 PE=1 SV=2;tr|H0YD64|H0YD64_HUMAN Solute carrier family 43 member 3 (Fragment) OS=Homo sapiens OX=9606 GN=SLC43A3 PE=1 SV=1;tr|E9PS74|E9PS74_HUMAN Solute carrier fami	6	0.208094	0.0817516	-0.234489	0.628355	0.0690793	0.518382	0.886961	0.936405	0.986413	0.288649	-0.00248686	-0.221263	0.397452	0.184347	0.388813	0.739728	0.678464	0.555579	0.976525	0.682563	0.247786	0.0744994	0.335344	0.0156906	0.477102	0.316401	0.518155	0.591365	0.728526	1.06473	0.14192	0.322286	0.0376488	0.13131	0.341095	0.324982	0.344338	0.727548	0.937208	1.07138	1.01365	-0.0199953	-1.11426	-0.614482	0.433381
P52434;C9JLU1	DNA-directed RNA polymerases I, II, and III subunit RPABC3	POLR2H	sp|P52434|RPAB3_HUMAN DNA-directed RNA polymerases I, II, and III subunit RPABC3 OS=Homo sapiens OX=9606 GN=POLR2H PE=1 SV=4;tr|C9JLU1|C9JLU1_HUMAN DNA-directed RNA polymerases I, II, and III subunit RPABC3 (Fragment) OS=Homo sapiens OX=9606 GN=POLR2H PE=1	8	1.062	0.839489	-0.0738012	0.169474	1.02532	0.587101	0.887235	0.403558	0.319574	0.282866	0.920898	0.959884	0.971674	0.683015	0.629015	0.547685	0.342665	0.357146	0.107054	0.22217	0.854541	0.485533	0.913617	0.787402	0.573821	0.512548	0.536555	0.639957	0.0131509	0.185687	0.82404	1.14949	0.818738	0.791003	0.663736	0.366872	0.301957	0.412048	0.630642	-0.217319	0.966428	0.913279	0.00548157	0.119558	0.742989
P08174;H3BLV0;B1AP13;H7BY55;B1AP15;A0A2R8YEC5;A0A2R8YDY3	Complement decay-accelerating factor	CD55	sp|P08174|DAF_HUMAN Complement decay-accelerating factor OS=Homo sapiens OX=9606 GN=CD55 PE=1 SV=4;tr|H3BLV0|H3BLV0_HUMAN Complement decay-accelerating factor (Fragment) OS=Homo sapiens OX=9606 GN=CD55 PE=1 SV=1;tr|B1AP13|B1AP13_HUMAN Complement decay-acce	20	-0.059026	0.0162713	0.0332395	0.109843	0.075544	0.866079	0.972982	1.25526	0.409764	0.244596	0.307887	0.0359206	0.181586	-0.020538	-0.0979777	0.200798	0.605951	0.644591	1.12269	0.76888	-0.0260058	0.463885	0.00757199	0.0400277	0.176465	0.0864668	0.871312	0.965687	1.0592	0.27995	-0.0727665	-0.177453	0.381237	0.053886	0.213996	0.240897	0.771518	0.850336	0.712648	0.775487	0.410704	-0.130674	0.0875949	0.188098	-0.0353049
Q9Y285;K7ER00;K7ER16;K7EK06;K7EPH2;K7ERS0	Phenylalanine--tRNA ligase alpha subunit	FARSA	sp|Q9Y285|SYFA_HUMAN Phenylalanine--tRNA ligase alpha subunit OS=Homo sapiens OX=9606 GN=FARSA PE=1 SV=3;tr|K7ER00|K7ER00_HUMAN Phenylalanine--tRNA ligase OS=Homo sapiens OX=9606 GN=FARSA PE=1 SV=1;tr|K7ER16|K7ER16_HUMAN Phenylalanine--tRNA ligase alpha su	12	-9.41e-05	0.446173	0.134311	0.915932	1.32617	-0.134422	0.512373	0.0999356	0.113896	0.655914	0.540721	1.1712	0.567196	1.12265	1.07568	0.519998	0.353285	0.0328705	-0.0942322	0.09779	-0.00135893	1.92601	-0.0885872	0.913734	2.68833	2.08324	-0.100727	0.931466	-3.20305	-1.07886	1.01212	0.79983	1.05912	0.723516	0.727675	0.642782	0.039314	0.0672057	-0.034307	0.349901	0.000319706	0.00754245	0.0100063	0.722913	0.573194
Q9NX24;D6RC52;D6RCB9;J3QSY4;H0YC83	H/ACA ribonucleoprotein complex subunit 2	NHP2	sp|Q9NX24|NHP2_HUMAN H/ACA ribonucleoprotein complex subunit 2 OS=Homo sapiens OX=9606 GN=NHP2 PE=1 SV=1;tr|D6RC52|D6RC52_HUMAN Ribonucloprotein (Fragment) OS=Homo sapiens OX=9606 GN=NHP2 PE=1 SV=1;tr|D6RCB9|D6RCB9_HUMAN Ribonucloprotein (Fragment) OS=Homo	4	0.855728	1.05889	0.912977	0.728068	0.636524	0.849058	0.816321	0.794653	0.457513	0.0921833	0.876409	1.01292	1.09948	0.748353	0.971619	0.724888	0.661515	0.752853	0.349432	0.0409039	0.299946	1.03745	1.04751	1.09034	0.694892	0.716229	1.03758	1.07079	0.714196	-0.507014	0.63174	1.00401	1.06093	1.07394	0.899972	0.771074	0.73851	0.59748	0.545002	-0.0842857	1.11962	0.946837	0.859929	0.9309	0.570249
Q8N0X7	Spartin	SPG20	sp|Q8N0X7|SPART_HUMAN Spartin OS=Homo sapiens OX=9606 GN=SPART PE=1 SV=1	15	0.822524	0.815366	1.00933	0.702572	1.33096	0.70255	0.285364	0.428076	-0.0548533	0.0992608	1.2755	0.797059	0.57356	0.840374	1.13646	0.668107	0.797303	-0.214424	0.224024	0.0963855	0.643526	0.862025	0.98241	1.01504	1.14701	0.986407	0.251734	-0.146736	-0.147566	0.547308	0.622463	1.02177	1.03577	0.983169	0.831125	0.820122	0.766267	-0.056225	0.10868	0.0612003	0.724328	1.05224	0.957934	0.908814	0.885311
O00488;A9J4F5	Zinc finger protein 593	ZNF593	sp|O00488|ZN593_HUMAN Zinc finger protein 593 OS=Homo sapiens OX=9606 GN=ZNF593 PE=1 SV=2;tr|A9J4F5|A9J4F5_HUMAN Zinc finger protein 593 OS=Homo sapiens OX=9606 GN=ZNF593 PE=1 SV=1	4	0.733002	0.827888	1.07504	0.613762	0.931611	0.378898	0.808283	0.487232	0.336409	-0.00673138	0.876297	1.04484	0.892766	0.925861	0.779752	1.09614	0.884432	0.401497	0.30488	0.0177166	0.510323	0.630212	0.98134	0.723387	0.968479	1.17088	1.05005	0.355841	-0.0705871	-0.134518	0.7898	1.13586	0.811853	0.901463	0.957827	1.01555	0.947235	0.287348	0.346677	0.0305735	0.613571	0.291054	-0.0404779	1.11336	1.03951
Q93096;A0A0D9SGK2;A0A3B3ISR8	Protein tyrosine phosphatase type IVA 1	PTP4A1	sp|Q93096|TP4A1_HUMAN Protein tyrosine phosphatase type IVA 1 OS=Homo sapiens OX=9606 GN=PTP4A1 PE=1 SV=2;tr|A0A0D9SGK2|A0A0D9SGK2_HUMAN Protein tyrosine phosphatase type IVA 1 OS=Homo sapiens OX=9606 GN=PTP4A1 PE=1 SV=1	6	0.842281	1.17177	0.947061	0.797499	0.647395	0.610605	0.394573	0.322359	-0.120038	0.189651	1.0495	0.850113	0.838196	1.17054	0.419134	0.349338	0.18633	-0.0639306	0.472463	0.273425	0.923764	0.963182	0.687971	1.06139	0.946484	0.543175	0.299122	0.224566	-0.0100078	0.163509	0.818531	0.811449	1.02945	0.823607	0.659557	0.572529	0.467519	0.288628	0.0430671	0.0307744	0.852646	0.877221	0.999732	0.885082	0.824455
Q9HBU6;H0YH69;A0A5K1VW28;Q86U68;H0YFP7;A0A5F9ZI33	Ethanolamine kinase 1	ETNK1	sp|Q9HBU6|EKI1_HUMAN Ethanolamine kinase 1 OS=Homo sapiens OX=9606 GN=ETNK1 PE=1 SV=1;tr|H0YH69|H0YH69_HUMAN Ethanolamine kinase 1 OS=Homo sapiens OX=9606 GN=ETNK1 PE=1 SV=2;tr|A0A5K1VW28|A0A5K1VW28_HUMAN Ethanolamine kinase 1 OS=Homo sapiens OX=9606 GN=ET	5	-0.232275	-0.25058	0.0167367	0.769611	2.92881	0.83846	1.23385	0.86744	-0.363043	-1.72089	0.790569	1.03068	0.947853	1.03078	0.924317	0.872638	1.03546	1.0094	0.507723	-0.131032	-0.281552	0.840922	1.73222	1.53318	1.3042	0.166098	-1.61417	-0.452217	-1.36898	2.22842	1.24745	0.952403	0.946942	0.720206	1.2663	0.762123	0.942107	0.721602	0.39799	0.0612537	0.0379956	0.314219	0.613012	-0.31636	0.572656
P36542	ATP synthase subunit gamma, mitochondrial	ATP5C1	sp|P36542|ATPG_HUMAN ATP synthase subunit gamma, mitochondrial OS=Homo sapiens OX=9606 GN=ATP5F1C PE=1 SV=1	11	0.999868	2.59967	-0.644319	0.876509	1.53057	0.874103	-2.3089	-0.700897	0.818626	1.81796	0.303017	0.194821	0.156922	-0.11223	-0.203137	0.025665	0.190396	0.45524	0.430078	1.17723	0.999926	0.657592	0.673653	0.222114	0.103416	1.30318	1.28829	0.606533	0.531938	-0.523457	0.254983	0.0870743	-0.0187466	0.0836066	-0.117126	0.00835035	0.140864	0.700835	0.467332	1.01083	1.00025	0.246844	1.91478	0.935113	-0.276837
P23921;E9PL69;E9PP77;H0YCY7	Ribonucleoside-diphosphate reductase large subunit	RRM1	sp|P23921|RIR1_HUMAN Ribonucleoside-diphosphate reductase large subunit OS=Homo sapiens OX=9606 GN=RRM1 PE=1 SV=1;tr|E9PL69|E9PL69_HUMAN Ribonucleoside-diphosphate reductase large subunit OS=Homo sapiens OX=9606 GN=RRM1 PE=1 SV=1	32	0.99952	1.18521	0.0405712	1.55359	3.17379	0.602865	-2.58076	-0.444005	-0.0188968	1.4806	1.09254	0.8105	0.996095	0.884794	0.945663	0.366787	0.607911	0.30057	0.531558	0.111242	1.00049	-0.338626	0.201373	0.874035	1.04804	0.96662	-0.675066	0.0964499	-0.132646	2.95181	1.01699	0.982368	0.818711	0.783465	0.67482	0.864404	0.665957	0.524377	0.274932	0.0416351	1.00017	-0.146584	0.997224	0.880749	0.435261
Q9Y3B3;A0A0A6YYA0;G3V2Y2	Transmembrane emp24 domain-containing protein 7	TMED7;TMED7-TICAM2	sp|Q9Y3B3|TMED7_HUMAN Transmembrane emp24 domain-containing protein 7 OS=Homo sapiens OX=9606 GN=TMED7 PE=1 SV=2;tr|A0A0A6YYA0|A0A0A6YYA0_HUMAN Protein TMED7-TICAM2 OS=Homo sapiens OX=9606 GN=TMED7-TICAM2 PE=3 SV=1	6	0.580549	0.502936	-0.157013	-0.316437	-0.786285	0.570397	0.963926	1.13515	0.688736	0.641521	0.313577	-0.0814018	0.0809625	0.19344	-0.0472109	0.110857	0.365869	0.401446	1.15351	0.789541	0.0633178	0.335969	0.0927332	0.148029	0.0430302	0.0532495	0.556557	0.818889	0.994671	0.717034	0.0712928	0.0207388	0.249473	0.0618354	-0.0703533	0.212469	0.436216	0.681886	0.62041	0.996619	0.159027	-0.00861544	0.104477	0.352521	0.258013
D9J307;A0A140TA13;A0A140T953;A0A140T9G0;Q2L6G2;D5H3J5;A0A140TA14;A0A140TA11;A0A140T9H3;A0A140T9A9;A0A140T9Y5;A0A140T997;Q31611;A0A0G2JNX1	NA	HLA-B	tr|D9J307|D9J307_HUMAN HLA class I antigen OS=Homo sapiens OX=9606 GN=HLA-B PE=1 SV=1;tr|A0A140TA13|A0A140TA13_HUMAN HLA class I histocompatibility antigen, B alpha chain OS=Homo sapiens OX=9606 GN=HLA-B PE=1 SV=1;tr|A0A140T953|A0A140T953_HUMAN HLA class I	8	0.180756	0.119483	0.0872313	0.275458	-0.240232	0.464194	0.762787	1.11022	0.877897	0.514698	0.145089	0.0339306	-0.0381491	0.0886557	0.234673	0.370919	0.468531	0.742821	1.08894	0.535204	0.057108	0.325321	0.0242047	0.123436	0.181838	0.26926	0.610031	0.985738	1.02423	0.551327	-0.0521724	0.0588096	0.062871	0.129756	0.240098	0.396399	0.507617	0.872993	0.933136	0.521103	0.462601	-0.253611	-0.0505851	0.367533	0.1573
P54819;F8W1A4;F8VZG5;A0A5F9ZHP2;F8VY04;A0A5K1VW67;G3V213;F8VPP1	Adenylate kinase 2, mitochondrial;Adenylate kinase 2, mitochondrial, N-terminally processed;Adenylate kinase 2, mitochondrial	AK2	sp|P54819|KAD2_HUMAN Adenylate kinase 2, mitochondrial OS=Homo sapiens OX=9606 GN=AK2 PE=1 SV=2;tr|F8W1A4|F8W1A4_HUMAN Adenylate kinase 2, mitochondrial OS=Homo sapiens OX=9606 GN=AK2 PE=1 SV=1;tr|F8VZG5|F8VZG5_HUMAN Nucleoside-diphosphate kinase OS=Homo s	13	0.00927054	0.427986	0.644461	-0.0216549	0.532188	-0.744723	0.726772	0.839774	-0.0499913	1.36466	-0.115107	0.0784168	0.577036	0.115632	0.101118	0.430738	0.850869	0.639794	0.877124	0.854622	0.165859	0.218366	0.310346	0.0306835	0.258769	0.156663	0.581187	0.536869	0.642084	0.827914	0.0232302	0.210019	0.119498	0.340474	0.34119	0.0542067	0.768719	0.735108	0.780711	1.03709	0.0396641	0.277067	0.47234	0.455404	0.0431457
P22626;A0A087WUI2	Heterogeneous nuclear ribonucleoproteins A2/B1	HNRNPA2B1	sp|P22626|ROA2_HUMAN Heterogeneous nuclear ribonucleoproteins A2/B1 OS=Homo sapiens OX=9606 GN=HNRNPA2B1 PE=1 SV=2;tr|A0A087WUI2|A0A087WUI2_HUMAN Heterogeneous nuclear ribonucleoproteins A2/B1 OS=Homo sapiens OX=9606 GN=HNRNPA2B1 PE=1 SV=1	21	0.698448	0.876857	0.698317	1.00544	0.602019	0.606978	0.605416	0.539357	0.0968239	-0.229717	0.220523	0.11606	-0.204017	0.0891321	0.102048	0.652993	0.389518	0.615805	0.568628	0.915795	0.575702	0.736076	0.460044	1.82035	0.828617	0.347465	0.349938	0.316343	-0.072455	0.137863	0.0120193	0.163106	0.186029	0.185347	0.185712	0.205608	0.271179	0.558222	0.638838	1.06042	0.90217	0.970849	0.790513	0.845371	0.728518
P51153;A0A087WWB9	Ras-related protein Rab-13	RAB13	sp|P51153|RAB13_HUMAN Ras-related protein Rab-13 OS=Homo sapiens OX=9606 GN=RAB13 PE=1 SV=1	7	0.000244909	0.469377	1.01905	0.251984	-0.608225	-0.0370658	0.597741	1.04444	0.900351	1.58241	0.360592	0.969349	0.817803	1.17395	1.36041	0.997592	1.00271	0.211331	-0.17348	0.335026	-0.00102543	0.920277	3.86883	1.56553	0.0653869	1.4446	-0.22724	0.908624	-1.36437	-1.9603	0.938945	1.01784	0.935351	0.898446	0.870625	0.946438	0.807294	0.461337	0.20584	-0.0268361	-5.95e-05	0.647832	0.629735	0.607226	0.558577
Q9NT62;F8WDI0;C9JNW8	Ubiquitin-like-conjugating enzyme ATG3	ATG3	sp|Q9NT62|ATG3_HUMAN Ubiquitin-like-conjugating enzyme ATG3 OS=Homo sapiens OX=9606 GN=ATG3 PE=1 SV=1	8	0.656485	0.913408	0.597721	0.726834	1.43418	0.406341	-0.0183637	0.233759	0.247528	-0.113378	0.609534	1.15728	0.904067	0.848036	0.910272	0.584684	0.337571	0.135238	0.317193	-0.0425625	0.725458	0.469694	0.544395	1.1074	1.22743	0.948577	0.240254	-0.0322169	-0.251574	0.105099	1.01036	0.90027	0.787872	0.725278	0.826813	0.675128	0.450689	0.271886	0.0890405	0.0239856	0.818292	1.04409	0.935957	0.585823	0.440011
Q9UHG3;F8W8W4;C9K055;C9JGT6;C9JM55	Prenylcysteine oxidase 1	PCYOX1	sp|Q9UHG3|PCYOX_HUMAN Prenylcysteine oxidase 1 OS=Homo sapiens OX=9606 GN=PCYOX1 PE=1 SV=3;tr|F8W8W4|F8W8W4_HUMAN Prenylcysteine oxidase 1 OS=Homo sapiens OX=9606 GN=PCYOX1 PE=1 SV=1	13	-0.0394595	0.294285	0.428906	0.220496	0.0123887	0.6471	0.781948	0.95853	0.446191	0.592939	0.0838891	-0.155568	0.693098	-0.146637	-0.209845	-0.016835	-0.125624	0.705323	0.923734	0.850209	0.0501884	0.504165	0.13831	0.318952	0.335714	0.20991	0.470224	0.669725	0.812153	0.833986	0.232159	0.122149	0.0371529	0.0684221	-0.137308	-0.077024	0.0115219	0.576166	0.561854	1.20665	0.325634	-0.130359	0.510336	1.55762	-0.581716
Q9HCN8	Stromal cell-derived factor 2-like protein 1	SDF2L1	sp|Q9HCN8|SDF2L_HUMAN Stromal cell-derived factor 2-like protein 1 OS=Homo sapiens OX=9606 GN=SDF2L1 PE=1 SV=2	3	-0.0571069	0.280159	0.46634	0.376078	0.319606	0.498957	0.906364	0.822233	0.0619642	0.419705	-0.0119887	0.23657	0.302731	0.389597	0.444396	0.532198	0.628017	0.874565	0.704512	0.95641	0.132807	1.1927	-0.209159	-0.347505	-0.128937	-0.232121	1.24178	1.37852	1.22196	-0.155748	-0.0620595	-0.06544	0.795856	0.242303	0.573974	0.467542	0.723172	0.711538	0.605219	1.0649	-0.322299	1.0082	0.102716	-0.246679	0.948288
P30533;A0A3B3IRQ7;D6REW6	Alpha-2-macroglobulin receptor-associated protein	LRPAP1	sp|P30533|AMRP_HUMAN Alpha-2-macroglobulin receptor-associated protein OS=Homo sapiens OX=9606 GN=LRPAP1 PE=1 SV=1;tr|A0A3B3IRQ7|A0A3B3IRQ7_HUMAN Alpha-2-macroglobulin receptor-associated protein OS=Homo sapiens OX=9606 GN=LRPAP1 PE=1 SV=1	13	0.908031	0.982614	0.963725	1.01863	0.8851	0.827797	0.838741	0.6726	0.0214447	0.249333	1.01291	0.926114	0.980056	0.686374	0.692354	0.748221	0.810524	0.741269	0.115698	0.0474216	1.2431	0.768931	1.05681	0.52697	0.865791	1.07335	0.830388	0.773022	0.254648	-0.0250015	1.1171	0.844336	0.847476	0.759286	0.804368	0.689346	0.773513	0.724918	0.161375	0.0392309	0.984094	1.00572	0.905135	0.977586	0.638886
P31321;H7BYW5;C9JSK5;C9IZL8;C9J4C2;C9JR00	cAMP-dependent protein kinase type I-beta regulatory subunit	PRKAR1B	sp|P31321|KAP1_HUMAN cAMP-dependent protein kinase type I-beta regulatory subunit OS=Homo sapiens OX=9606 GN=PRKAR1B PE=1 SV=4;tr|H7BYW5|H7BYW5_HUMAN cAMP-dependent protein kinase type I-beta regulatory subunit (Fragment) OS=Homo sapiens OX=9606 GN=PRKAR1B	5	0.941004	0.806915	1.00186	0.999725	0.301707	0.697482	0.319657	0.282133	0.184621	0.203446	0.609492	0.851135	1.1333	0.662267	1.0147	0.489962	0.322323	0.19748	0.0553225	0.080279	0.84494	0.486678	0.782501	1.1911	0.685365	0.909363	0.639652	0.177264	0.261101	-0.239412	0.804239	1.00403	0.657914	0.681382	0.752602	0.745824	0.521559	0.250769	0.169623	-0.171688	1.019	0.896254	0.674286	0.721545	0.63084
Q9C0C2;E9PKK0;E9PKE7	182 kDa tankyrase-1-binding protein	TNKS1BP1	sp|Q9C0C2|TB182_HUMAN 182 kDa tankyrase-1-binding protein OS=Homo sapiens OX=9606 GN=TNKS1BP1 PE=1 SV=4	41	0.7572	1.00027	0.414259	0.701553	1.48442	0.788015	0.0690305	0.17926	-0.21825	0.350804	0.726615	0.893562	1.17869	0.82025	0.839358	0.514779	0.613895	0.385583	0.101085	0.0949786	0.984437	0.661344	0.518217	0.939518	0.980681	0.792672	0.428608	0.101455	-0.0805269	0.200164	0.776334	0.939359	0.741918	0.874253	1.06505	0.784911	0.49259	0.258863	0.308596	-0.073078	0.975395	0.952337	0.644289	0.805308	0.724286
O96005;K7EJ16;K7EQQ1	Cleft lip and palate transmembrane protein 1	CLPTM1	sp|O96005|CLPT1_HUMAN Cleft lip and palate transmembrane protein 1 OS=Homo sapiens OX=9606 GN=CLPTM1 PE=1 SV=1	9	-1.94619	2.89287	2.64388	0.541419	4.56764	-5.73202	-1.46548	-2.55584	4.97901	-0.370107	0.587047	1.00635	0.547103	1.18362	0.958504	1.10409	0.818802	0.380312	-0.0418352	-0.146991	0.145387	0.464855	-0.138997	-0.0920492	0.207882	0.570602	0.961334	0.509361	0.404027	0.522776	1.13677	0.890488	0.642595	0.838861	1.04727	0.94996	0.49053	0.113501	0.204397	0.0826361	0.533247	-0.780778	1.03401	1.08595	-0.104321
P15880;H0YEN5;E9PMM9;E9PQD7;E9PPT0;I3L404;E9PM36;H3BNG3;H0YE27	40S ribosomal protein S2	RPS2	sp|P15880|RS2_HUMAN 40S ribosomal protein S2 OS=Homo sapiens OX=9606 GN=RPS2 PE=1 SV=2;tr|H0YEN5|H0YEN5_HUMAN 40S ribosomal protein S2 (Fragment) OS=Homo sapiens OX=9606 GN=RPS2 PE=1 SV=1;tr|E9PMM9|E9PMM9_HUMAN 40S ribosomal protein S2 (Fragment) OS=Homo s	16	0.537701	1.18508	0.768634	1.10709	0.644505	0.803399	0.826831	0.730261	0.241336	-0.164722	0.620839	0.788116	1.258	0.874241	0.966988	0.699745	0.768991	0.617762	0.385411	-0.114471	1.02681	0.833813	0.733264	1.08339	0.82709	0.67772	0.575932	0.486018	0.337012	0.0990604	1.06752	0.910156	0.722469	0.956421	0.767877	0.82564	0.694645	0.508843	0.366703	0.0453563	0.78777	0.929625	1.02781	0.811663	0.873693
Q15021;E7EN77;F5GZK7;F5H431;REV__Q02790	Condensin complex subunit 1	NCAPD2	sp|Q15021|CND1_HUMAN Condensin complex subunit 1 OS=Homo sapiens OX=9606 GN=NCAPD2 PE=1 SV=3;tr|E7EN77|E7EN77_HUMAN Condensin complex subunit 1 (Fragment) OS=Homo sapiens OX=9606 GN=NCAPD2 PE=1 SV=2	47	0.795247	0.589609	1.11792	0.943121	0.804722	1.0017	1.09849	0.380211	0.104148	0.0125564	0.773414	0.962599	0.535536	0.961953	1.02127	0.934792	0.564397	0.370006	-0.135354	0.0183488	0.611538	1.06667	0.924393	1.04621	0.852969	0.730174	0.818817	0.552305	0.425248	-0.180612	0.952948	0.862829	0.695315	0.988632	0.841071	0.910811	0.399947	-0.0264564	0.229895	0.151968	0.603049	1.08969	0.892861	0.879733	0.787492
P36639;C9J361	7,8-dihydro-8-oxoguanine triphosphatase	NUDT1	sp|P36639|8ODP_HUMAN 7,8-dihydro-8-oxoguanine triphosphatase OS=Homo sapiens OX=9606 GN=NUDT1 PE=1 SV=3	5	4.88293	-4.38526	-4.29666	2.2386	7.07111	5.88957	-9.75059	2.18501	-8.37641	10.1568	0.92926	0.862165	0.95392	1.01215	0.760642	0.676354	0.34486	0.41598	0.419424	-0.0162678	1.00701	0.682282	0.406837	0.852396	0.512969	0.789586	0.707887	0.306621	0.258139	0.0913296	0.891074	0.973383	0.828209	0.901471	0.936802	0.561396	0.499856	0.565101	0.195084	0.00610783	0.809015	0.905914	0.665337	0.703887	0.692338
Q9UEY8	Gamma-adducin	ADD3	sp|Q9UEY8|ADDG_HUMAN Gamma-adducin OS=Homo sapiens OX=9606 GN=ADD3 PE=1 SV=1	7	0.618558	0.934665	0.984478	0.225263	0.417157	0.906626	1.87845	0.0533835	-0.905776	-0.0274784	0.71886	1.07911	1.03074	0.878989	0.841745	0.848956	0.813692	0.628467	0.495478	-0.0402468	0.906721	0.544058	0.474076	0.797411	0.808159	0.548161	0.252554	0.266501	0.263977	0.223703	1.1447	0.774249	0.807165	0.905617	0.754857	1.15005	0.621866	0.705835	0.455853	-0.0244029	0.977157	0.921241	0.438644	0.556682	-0.0635776
Q13564;J3KTE3;J3QLH4;J3KRK3;J3QRA5;H3BQW6	NEDD8-activating enzyme E1 regulatory subunit	NAE1	sp|Q13564|ULA1_HUMAN NEDD8-activating enzyme E1 regulatory subunit OS=Homo sapiens OX=9606 GN=NAE1 PE=1 SV=1	10	0.130292	-1.22129	-1.18714	0.722687	10.6749	0.551741	0.122818	-2.21523	0.394174	-1.39428	0.944139	0.882464	0.965035	0.894142	1.00921	0.748165	0.530707	0.240958	0.0746707	0.106651	1.02316	0.797014	0.691879	0.616779	0.361808	0.798185	0.514977	0.913044	0.265945	0.59593	1.13016	1.08506	0.603827	1.08122	0.891394	0.978881	-0.159121	0.491159	-0.102211	0.395776	0.842307	0.967985	0.594448	0.614985	0.877336
P40189;A0A494BZU0;Q5FC05;D6RH03	Interleukin-6 receptor subunit beta	IL6ST	sp|P40189|IL6RB_HUMAN Interleukin-6 receptor subunit beta OS=Homo sapiens OX=9606 GN=IL6ST PE=1 SV=2;tr|A0A494BZU0|A0A494BZU0_HUMAN Interleukin-6 receptor subunit beta OS=Homo sapiens OX=9606 GN=IL6ST PE=1 SV=1	10	0.19556	-0.248116	0.162675	0.577537	0.470295	0.172858	0.705073	0.597455	1.26847	0.644727	-0.0399253	-0.114916	0.0739022	0.159577	0.213604	0.801038	1.05943	0.950882	1.17766	0.308131	0.175813	0.32353	-0.0570898	0.0784558	0.0570222	0.573691	0.929796	0.899788	1.14928	0.416246	0.0911708	-0.0122801	0.112484	0.0538261	0.193493	0.550837	0.852305	0.990068	1.21677	0.540709	0.368203	-0.0266674	-0.169345	0.147786	0.268465
Q6RFH5;E9PS41	WD repeat-containing protein 74	WDR74	sp|Q6RFH5|WDR74_HUMAN WD repeat-containing protein 74 OS=Homo sapiens OX=9606 GN=WDR74 PE=1 SV=1;tr|E9PS41|E9PS41_HUMAN WD repeat-containing protein 74 OS=Homo sapiens OX=9606 GN=WDR74 PE=1 SV=1	1	-0.0926007	0.678551	0.212393	0.594368	1.08056	1.07713	0.147945	0.854597	0.0158283	-0.0279431	-0.143422	-0.0106503	0.0514493	0.123281	0.312235	0.311775	0.276908	0.201622	0.616827	0.980526	-0.058051	0.778528	0.721734	0.141482	0.59292	0.696886	-0.00550698	1.02112	0.654521	-0.00280816	NA	NA	NA	NA	NA	NA	NA	NA	NA	NA	NA	NA	NA	NA	NA
B4DK25;H0Y5C2;Q5SQQ1	Arginyl-tRNA--protein transferase 1	ATE1	tr|B4DK25|B4DK25_HUMAN Arginyl-tRNA--protein transferase 1 OS=Homo sapiens OX=9606 GN=ATE1 PE=1 SV=1;tr|H0Y5C2|H0Y5C2_HUMAN Arginyltransferase (Fragment) OS=Homo sapiens OX=9606 GN=ATE1 PE=1 SV=1	9	0.203724	0.129315	0.495103	0.618999	-0.0205091	0.411057	0.393299	0.749738	0.910921	1.02913	0.182829	0.191645	-0.115156	0.00838883	0.262001	0.682251	0.215332	0.775884	0.807148	1.03928	0.785533	0.935152	-0.038334	-1.80896	-0.220499	0.171105	1.77101	1.69022	1.53368	0.101857	-0.0176439	0.0879066	0.190041	0.224918	0.387852	0.0940094	0.373627	0.773134	1.06254	0.873218	1.24158	-0.694053	-2.73077	-1.39892	0.962192
Q6PI78	Transmembrane protein 65	TMEM65	sp|Q6PI78|TMM65_HUMAN Transmembrane protein 65 OS=Homo sapiens OX=9606 GN=TMEM65 PE=1 SV=2	3	0.277552	0.205665	0.767402	0.314684	-0.477122	0.464715	0.398753	0.572041	1.25619	1.12766	0.148439	0.0479363	0.456634	0.280556	0.633849	0.521339	0.642246	0.627681	0.658188	0.859411	0.0354712	0.236537	0.755021	0.175948	0.577725	0.798412	0.444298	0.322753	0.534243	1.02714	0.118578	0.381647	0.445415	0.364881	0.237663	0.406773	0.52142	0.733196	0.831273	0.835432	-0.146391	0.106488	0.675935	0.579264	0.733478
P02545;A0A6Q8PFJ0;A0A6Q8PHQ9;Q3BDU5;Q5TCI8;A0A6Q8PF80;A0A6Q8PGH0;A0A0C4DGC5;A0A6Q8PFM1;A0A6Q8PF59;A0A6Q8PFF5	Prelamin-A/C;Lamin-A/C	LMNA	sp|P02545|LMNA_HUMAN Prelamin-A/C OS=Homo sapiens OX=9606 GN=LMNA PE=1 SV=1;tr|A0A6Q8PFJ0|A0A6Q8PFJ0_HUMAN Prelamin-A/C OS=Homo sapiens OX=9606 GN=LMNA PE=4 SV=1;tr|A0A6Q8PHQ9|A0A6Q8PHQ9_HUMAN Prelamin-A/C OS=Homo sapiens OX=9606 GN=LMNA PE=4 SV=1;tr|Q3BDU	50	1.10659	0.974033	0.808898	0.703239	1.0876	1.01003	0.734017	0.687128	0.0686952	-0.0517135	1.1857	1.09207	0.492584	1.20302	0.972348	0.980783	0.842995	0.64643	0.0102253	0.149453	0.907814	0.908136	1.19266	0.919716	0.924754	0.815468	0.828517	0.479209	0.108572	0.0436652	0.443666	1.0015	1.32576	0.779894	1.05344	0.808844	1.28003	0.970034	-0.148327	0.0607552	0.923928	0.980932	0.971177	0.992215	0.954455
Q13444	Disintegrin and metalloproteinase domain-containing protein 15	ADAM15	sp|Q13444|ADA15_HUMAN Disintegrin and metalloproteinase domain-containing protein 15 OS=Homo sapiens OX=9606 GN=ADAM15 PE=1 SV=4	4	0.792949	0.866343	0.99013	0.682736	0.733633	0.712878	0.514961	0.525593	0.328899	-0.114117	0.823071	0.741719	1.01116	0.617506	1.10281	1.07937	0.547008	0.52226	-0.142765	-0.206029	0.882584	1.05209	0.814255	0.553352	0.459888	0.871687	0.659315	0.638533	0.30154	-0.199238	0.683053	0.882744	1.17203	0.904665	0.740695	1.03127	0.454993	0.199475	-0.0779363	0.105113	0.754922	1.0536	0.65588	0.97447	1.25786
P20700;E9PBF6;A0A0D9SFE5;A0A0D9SFY5	Lamin-B1	LMNB1	sp|P20700|LMNB1_HUMAN Lamin-B1 OS=Homo sapiens OX=9606 GN=LMNB1 PE=1 SV=2;tr|E9PBF6|E9PBF6_HUMAN Lamin-B1 OS=Homo sapiens OX=9606 GN=LMNB1 PE=1 SV=1;tr|A0A0D9SFE5|A0A0D9SFE5_HUMAN Lamin B1, isoform CRA_a OS=Homo sapiens OX=9606 GN=LMNB1 PE=1 SV=1	32	1.11382	0.885718	0.695511	0.657692	1.20312	1.00359	0.620343	0.584037	0.0404473	-0.0201365	1.10118	1.00599	0.431416	0.993091	0.980055	0.857866	0.762196	0.337793	-0.127245	0.281111	0.779418	0.981494	1.20394	0.819772	0.764627	0.848703	0.839211	0.467068	0.0933152	-0.0134017	0.634297	0.848582	1.26445	0.763852	0.958757	0.788374	0.838369	0.515124	0.0104411	0.00120507	0.889099	0.952003	0.959785	0.953285	0.892632
P06702	Protein S100-A9	S100A9	sp|P06702|S10A9_HUMAN Protein S100-A9 OS=Homo sapiens OX=9606 GN=S100A9 PE=1 SV=1	4	1.00358	0.466205	-0.759838	-0.422355	-0.333073	1.05086	-0.611778	-0.244974	-0.704238	3.97028	1.00025	0.127797	0.0997903	0.0312516	0.0805739	0.380948	0.174495	0.321266	-0.0817967	0.245078	0.999893	0.633279	0.0011156	0.348672	-0.0660555	0.926937	-0.285635	0.156505	0.0942244	0.605734	1.00021	0.12797	0.009858	0.0306457	0.0702193	0.684805	0.156876	-0.0108528	0.193165	0.116754	0.998194	-0.306977	-0.618025	-0.88469	6.96517
Q96I99;E9PDQ8;H0Y852	Succinyl-CoA ligase [GDP-forming] subunit beta, mitochondrial	SUCLG2	sp|Q96I99|SUCB2_HUMAN Succinate--CoA ligase [GDP-forming] subunit beta, mitochondrial OS=Homo sapiens OX=9606 GN=SUCLG2 PE=1 SV=2;tr|E9PDQ8|E9PDQ8_HUMAN Succinate--CoA ligase [GDP-forming] subunit beta, mitochondrial OS=Homo sapiens OX=9606 GN=SUCLG2 PE=1	14	0.433546	0.62177	-0.0782231	0.02865	-0.238609	0.403982	0.240023	0.359348	0.52941	1.44453	0.979102	0.862511	0.684294	0.838263	0.893666	0.446962	0.0786752	-0.0351687	-0.0540642	0.433893	0.410896	0.122451	0.423347	0.0747394	-0.157779	0.237364	0.308392	0.493432	0.626997	1.20459	1.0868	0.786006	0.631254	0.737665	0.768898	0.680975	0.24293	0.0292978	-0.0300922	0.194404	0.862331	0.299062	0.157352	2.80859	-2.6066
P62316;K7ERG4;K7EJB5	Small nuclear ribonucleoprotein Sm D2	SNRPD2	sp|P62316|SMD2_HUMAN Small nuclear ribonucleoprotein Sm D2 OS=Homo sapiens OX=9606 GN=SNRPD2 PE=1 SV=1;tr|K7ERG4|K7ERG4_HUMAN Small nuclear ribonucleoprotein Sm D2 OS=Homo sapiens OX=9606 GN=SNRPD2 PE=1 SV=1	8	-0.00662478	0.543949	0.394395	0.530143	1.25035	0.398311	0.461088	1.20832	-0.0257463	0.540463	0.365354	0.018553	0.238797	-0.0327441	0.0767455	0.0351279	0.258437	0.233562	0.898026	1.20649	0.0231907	0.703778	0.43278	0.397779	0.378991	-0.295721	0.946466	0.908488	1.10261	0.696286	0.0301968	-0.0920882	0.148874	0.0800404	0.101032	0.391318	0.372958	0.68487	0.765224	0.815928	-0.040191	2.12165	-0.783289	1.8227	1.02045
P48960	CD97 antigen;CD97 antigen subunit alpha;CD97 antigen subunit beta	CD97	sp|P48960|AGRE5_HUMAN Adhesion G protein-coupled receptor E5 OS=Homo sapiens OX=9606 GN=ADGRE5 PE=1 SV=4	8	-0.0107425	0.0923771	-0.0479524	0.153982	0.247714	0.483375	0.690323	1.10044	0.829454	0.462375	0.420541	-0.0425021	0.121632	-0.130267	-0.0641889	0.441219	0.730826	1.08606	1.34827	0.417238	0.00590943	0.225689	-0.0479971	0.14554	0.294481	0.26398	0.656171	0.873119	0.950226	0.634229	0.0653928	0.0749551	0.121897	0.0366621	0.142117	0.438726	0.713104	0.925002	0.958472	0.852497	0.116204	-0.0138429	0.145622	0.326844	0.165542
P48506;B4E2I4;E1CEI4;A0A2R8YEL6;A0A0C4DGB2;A0A2R8Y648;D6RGF8	Glutamate--cysteine ligase catalytic subunit	GCLC	sp|P48506|GSH1_HUMAN Glutamate--cysteine ligase catalytic subunit OS=Homo sapiens OX=9606 GN=GCLC PE=1 SV=2;tr|B4E2I4|B4E2I4_HUMAN Gamma-ECS OS=Homo sapiens OX=9606 GN=GCLC PE=1 SV=1;tr|E1CEI4|E1CEI4_HUMAN Gamma-ECS OS=Homo sapiens OX=9606 GN=GCLC PE=1 SV=	17	0.32308	-0.349718	0.776591	0.83284	-0.297913	0.502049	0.200873	0.893211	0.806595	1.14697	0.903957	0.910523	0.77187	1.34958	1.01355	0.321819	0.500779	0.0743087	0.0575839	0.458034	0.329609	2.56325	-2.32294	-3.56643	1.3589	0.923387	2.5389	4.54079	2.26973	-3.80063	0.920416	0.828505	0.874967	0.930973	0.764504	0.87128	0.697516	0.452041	0.119696	-0.0978912	1.68325	-4.31079	5.01475	-4.81357	4.37081
P53597;A0A494C0D1;H7C233	Succinyl-CoA ligase [ADP/GDP-forming] subunit alpha, mitochondrial	SUCLG1	sp|P53597|SUCA_HUMAN Succinate--CoA ligase [ADP/GDP-forming] subunit alpha, mitochondrial OS=Homo sapiens OX=9606 GN=SUCLG1 PE=1 SV=4;tr|A0A494C0D1|A0A494C0D1_HUMAN Succinate--CoA ligase [ADP/GDP-forming] subunit alpha, mitochondrial OS=Homo sapiens OX=960	8	0.157607	-0.0488423	0.281085	0.17034	0.11946	0.0199911	0.403851	0.349178	0.756499	1.15575	0.994319	0.888094	0.53992	0.988964	0.670384	0.448491	0.341357	-0.0212583	-0.198228	0.553149	-0.0957367	0.436171	-0.0096029	-0.0637897	0.0573371	0.191797	0.544338	0.797308	0.831232	0.675868	1.12764	0.902579	0.505241	0.791485	0.502809	0.599392	0.359171	0.125169	0.0744428	0.217263	0.198173	0.0835141	0.27022	0.467165	-0.154084
Q9BVK6	Transmembrane emp24 domain-containing protein 9	TMED9	sp|Q9BVK6|TMED9_HUMAN Transmembrane emp24 domain-containing protein 9 OS=Homo sapiens OX=9606 GN=TMED9 PE=1 SV=2	4	0.295007	1.55196	-0.399411	-0.0872101	-0.462092	-0.365884	-0.648877	2.63075	-0.414802	1.364	0.0986699	-0.028789	0.246459	0.0818541	0.117367	0.176897	0.638336	0.857416	0.682226	1.01387	0.351672	0.130155	-0.143932	0.1823	0.344039	0.577256	0.123435	0.426766	0.318313	1.15344	-0.0154708	0.0957861	0.0858897	0.441015	-0.114109	0.111294	0.583224	1.21854	0.560339	0.917799	-0.0526558	0.609664	0.0456953	0.303239	0.160444
Q96CW5;A0A3B3ITE3;A0A087WU06;A0A0J9YX63;A0A0J9YX56	Gamma-tubulin complex component 3	TUBGCP3	sp|Q96CW5|GCP3_HUMAN Gamma-tubulin complex component 3 OS=Homo sapiens OX=9606 GN=TUBGCP3 PE=1 SV=2;tr|A0A3B3ITE3|A0A3B3ITE3_HUMAN Gamma-tubulin complex component OS=Homo sapiens OX=9606 GN=TUBGCP3 PE=1 SV=1	14	0.997234	0.934517	0.203452	0.727307	1.27337	0.013038	-0.877022	-0.377908	0.685835	0.5471	0.971537	0.94142	0.705501	0.930643	0.862709	0.791251	0.564231	0.228086	0.225202	0.0297028	0.999524	0.0686668	0.569065	0.443862	0.586855	0.393979	0.271157	0.318266	0.143244	0.332304	0.888893	0.892067	0.612525	1.12015	0.895313	0.985075	0.380289	0.142113	0.354788	-0.0209306	0.999314	0.14247	0.587345	0.645795	0.396658
P15328	Folate receptor alpha	FOLR1	sp|P15328|FOLR1_HUMAN Folate receptor alpha OS=Homo sapiens OX=9606 GN=FOLR1 PE=1 SV=3	4	0.245604	-0.0835895	0.556102	-0.00283956	-0.291863	0.530477	1.03556	0.819061	0.678138	0.616073	0.325027	-0.114462	0.200736	0.0626129	-0.186119	0.278783	0.733751	0.659558	0.88531	1.08067	0.0708474	0.563812	0.0894922	0.0314867	0.0404043	0.0981938	0.81525	0.902411	1.03263	0.458202	-0.205561	-0.0797905	0.649558	-0.0569296	-0.0675077	0.062012	1.09011	1.15529	0.633779	0.744907	0.258499	-0.28001	0.548531	0.893172	-0.0746416
P49915	GMP synthase [glutamine-hydrolyzing]	GMPS	sp|P49915|GUAA_HUMAN GMP synthase [glutamine-hydrolyzing] OS=Homo sapiens OX=9606 GN=GMPS PE=1 SV=1	37	-0.163595	-0.393276	-3.13215	-0.565691	18.0858	-0.867508	-5.08489	-12.0562	2.21645	6.4932	0.983169	0.769094	0.852129	0.763836	0.820309	0.348078	0.402067	0.115758	0.195316	0.133674	0.108298	0.900313	0.157146	0.166517	-0.112803	-0.142889	0.824089	0.913181	1.34525	0.373072	1.18725	0.54124	1.01924	0.641485	0.426555	0.578936	0.418941	0.651609	-0.108647	0.0268199	0.135752	-0.745181	0.997138	3.02009	-2.07426
Q14126;J3KSI6	Desmoglein-2	DSG2	sp|Q14126|DSG2_HUMAN Desmoglein-2 OS=Homo sapiens OX=9606 GN=DSG2 PE=1 SV=2	20	-0.135727	0.194728	0.0311083	0.373325	0.876919	0.283078	0.691766	0.958075	0.731183	0.78194	0.0163099	0.164602	0.141998	0.250097	0.422164	0.467058	0.506965	0.780013	1.06004	0.678645	0.267756	0.157038	0.549408	-0.0853606	-0.144446	0.412003	0.854687	0.84336	0.821154	1.11079	0.0280785	0.182648	0.216258	0.343868	0.278154	0.373974	0.50082	0.697565	0.89119	0.975335	0.213586	0.0108522	0.295563	0.404909	0.0235854
P16435;H0Y4R2;E7EMD0;E7EWU0;C9JU80	NADPH--cytochrome P450 reductase	POR	sp|P16435|NCPR_HUMAN NADPH--cytochrome P450 reductase OS=Homo sapiens OX=9606 GN=POR PE=1 SV=2;tr|H0Y4R2|H0Y4R2_HUMAN NADPH--cytochrome P450 reductase (Fragment) OS=Homo sapiens OX=9606 GN=POR PE=1 SV=1;tr|E7EMD0|E7EMD0_HUMAN NADPH--cytochrome P450 reducta	32	0.155446	0.282235	-0.349166	0.612286	0.224412	0.642561	-0.14612	0.850028	-0.00780754	1.39795	0.0317832	0.113974	-0.0251869	0.0481435	0.0180077	0.117676	0.220379	0.199423	0.247762	0.999887	-0.0482774	0.216861	0.194423	0.258088	0.310143	0.299767	0.476794	0.555289	0.402428	0.996302	0.0886012	0.0604847	0.0547225	0.000897213	-0.00439914	0.0636017	0.216435	0.21987	0.340354	0.931281	0.167901	0.0795542	0.291969	0.180951	0.0628123
Q12931;I3L0K7;I3L239;I3L2D5;I3L253	Heat shock protein 75 kDa, mitochondrial	TRAP1	sp|Q12931|TRAP1_HUMAN Heat shock protein 75 kDa, mitochondrial OS=Homo sapiens OX=9606 GN=TRAP1 PE=1 SV=3;tr|I3L0K7|I3L0K7_HUMAN Heat shock protein 75 kDa, mitochondrial OS=Homo sapiens OX=9606 GN=TRAP1 PE=1 SV=1	31	-0.0482066	0.799997	-1.1453	0.676733	-0.434532	2.11658	-0.254124	2.19133	-1.07448	0.981698	-0.0210829	0.170511	-0.3338	0.0688573	0.737409	0.957847	1.04845	0.714912	0.674365	0.732505	0.208684	0.18426	0.421602	0.0983464	-0.0552142	0.22786	0.409644	0.721563	0.695056	0.897888	0.132746	0.212192	0.0157384	0.164752	0.195173	0.634489	0.518084	0.927315	0.825665	1.12382	0.123665	0.242155	0.258789	0.0978351	0.108875
Q9NX46	Poly(ADP-ribose) glycohydrolase ARH3	ADPRHL2	sp|Q9NX46|ADPRS_HUMAN ADP-ribose glycohydrolase ARH3 OS=Homo sapiens OX=9606 GN=ADPRS PE=1 SV=1	9	1	-0.0776124	0.444197	0.452867	0.278151	1.55124	1.10623	1.20404	0.472704	-0.931816	0.775572	0.848952	1.25448	0.650327	0.959038	0.443244	0.725521	0.410479	-0.0117915	0.207407	1	-0.12593	0.34888	0.359355	0.528208	0.949353	0.54479	0.492623	0.331268	1.07145	0.864318	0.853287	0.908018	0.892092	0.729454	0.653962	0.704063	0.588583	0.242658	-0.173204	1	0.0882	0.0193614	0.434466	0.976707
P06454;B8ZZQ6;B8ZZA1;B8ZZW7;H7C2N1	Prothymosin alpha;Prothymosin alpha, N-terminally processed;Thymosin alpha-1	PTMA	sp|P06454|PTMA_HUMAN Prothymosin alpha OS=Homo sapiens OX=9606 GN=PTMA PE=1 SV=2;tr|B8ZZQ6|B8ZZQ6_HUMAN Prothymosin alpha OS=Homo sapiens OX=9606 GN=PTMA PE=1 SV=1;tr|B8ZZA1|B8ZZA1_HUMAN Prothymosin alpha OS=Homo sapiens OX=9606 GN=PTMA PE=1 SV=1;tr|B8ZZW7	8	0.059095	0.332565	0.29548	0.14816	-0.0556821	0.278088	1.92364	0.459391	0.954718	0.01696	0.198188	-0.153417	0.276481	0.22592	0.0787105	0.378426	0.274747	0.43697	0.668339	1.01984	0.673959	-0.250555	0.784485	-0.259303	-0.076248	0.321036	0.264861	0.152228	1.09273	1.70922	0.229736	0.195373	0.15612	-0.0324909	0.112838	0.154849	0.354805	0.609398	0.5337	1.08987	0.186355	0.597382	0.282831	0.0770921	0.199069
Q14244;A0A087WZ40	Ensconsin	MAP7	sp|Q14244|MAP7_HUMAN Ensconsin OS=Homo sapiens OX=9606 GN=MAP7 PE=1 SV=1;tr|A0A087WZ40|A0A087WZ40_HUMAN Ensconsin OS=Homo sapiens OX=9606 GN=MAP7 PE=1 SV=1	8	0.279715	0.835079	-0.401087	1.7851	2.43518	0.388898	0.415978	-0.114434	-1.05454	0.249501	1.0901	0.674299	1.01359	0.818019	0.900574	1.04631	0.83358	0.374433	0.219107	0.146474	0.99973	0.504282	0.762905	0.797125	0.50423	0.366252	0.286278	0.307096	0.182004	0.109487	1.01011	0.847021	0.977901	0.923582	0.954916	0.903609	0.529891	0.463133	0.52099	-0.0146737	0.937163	0.877633	0.478766	0.617962	0.6929
P21589;Q96B60	5-nucleotidase	NT5E	sp|P21589|5NTD_HUMAN 5-nucleotidase OS=Homo sapiens OX=9606 GN=NT5E PE=1 SV=1;tr|Q96B60|Q96B60_HUMAN Ecto-5-nucleotidase OS=Homo sapiens OX=9606 GN=NT5E PE=1 SV=1	2	-0.00126195	0.398037	0.509697	0.586279	0.679941	0.428188	0.601126	0.823946	1.00195	0.594438	-0.0457404	0.0832076	0.110097	0.25109	0.242313	0.474517	0.387803	0.927804	0.887016	0.644228	NA	NA	NA	NA	NA	NA	NA	NA	NA	NA	0.231118	0.230395	-0.0731599	0.0778954	0.151631	0.353345	0.464057	0.671949	1.21807	0.637035	NA	NA	NA	NA	NA
O43776;K7EIU7;K7EQ35;K7EJ19;K7EPK2;K7EMQ6	Asparagine--tRNA ligase, cytoplasmic	NARS	sp|O43776|SYNC_HUMAN Asparagine--tRNA ligase, cytoplasmic OS=Homo sapiens OX=9606 GN=NARS1 PE=1 SV=1	22	0.355491	0.106345	0.413834	0.241456	-0.158026	0.180406	0.716668	0.728572	1.03199	0.85247	0.701336	0.761338	0.895233	1.29673	1.40163	0.481195	0.755188	0.199984	0.277562	0.0831199	0.12548	0.801608	0.294472	-0.213418	-0.29644	0.509118	0.914112	1.11076	0.763147	0.460362	1.01102	1.00253	0.821879	0.924611	0.809155	0.978776	0.658734	0.461486	0.214183	-0.029061	-0.0169724	0.705163	0.475533	0.55861	-0.868041
Q9ULV4;B4E3S0;H0YHL7;F8W1H8;F8VUX3;F8VSA4;F8VRE9;F8VTT6;F8VVB7;F8VV53	Coronin-1C;Coronin	CORO1C	sp|Q9ULV4|COR1C_HUMAN Coronin-1C OS=Homo sapiens OX=9606 GN=CORO1C PE=1 SV=1;tr|B4E3S0|B4E3S0_HUMAN Coronin OS=Homo sapiens OX=9606 GN=CORO1C PE=1 SV=1;tr|H0YHL7|H0YHL7_HUMAN Coronin-1C (Fragment) OS=Homo sapiens OX=9606 GN=CORO1C PE=1 SV=1	16	-0.062364	0.444046	0.285514	-0.082465	0.844448	0.419984	0.664902	0.5616	0.102339	0.944716	0.201723	0.0374291	0.235905	0.0201132	-0.124836	-0.264587	-0.0598715	-0.0223172	0.283646	0.957951	0.243278	1.24441	0.144042	-0.653133	-0.209509	-0.506816	1.53409	0.852589	0.315871	1.1579	0.192407	-0.12788	0.124479	-0.176373	-0.0768499	-0.0246772	0.350255	-0.0153933	-0.0430802	1.06227	0.237392	0.18387	0.465795	0.414814	-0.0243756
P23396;E9PL09;E9PPU1;F2Z2S8;H0YCJ7;H0YEU2;H0YF32;E9PQ96;E9PJH4;E9PK82;E9PSF4;E9PQX2;H0YES8;E9PJN9	40S ribosomal protein S3	RPS3	sp|P23396|RS3_HUMAN 40S ribosomal protein S3 OS=Homo sapiens OX=9606 GN=RPS3 PE=1 SV=2;tr|E9PL09|E9PL09_HUMAN 40S ribosomal protein S3 OS=Homo sapiens OX=9606 GN=RPS3 PE=1 SV=1;tr|E9PPU1|E9PPU1_HUMAN 40S ribosomal protein S3 OS=Homo sapiens OX=9606 GN=RPS3	19	0.968041	0.641003	1.86052	0.608206	-2.84597	1.00197	3.0015	1.66789	-0.45846	-0.500043	0.913854	0.827512	1.27088	0.607098	0.827513	0.537696	1.1176	0.355984	0.246938	0.00340904	0.630974	1.28919	0.940827	0.555043	0.235464	0.251221	1.04453	0.817149	0.528836	-0.348575	0.935437	0.943789	0.883582	0.895345	0.744469	0.836885	0.690148	0.50312	0.299366	-0.0236577	0.889697	0.573885	0.982249	0.490959	0.79209
Q93045;E5RGX5	Stathmin-2;Stathmin	STMN2	sp|Q93045|STMN2_HUMAN Stathmin-2 OS=Homo sapiens OX=9606 GN=STMN2 PE=1 SV=3;tr|E5RGX5|E5RGX5_HUMAN Stathmin OS=Homo sapiens OX=9606 GN=STMN2 PE=1 SV=1	1	-0.304552	1.85631	1.32587	-1.13436	1.24169	-1.5131	0.536224	0.0422648	1.61424	0.97114	0.101242	0.191126	0.277491	0.0336706	-0.178119	-0.140301	0.390065	1.0641	0.516971	1.0481	0.187501	-0.00933162	0.481546	0.0366348	0.727562	0.61906	0.845162	0.15681	0.447537	1.14324	-0.0734668	0.0444849	0.161819	-0.0354434	0.165873	0.0642895	0.408894	1.22174	0.531994	0.814166	0.0662622	0.499409	0.410721	0.201092	0.420564
Q641Q2;F8W7U3;E7ESD2;A0A087WYF6	WASH complex subunit FAM21A	FAM21A	sp|Q641Q2|WAC2A_HUMAN WASH complex subunit 2A OS=Homo sapiens OX=9606 GN=WASHC2A PE=1 SV=3;tr|F8W7U3|F8W7U3_HUMAN WASH complex subunit 2A OS=Homo sapiens OX=9606 GN=WASHC2A PE=1 SV=1;tr|E7ESD2|E7ESD2_HUMAN WASH complex subunit 2A OS=Homo sapiens OX=9606 GN	23	1.03804	0.791109	0.896909	0.606633	0.544676	0.44489	0.529412	0.647645	0.755028	-0.124471	0.999059	0.980261	0.712267	0.858522	0.757206	0.822961	0.46261	0.264519	0.160367	-0.0465206	0.952578	0.704261	0.736093	0.886527	0.810293	0.518824	0.551243	0.412807	0.375048	0.182199	0.632997	1.17067	0.637536	1.01668	1.12529	0.885104	0.112777	0.0132885	0.160634	0.21627	0.985448	1.07632	0.476241	0.453306	0.591888
P11166;A0A6Q8PFI8	Solute carrier family 2, facilitated glucose transporter member 1	SLC2A1	sp|P11166|GTR1_HUMAN Solute carrier family 2, facilitated glucose transporter member 1 OS=Homo sapiens OX=9606 GN=SLC2A1 PE=1 SV=2;tr|A0A6Q8PFI8|A0A6Q8PFI8_HUMAN Solute carrier family 2, facilitated glucose transporter member 1 OS=Homo sapiens OX=9606 GN=S	5	0.592246	0.466837	-0.236179	0.273181	-0.144585	0.0439911	0.453655	0.637342	1.21328	1.22774	0.246093	0.211878	0.133716	-0.426099	0.199871	0.458407	0.39516	1.16983	0.745384	0.706657	0.26402	0.559993	0.0652014	-0.20788	0.0568242	0.414746	0.618364	0.883296	1.06128	0.811671	0.193787	0.235776	0.0380412	0.0814458	-0.0248991	0.369054	0.482059	0.593959	0.791274	1.0804	0.509	-0.506525	0.0371694	0.421423	0.445022
Q5VZE5	N-alpha-acetyltransferase 35, NatC auxiliary subunit	NAA35	sp|Q5VZE5|NAA35_HUMAN N-alpha-acetyltransferase 35, NatC auxiliary subunit OS=Homo sapiens OX=9606 GN=NAA35 PE=1 SV=1	4	5.11e-07	-0.211823	-0.147675	0.758322	-0.025078	-0.0325897	0.808104	0.926496	0.647796	1.77645	0.870916	0.796303	0.765251	0.920924	0.927411	0.708192	0.400002	0.310344	0.322139	-0.00158786	-3.35e-07	0.795676	0.694536	1.11325	0.492946	0.93563	0.385205	0.110332	-0.031486	0.00391501	NA	NA	NA	NA	NA	NA	NA	NA	NA	NA	1.52e-07	0.331115	-0.088016	0.506855	0.60797
O43252	Bifunctional 3-phosphoadenosine 5-phosphosulfate synthase 1;Sulfate adenylyltransferase;Adenylyl-sulfate kinase	PAPSS1	sp|O43252|PAPS1_HUMAN Bifunctional 3-phosphoadenosine 5-phosphosulfate synthase 1 OS=Homo sapiens OX=9606 GN=PAPSS1 PE=1 SV=2	12	1	0.163059	0.399535	0.384437	0.550793	0.237166	0.315239	0.597097	0.786006	1.06667	0.859591	0.878123	0.955977	0.79534	1.0661	0.329014	0.536624	0.216409	-0.0845202	0.212954	1	7.73881	0.985913	2.74881	-1.57318	1.1452	2.87459	-0.381097	-2.34151	-6.69753	0.782241	0.777585	0.828027	0.948743	1.0063	0.713219	0.559995	0.259663	-0.199892	0.0897271	1	0.680428	2.94631	-1.82929	-0.152249
P45973;F8VNY3	Chromobox protein homolog 5	CBX5	sp|P45973|CBX5_HUMAN Chromobox protein homolog 5 OS=Homo sapiens OX=9606 GN=CBX5 PE=1 SV=1	7	-3.01735	1.80643	4.16835	4.08513	-8.68031	-3.68261	2.64125	11.0718	14.2795	-19.0495	0.197428	0.0113451	-0.00921018	0.0268021	0.0367769	0.21072	0.0572062	0.258855	0.311135	1.07909	0.446311	0.505079	-0.080005	-0.0361832	0.0983491	0.161322	0.0290188	0.33548	0.915234	1.24807	-0.0327061	0.0377037	0.111809	0.0143865	0.127687	0.0215313	0.198583	0.349303	0.442564	0.909287	-1.14732	-0.405243	4.39102	0.309467	-4.00628
H0YA96;Q14103;H0Y8G5;D6RAF8;D6RF44	Heterogeneous nuclear ribonucleoprotein D0	HNRNPD	tr|H0YA96|H0YA96_HUMAN Heterogeneous nuclear ribonucleoprotein D0 (Fragment) OS=Homo sapiens OX=9606 GN=HNRNPD PE=1 SV=1;sp|Q14103|HNRPD_HUMAN Heterogeneous nuclear ribonucleoprotein D0 OS=Homo sapiens OX=9606 GN=HNRNPD PE=1 SV=1;tr|H0Y8G5|H0Y8G5_HUMAN Het	16	-0.039717	0.962663	0.403746	1.02232	0.239527	0.630672	1.32124	1.46101	-0.713431	-0.0309521	0.286946	0.24437	0.085595	0.249034	-0.127762	-0.350351	0.183728	0.34953	0.744575	1.10248	0.0414429	0.697185	0.0693973	0.473596	0.268343	-0.227356	0.846251	0.923849	1.03324	1.13113	-0.0456096	0.0441816	0.336625	0.0963285	-0.0887736	-0.0616525	0.380252	0.629809	0.436987	1.04	0.0139213	0.527405	-0.111438	-0.0989314	0.850619
Q9Y5Y0;H7C3Z2	Feline leukemia virus subgroup C receptor-related protein 1	FLVCR1	sp|Q9Y5Y0|FLVC1_HUMAN Feline leukemia virus subgroup C receptor-related protein 1 OS=Homo sapiens OX=9606 GN=FLVCR1 PE=1 SV=1	9	0.653446	-0.470443	-0.290452	1.07764	-0.745918	1.58503	0.185828	0.509869	1.31458	0.580745	0.449327	0.23446	0.103736	-0.225485	-0.0802492	0.381331	0.406241	0.852912	0.635044	1.16468	0.136899	0.111503	0.346337	0.19013	0.366686	0.693355	0.333414	0.544203	0.557322	1.12048	-0.131145	0.441049	0.0352877	0.106073	0.292025	0.261877	0.465508	0.664052	0.768883	1.01839	0.0174228	0.596999	-0.18419	0.0474887	0.556513
Q03135;E9PCT5	Caveolin-1;Caveolin	CAV1	sp|Q03135|CAV1_HUMAN Caveolin-1 OS=Homo sapiens OX=9606 GN=CAV1 PE=1 SV=4;tr|E9PCT5|E9PCT5_HUMAN Caveolin OS=Homo sapiens OX=9606 GN=CAV1 PE=1 SV=1	6	0.121467	0.321929	0.0637117	0.285	0.39028	0.284254	0.2908	0.329623	0.472095	0.921574	0.0311803	-0.0639921	0.479499	0.0592486	0.134162	-0.267133	0.0973249	-0.295709	0.137674	1.07654	0.0455767	157.306	111.696	-1132.13	220.747	236.448	601.17	343.865	142.048	-677.711	0.035304	0.206828	0.0844254	-0.0559377	-0.156911	0.0630014	-0.271482	0.171322	0.33485	0.9774	0.220982	0.375455	0.0534827	0.409992	-0.0970051
Q96N67;A0A1B0GUE9;A0A1B0GWE0;A0A1B0GVW2;A0A0C4DGY6;A0A0U1RRC1;A0A0U1RQJ5;Q8NF50;A0A0U1RQG7;A0A0U1RR97;A2A369	Dedicator of cytokinesis protein 7	DOCK7	sp|Q96N67|DOCK7_HUMAN Dedicator of cytokinesis protein 7 OS=Homo sapiens OX=9606 GN=DOCK7 PE=1 SV=4	27	2.70475	-0.423684	-0.109847	0.51927	-0.296939	1.80857	-1.19381	-1.59514	1.14027	3.87446	1.00863	0.884798	0.668402	0.851723	0.625171	0.427158	0.741158	0.472898	0.152837	0.00906037	0.810438	1.30696	0.628017	0.382882	0.541607	0.726915	0.839086	0.27516	0.957484	-0.0406514	0.995722	0.871628	0.653753	0.732101	0.727082	0.776052	0.591122	0.197791	0.177273	0.119317	0.427033	4.16515	2.13741	2.48114	-3.00442
Q9NXG2;H3BNW0	THUMP domain-containing protein 1	THUMPD1	sp|Q9NXG2|THUM1_HUMAN THUMP domain-containing protein 1 OS=Homo sapiens OX=9606 GN=THUMPD1 PE=1 SV=2	14	-0.132021	0.705383	0.227062	0.247291	-0.00335194	0.513245	0.0635095	0.0210292	0.246077	1.60561	-0.0262138	0.229447	0.378798	-0.114942	-0.0622903	0.225321	0.40024	0.202992	0.528856	1.11501	0.190403	0.239995	0.0104663	-0.0309246	0.297446	0.309074	0.560545	0.498814	0.665566	0.752446	0.164464	0.149021	0.099689	-0.105877	0.0420527	0.343874	0.229042	0.385277	0.543331	1.02635	0.235266	0.323706	0.371641	-0.00895543	-0.300404
Q709C8;A0A3B3IT88;A0A3B3IU50	Vacuolar protein sorting-associated protein 13C	VPS13C	sp|Q709C8|VP13C_HUMAN Vacuolar protein sorting-associated protein 13C OS=Homo sapiens OX=9606 GN=VPS13C PE=1 SV=1	23	0.0017867	0.973083	0.371254	0.176823	-0.526532	0.995839	0.792162	0.763079	0.862748	0.111875	1.01414	0.73115	0.798179	0.909441	0.858513	0.496226	0.56062	0.257678	0.133342	0.142135	-0.00180302	0.53641	-0.0159055	-0.369167	0.726802	2.17679	0.794093	0.0976026	1.45324	-0.875951	1.09081	0.73823	0.637691	0.754134	0.925173	0.896625	0.38011	0.0815217	0.430762	-0.0336297	0.00206142	0.438107	0.593774	0.350832	0.646019
O00410;H0Y8C6;E7ETV3;E7EQT5;E7EV12;H0Y3V4;E7EWK4;E7EX05;E7ESZ1;E7ETV8;C9JZD8;C9JQT6;C9J875;C9JXE0;C9JZ53;F8WF30;C9J583	Importin-5	IPO5	sp|O00410|IPO5_HUMAN Importin-5 OS=Homo sapiens OX=9606 GN=IPO5 PE=1 SV=4;tr|H0Y8C6|H0Y8C6_HUMAN Importin-5 (Fragment) OS=Homo sapiens OX=9606 GN=IPO5 PE=1 SV=1	47	0.478111	0.836841	0.924987	0.972018	0.806656	0.888765	1.18789	1.24066	-0.543751	0.179029	1.06444	1.13708	1.0249	0.84509	0.713905	0.926615	0.962411	1.01314	0.838596	-0.0716705	-0.184881	1.38755	1.06919	0.635184	0.950902	0.863197	1.6659	0.807242	0.71246	-0.935542	0.800497	1.05654	1.03461	1.12395	0.810436	1.02532	1.089	0.842778	0.535015	0.136369	0.900426	0.709384	1.11079	0.884061	0.785371
Q15020;A0A499FI31;F8W667;A0A494C0L2;H0YHU8;F8VZM2;F8VVK9	Squamous cell carcinoma antigen recognized by T-cells 3	SART3	sp|Q15020|SART3_HUMAN Squamous cell carcinoma antigen recognized by T-cells 3 OS=Homo sapiens OX=9606 GN=SART3 PE=1 SV=1;tr|A0A499FI31|A0A499FI31_HUMAN Squamous cell carcinoma antigen recognized by T-cells 3 OS=Homo sapiens OX=9606 GN=SART3 PE=1 SV=1	20	0.00837873	0.0442958	0.484866	0.01491	-0.257442	0.420091	0.350127	0.43915	0.692741	0.89935	0.185979	-0.0362803	-0.158436	0.0471021	0.0405045	0.677048	0.238729	0.518511	0.323305	1.00437	0.077792	0.178497	0.168245	0.0134341	0.239962	0.0495005	0.216557	0.477914	0.710016	0.964549	-0.0169787	0.124461	0.109486	0.0997478	0.224632	0.119214	0.214762	0.412429	0.55711	0.995973	0.2872	-0.0622748	0.0034889	0.296013	0.0813507
P06865;H3BP20;H3BS10;H3BTD4;H3BU85;A0A087WUJ7;H3BRP6;A0A087WTY2;H3BVH8;H3BT62;H3BQ04	Beta-hexosaminidase subunit alpha;Beta-hexosaminidase	HEXA	sp|P06865|HEXA_HUMAN Beta-hexosaminidase subunit alpha OS=Homo sapiens OX=9606 GN=HEXA PE=1 SV=2;tr|H3BP20|H3BP20_HUMAN Beta-hexosaminidase OS=Homo sapiens OX=9606 GN=HEXA PE=1 SV=1;tr|H3BS10|H3BS10_HUMAN Beta-hexosaminidase OS=Homo sapiens OX=9606 GN=HEXA	12	1.18012	0.937985	0.668577	1.07677	0.181109	-0.244548	0.0540367	0.230563	0.077799	0.63505	0.707159	1.03695	1.0254	0.963302	0.529714	-0.130097	-0.339898	0.0399039	-0.0938788	0.559624	0.602214	1.18613	1.22157	0.93189	0.282353	-0.0957334	-0.0522295	-0.225723	0.276767	0.670214	0.797037	1.02777	1.12511	0.904658	0.26373	-0.251601	-0.25908	-0.0326056	0.49441	0.228756	0.885189	0.967296	0.662371	0.859354	0.665321
Q9Y6H1;Q5T1J5	Coiled-coil-helix-coiled-coil-helix domain-containing protein 2;Putative coiled-coil-helix-coiled-coil-helix domain-containing protein CHCHD2P9, mitochondrial	CHCHD2;CHCHD2P9	sp|Q9Y6H1|CHCH2_HUMAN Coiled-coil-helix-coiled-coil-helix domain-containing protein 2 OS=Homo sapiens OX=9606 GN=CHCHD2 PE=1 SV=1;sp|Q5T1J5|CHCH9_HUMAN Putative coiled-coil-helix-coiled-coil-helix domain-containing protein CHCHD2P9, mitochondrial OS=Homo s	3	0.175859	0.00985567	0.312814	0.100343	0.401168	-0.0729373	0.617834	0.55902	0.808384	0.921981	0.0551836	0.0677449	0.138198	0.134397	0.0871169	0.19331	0.478893	0.513084	0.775084	0.981262	0.162154	0.152846	0.125076	-0.0175727	0.219899	0.398175	0.51864	0.621884	1.08714	0.566077	0.0523225	0.0423991	0.125251	-0.222771	0.213997	0.270811	0.870472	0.694073	0.548415	0.829304	-0.102835	0.210623	0.271403	0.166215	0.300291
Q14671;H0YEH2;Q5T1Z4;Q5T1Z8;E9PR38;H0YDK8;H0YC97;H0YDC5;E9PM68;E9PL65;E9PMX1	Pumilio homolog 1	PUM1	sp|Q14671|PUM1_HUMAN Pumilio homolog 1 OS=Homo sapiens OX=9606 GN=PUM1 PE=1 SV=3;tr|H0YEH2|H0YEH2_HUMAN Pumilio homolog 1 (Fragment) OS=Homo sapiens OX=9606 GN=PUM1 PE=1 SV=1;tr|Q5T1Z4|Q5T1Z4_HUMAN Pumilio homolog 1 OS=Homo sapiens OX=9606 GN=PUM1 PE=1 SV=	12	0.289862	0.0617571	0.69202	0.0271265	0.0730959	0.201839	1.06556	-0.0525573	0.970491	1.16537	-0.107941	0.325728	0.0719778	0.462493	0.644025	0.538436	0.570905	0.748941	0.680859	0.939331	0.180198	-0.0426966	0.0869389	0.410221	1.15051	0.276738	0.316994	0.617518	0.169258	1.32889	0.0540767	0.121896	0.433545	0.297414	0.248752	0.702543	0.557534	0.481436	0.958639	1.01892	-0.144704	0.505106	0.202276	0.291231	0.678601
P55060	Exportin-2	CSE1L	sp|P55060|XPO2_HUMAN Exportin-2 OS=Homo sapiens OX=9606 GN=CSE1L PE=1 SV=3	45	-2.43e-05	0.365322	0.47043	0.31393	-0.210179	0.592892	1.55969	0.983047	-0.117828	-0.111169	1.19043	1.00775	0.141822	0.887838	0.979822	0.734956	0.34168	0.124056	0.0430127	-0.0461714	-0.000176615	1.17463	0.318327	0.111875	0.421692	0.169959	0.78648	0.689072	0.666446	-0.492199	0.697905	0.795823	0.874492	1.23261	0.870009	0.581073	0.101683	0.0816005	-0.104916	0.27492	9.65e-05	0.944955	-0.333479	-0.955349	1.00609
O75116;E9PF63;Q14DU5;D6REE7;C9JFJ0	Rho-associated protein kinase 2	ROCK2	sp|O75116|ROCK2_HUMAN Rho-associated protein kinase 2 OS=Homo sapiens OX=9606 GN=ROCK2 PE=1 SV=4;tr|E9PF63|E9PF63_HUMAN Rho-associated protein kinase 2 OS=Homo sapiens OX=9606 GN=ROCK2 PE=1 SV=1;tr|Q14DU5|Q14DU5_HUMAN Non-specific serine/threonine protein	40	0.664469	1.01002	0.640182	0.699347	0.706479	0.566489	0.138017	0.213879	0.0192988	0.169274	1.05879	1.00719	0.582439	0.703209	0.929178	0.754698	0.359491	0.110255	-0.0742163	0.245939	0.925326	0.763691	0.806033	0.271205	0.408364	0.536691	0.400364	0.283955	0.43094	0.000889937	0.701286	0.932728	1.05941	0.715065	0.967077	0.847321	0.0493159	0.239287	-0.0137233	0.179201	1.89399	1.82176	-1.5971	-0.640332	0.63057
P09429;Q5T7C4;B2RPK0	High mobility group protein B1	HMGB1	sp|P09429|HMGB1_HUMAN High mobility group protein B1 OS=Homo sapiens OX=9606 GN=HMGB1 PE=1 SV=3;tr|Q5T7C4|Q5T7C4_HUMAN High mobility group protein B1 OS=Homo sapiens OX=9606 GN=HMGB1 PE=1 SV=1	10	0.315775	0.7825	-0.481703	-0.147628	0.954598	0.0947416	-0.281308	0.501991	1.27563	1.08997	0.10595	0.627396	0.127586	0.190426	-0.346712	-0.449185	0.561087	0.934305	0.960742	0.99173	0.125848	0.203461	0.0606382	0.321913	0.584993	-0.0251588	0.26281	0.799085	0.989427	0.78155	0.198851	0.199266	-0.079193	0.178303	-0.0305893	0.186196	0.341335	0.776135	1.11449	0.818535	0.108709	0.33315	0.21568	0.406597	0.0749127
P21333;F8WE98;H0Y5C6;H0Y5F3;H7C2E7;A0A669KBC6	Filamin-A	FLNA	sp|P21333|FLNA_HUMAN Filamin-A OS=Homo sapiens OX=9606 GN=FLNA PE=1 SV=4	121	0.674279	0.888294	0.672518	0.899857	0.946237	0.339467	0.185083	0.264175	-0.0196807	0.190201	1.09897	0.960781	0.264879	1.07385	0.991785	0.524443	0.450883	0.33246	0.115086	-0.0606438	0.817695	0.587738	0.658459	0.858012	1.45718	-0.464293	0.925958	-0.15976	0.543455	-0.184012	0.85825	0.789431	0.727898	1.24492	0.896282	0.640734	0.16947	0.176789	-0.111345	0.360071	0.9014	1.45851	0.286292	0.833575	0.156152
Q9Y624;A0A087WY82	Junctional adhesion molecule A	F11R	sp|Q9Y624|JAM1_HUMAN Junctional adhesion molecule A OS=Homo sapiens OX=9606 GN=F11R PE=1 SV=1;tr|A0A087WY82|A0A087WY82_HUMAN Junctional adhesion molecule 1 OS=Homo sapiens OX=9606 GN=F11R PE=1 SV=1	6	0.16818	0.313946	0.28312	0.0707811	-0.419271	0.359028	0.536815	0.6768	1.2712	0.393399	-0.00674936	-0.162124	0.233131	0.350979	0.142483	0.878137	0.399048	0.857167	0.622094	0.81781	0.0616733	0.231609	0.265315	0.096549	0.207934	0.246154	0.407129	0.506015	0.619809	1.01182	0.270193	0.0502266	0.119566	0.106804	0.231302	0.302287	0.552359	0.769009	0.62505	1.10518	0.214591	0.0419964	0.252459	0.47109	0.157803
Q03252	Lamin-B2	LMNB2	sp|Q03252|LMNB2_HUMAN Lamin-B2 OS=Homo sapiens OX=9606 GN=LMNB2 PE=1 SV=4	21	1.12507	0.884261	0.91763	0.706513	0.877925	0.785641	0.663149	0.600625	0.0141603	0.00616089	1.05153	0.979858	0.549691	1.03011	0.928626	0.910396	0.690247	0.423645	-0.00178039	0.246104	0.699714	0.832974	1.25006	0.770865	0.951001	0.799091	0.756355	0.537881	0.0499429	-0.0667413	0.587373	0.978817	1.25615	0.684509	0.86824	0.961857	0.872093	0.47685	0.106223	0.0163162	0.950011	0.791017	0.959027	0.951752	0.89258
Q9NSD9	Phenylalanine--tRNA ligase beta subunit	FARSB	sp|Q9NSD9|SYFB_HUMAN Phenylalanine--tRNA ligase beta subunit OS=Homo sapiens OX=9606 GN=FARSB PE=1 SV=3	25	1.17584	0.184272	0.506807	-0.324537	0.396067	1.44223	-0.0497298	0.121765	0.0202215	1.02282	1.03469	1.02521	0.300891	0.725082	0.975646	0.388018	0.491802	0.0857833	0.0444559	0.222312	0.608464	1.42528	0.678427	0.694964	0.461106	0.333189	0.775527	-0.195937	0.0772964	-0.362557	1.17063	0.647742	0.654092	0.785384	0.519518	0.748414	0.314473	0.234668	-0.00761264	0.226582	0.887268	-4.2287	11.3622	3.18411	-4.1152
P28288;A0A3B3ITW3	ATP-binding cassette sub-family D member 3	ABCD3	sp|P28288|ABCD3_HUMAN ATP-binding cassette sub-family D member 3 OS=Homo sapiens OX=9606 GN=ABCD3 PE=1 SV=1;tr|A0A3B3ITW3|A0A3B3ITW3_HUMAN ATP-binding cassette sub-family D member 3 OS=Homo sapiens OX=9606 GN=ABCD3 PE=1 SV=2	17	0.847811	0.68884	0.657368	1.05412	0.58862	1.06569	0.196524	0.530328	-0.133975	0.213063	0.957779	0.981928	0.418234	0.81157	0.790459	0.663056	0.186925	0.0840412	-0.198086	0.435066	0.905688	0.666706	0.366447	0.961689	1.5535	0.472603	0.194042	0.213034	0.140371	0.234308	1.1611	0.877934	0.487234	0.681267	0.616954	0.596411	0.130174	0.287151	0.0838344	0.208916	0.425002	1.01757	0.719457	1.0611	0.91396
Q8WUX2	Putative glutathione-specific gamma-glutamylcyclotransferase 2	CHAC2	sp|Q8WUX2|CHAC2_HUMAN Glutathione-specific gamma-glutamylcyclotransferase 2 OS=Homo sapiens OX=9606 GN=CHAC2 PE=1 SV=1	5	0.623853	0.627438	1.01501	0.231079	1.94585	0.601802	0.0716537	0.329411	-0.12952	-0.0176372	1.1318	0.812851	0.752225	0.791535	0.540772	0.0163346	0.427823	0.405826	0.425145	0.133379	0.895529	0.618992	0.646215	0.904975	0.791949	0.831754	0.583442	-0.0192414	0.00621607	0.0391079	0.983406	0.833198	0.569594	0.869813	0.426354	0.61948	0.620618	0.395799	0.207885	-0.0884523	0.59462	1.13814	1.08958	0.550029	0.752259
P08195;F5GZS6;J3KPF3;H0YFS2;F5GZI0;H0YFX4	4F2 cell-surface antigen heavy chain	SLC3A2	sp|P08195|4F2_HUMAN 4F2 cell-surface antigen heavy chain OS=Homo sapiens OX=9606 GN=SLC3A2 PE=1 SV=3;tr|F5GZS6|F5GZS6_HUMAN 4F2 cell-surface antigen heavy chain OS=Homo sapiens OX=9606 GN=SLC3A2 PE=1 SV=1;tr|J3KPF3|J3KPF3_HUMAN 4F2 cell-surface antigen hea	30	0.342562	0.0789301	0.0968546	0.378826	-0.33681	0.255458	0.64894	0.54688	0.732841	0.955791	-0.214064	0.0369115	0.335576	-0.0369478	0.11541	0.690603	0.839843	0.855132	0.260561	0.959458	0.223335	-0.128164	0.130645	0.391727	0.244204	0.43291	0.195587	0.710699	0.133802	1.36553	0.0709451	0.223015	0.0980679	0.093909	0.149698	0.229074	0.459123	0.803372	0.660928	1.05435	0.275171	0.251358	0.0949651	-0.0275822	0.0746061
O15371;B0QYA5;B0QYA6;B0QYA8;B0QYA4	Eukaryotic translation initiation factor 3 subunit D	EIF3D	sp|O15371|EIF3D_HUMAN Eukaryotic translation initiation factor 3 subunit D OS=Homo sapiens OX=9606 GN=EIF3D PE=1 SV=1;tr|B0QYA5|B0QYA5_HUMAN Eukaryotic translation initiation factor 3 subunit D (Fragment) OS=Homo sapiens OX=9606 GN=EIF3D PE=1 SV=1	23	-6.76e-08	0.429829	0.00657213	1.23827	2.09704	0.647874	0.586563	0.486072	0.0283752	-1.0206	0.970649	0.946741	0.463347	1.06219	0.859818	0.677346	0.293935	0.12895	-0.0803495	0.273102	2.54e-08	1.06287	-0.114238	0.293538	0.549548	-0.352784	0.715536	0.761804	1.22618	0.357555	0.687396	0.834663	0.927902	1.18282	0.57924	0.762564	0.326954	0.223108	0.0209524	0.0501328	1.83e-08	0.53963	0.463607	0.996829	0.104235
P81605	Dermcidin;Survival-promoting peptide;DCD-1	DCD	sp|P81605|DCD_HUMAN Dermcidin OS=Homo sapiens OX=9606 GN=DCD PE=1 SV=2	6	1.00046	-0.0662775	-0.250458	-0.170501	0.0905266	1.3692	0.105011	0.179767	-0.111724	1.18982	1.00038	0.116446	0.186223	0.120848	0.151961	0.283412	0.191166	0.041635	0.0350284	0.221715	1.00014	0.465995	0.0073084	0.0343069	0.13965	0.618546	-0.034012	-0.00846635	0.504602	0.607758	0.99586	0.290845	0.0829025	0.236724	0.0230392	0.47784	0.0535358	0.00934833	0.0260624	0.152658	1.00035	0.26864	0.105673	0.0351148	0.0672217
Q15043;E5RIP4;E5RFZ8;E5RGA7;E5RJ40;E5RJG5;E5RFT1	Zinc transporter ZIP14	SLC39A14	sp|Q15043|S39AE_HUMAN Metal cation symporter ZIP14 OS=Homo sapiens OX=9606 GN=SLC39A14 PE=1 SV=3;tr|E5RIP4|E5RIP4_HUMAN Metal cation symporter ZIP14 (Fragment) OS=Homo sapiens OX=9606 GN=SLC39A14 PE=1 SV=2;tr|E5RFZ8|E5RFZ8_HUMAN Metal cation symporter ZIP1	4	0.102112	-0.2993	0.0323484	0.442201	0.153327	0.64568	0.364327	1.32435	1.26334	0.066922	0.0181443	-0.0990382	0.0404424	0.117512	0.0969068	0.426498	1.14849	1.40215	1.16611	0.0637189	0.205904	0.167239	-0.0241763	0.0647665	0.161189	0.093769	0.81292	1.13403	0.929586	0.550085	0.036877	0.0568787	-0.0164262	-0.0687021	0.27395	0.440532	0.934179	1.07438	0.9597	0.689565	0.258478	-0.047509	0.0496815	0.11272	0.0792336
Q7L4I2;E9PI52	Arginine/serine-rich coiled-coil protein 2	RSRC2	sp|Q7L4I2|RSRC2_HUMAN Arginine/serine-rich coiled-coil protein 2 OS=Homo sapiens OX=9606 GN=RSRC2 PE=1 SV=1	5	-0.0196226	0.222911	0.310285	0.417703	0.393769	0.172978	0.336331	0.752256	0.285607	0.930248	0.280788	0.157289	-0.0762347	-0.00489286	0.10827	0.574318	0.416678	0.689351	0.58452	1.149	0.0549708	0.802536	0.133378	-0.0466784	0.0859866	-0.196108	0.628328	0.861369	1.07231	0.406377	0.0349766	-0.193144	0.307212	0.352379	0.299439	0.0434506	0.623309	0.651167	0.93442	0.825878	0.884823	-0.0309144	0.338248	0.604846	-0.479486
Q8N806;E9PCJ7;H0YJY4;H0YJM2;G3V336;H0YJA0;G3V3Q6;G3V2G3	Putative E3 ubiquitin-protein ligase UBR7	UBR7	sp|Q8N806|UBR7_HUMAN Putative E3 ubiquitin-protein ligase UBR7 OS=Homo sapiens OX=9606 GN=UBR7 PE=1 SV=2;tr|E9PCJ7|E9PCJ7_HUMAN Putative E3 ubiquitin-protein ligase UBR7 OS=Homo sapiens OX=9606 GN=UBR7 PE=1 SV=2	7	-0.454679	0.401613	-0.325603	0.899518	0.822411	1.53826	0.164888	-0.0743762	0.870378	-0.293172	-0.134959	0.307011	-0.0463762	0.216594	0.257235	0.0950893	0.399001	0.258493	0.480155	1.02929	0.109078	0.511006	0.154581	0.0568425	0.30586	-0.0486571	0.462521	0.590526	1.00788	0.399602	-0.0438978	0.174158	0.101557	0.136271	0.133377	0.228742	0.220931	0.480327	0.440699	0.989375	0.261158	0.372103	0.0260492	0.0996937	0.268063
P06493;A0A024QZP7;A0A087WZZ9;E5RIU6;O94921;Q07002;Q96Q40;A0A2R8YEB7;E7EUK8	Cyclin-dependent kinase 1	CDK1;CDC2	sp|P06493|CDK1_HUMAN Cyclin-dependent kinase 1 OS=Homo sapiens OX=9606 GN=CDK1 PE=1 SV=3;tr|A0A024QZP7|A0A024QZP7_HUMAN Cell division cycle 2, G1 to S and G2 to M, isoform CRA_a OS=Homo sapiens OX=9606 GN=CDK1 PE=1 SV=1;tr|A0A087WZZ9|A0A087WZZ9_HUMAN Cycli	17	0.87664	1.4805	1.05372	-1.20274	2.613	-5.80009	-1.32766	0.149477	0.85902	6.07176	0.111551	0.449448	0.0700364	0.0844954	-0.266684	0.0201147	0.400823	0.854334	1.04057	0.799525	-0.175388	3.91348	0.213975	-2.62599	0.54095	1.06455	-0.863539	-1.23699	1.41194	2.53063	-0.0375202	-0.0566896	0.180954	-0.0407236	0.186847	0.287076	0.824159	0.529801	1.14821	0.542097	0.177579	0.763231	-0.0786017	0.217229	0.131351
S4R3N1;Q9Y3A3;B4DM50	MOB-like protein phocein	HSPE1-MOB4;MOB4	tr|S4R3N1|S4R3N1_HUMAN 10 kDa heat shock protein, mitochondrial OS=Homo sapiens OX=9606 GN=HSPE1-MOB4 PE=1 SV=1;sp|Q9Y3A3|PHOCN_HUMAN MOB-like protein phocein OS=Homo sapiens OX=9606 GN=MOB4 PE=1 SV=1	10	0.571148	0.871167	-0.527139	-2.03398	3.21128	-0.4495	-1.06454	1.62906	-1.63374	2.51629	0.0490488	0.440324	0.291954	-0.221354	0.20487	0.1795	0.512438	0.719577	0.838994	0.970124	0.187152	0.0767818	0.28547	0.246795	0.238256	0.0917802	0.0236501	0.389269	0.529538	1.02135	0.252504	0.284921	0.139226	-0.0696321	0.288231	0.0624103	0.478983	0.652528	0.640853	1.25545	0.17804	0.34827	-0.0124018	0.178259	0.0580803
Q92616	Translational activator GCN1	GCN1L1	sp|Q92616|GCN1_HUMAN eIF-2-alpha kinase activator GCN1 OS=Homo sapiens OX=9606 GN=GCN1 PE=1 SV=6	82	0.828406	0.933385	0.934571	0.608364	1.04521	0.801418	0.656372	0.0935984	0.0525224	0.248645	1.01166	0.926927	0.547017	0.966807	0.30549	0.583899	0.498287	0.140361	0.0904706	0.13871	0.542493	1.11504	0.925664	0.669583	0.792553	1.03416	0.739137	0.432708	0.191335	-0.240179	1.12093	0.399764	0.917229	0.701611	0.71081	0.6083	0.556392	0.134524	-0.105983	0.166054	0.44628	0.583081	1.50443	0.94032	0.863515
O60884;I3L320;A0A087WT48	DnaJ homolog subfamily A member 2	DNAJA2	sp|O60884|DNJA2_HUMAN DnaJ homolog subfamily A member 2 OS=Homo sapiens OX=9606 GN=DNAJA2 PE=1 SV=1	17	1.57448	0.350485	0.617427	-0.143152	1.99962	0.00606326	-0.844274	-0.866868	1.20969	1.90302	0.885367	1.01949	1.00416	1.09799	0.780326	0.475447	1.04493	0.386491	0.452843	0.0316031	0.564457	1.42227	1.09468	0.375253	-0.129522	0.048852	1.65153	0.974093	0.672384	-0.867496	0.944864	0.955327	0.911001	0.972936	0.839323	0.802355	0.779241	0.624247	0.336046	0.0133104	0.925846	0.376252	0.744093	1.02597	0.735789
P31946;Q4VY20;Q4VY19;A0A0J9YWE8;A0A0J9YWZ2	14-3-3 protein beta/alpha;14-3-3 protein beta/alpha, N-terminally processed	YWHAB	sp|P31946|1433B_HUMAN 14-3-3 protein beta/alpha OS=Homo sapiens OX=9606 GN=YWHAB PE=1 SV=3	9	0.999679	1.97867	-0.0701058	0.996727	3.07058	1.10407	-0.455965	0.0172753	-1.87065	0.0375954	-0.0693259	-0.00993399	0.358333	0.187967	0.42524	0.10425	0.354436	0.958732	0.969944	0.702048	0.999912	0.586781	0.018669	1.46576	2.0083	0.382623	-0.0415246	-0.172378	-0.356161	0.915894	-0.0400997	0.173685	0.156365	0.262451	0.303314	0.0800929	0.660309	0.552881	0.830963	1.00173	0.999946	0.561861	0.516605	0.77692	0.75506
P15170;H3BR35;H3BSV8	Eukaryotic peptide chain release factor GTP-binding subunit ERF3A	GSPT1	sp|P15170|ERF3A_HUMAN Eukaryotic peptide chain release factor GTP-binding subunit ERF3A OS=Homo sapiens OX=9606 GN=GSPT1 PE=1 SV=1;tr|H3BR35|H3BR35_HUMAN Eukaryotic peptide chain release factor GTP-binding subunit ERF3A (Fragment) OS=Homo sapiens OX=9606 G	25	-5.78e-08	0.796287	0.636003	0.188392	0.127047	0.723662	1.3655	1.18788	-0.200636	-0.324135	0.883829	1.12789	1.00754	0.980975	0.787489	0.406467	1.25555	0.964521	0.736853	-0.231354	-1.01e-07	1.05391	0.449545	0.543085	0.680147	0.224954	1.08167	0.813897	0.261423	-0.608627	1.02909	1.00841	0.860902	0.930385	0.866013	0.995313	0.910277	0.782685	0.44075	0.095939	-3.15e-08	0.0859559	0.755178	1.09804	0.211897
P40926;G3XAL0	Malate dehydrogenase, mitochondrial;Malate dehydrogenase	MDH2	sp|P40926|MDHM_HUMAN Malate dehydrogenase, mitochondrial OS=Homo sapiens OX=9606 GN=MDH2 PE=1 SV=3;tr|G3XAL0|G3XAL0_HUMAN Malate dehydrogenase OS=Homo sapiens OX=9606 GN=MDH2 PE=1 SV=1	17	-0.271044	0.369937	-0.117159	-0.270625	0.414383	1.43996	0.765969	1.04013	-0.0490363	0.23601	0.175553	0.263439	0.395946	0.11403	-0.226254	0.109754	0.440925	0.642408	0.892179	1.0441	0.0679125	0.471088	0.0662038	0.11308	0.167871	0.061374	0.481937	0.751068	0.89496	0.483038	0.179134	0.227874	0.124834	0.247353	0.144466	-0.0605565	0.41224	0.744186	0.781098	1.05145	0.188557	0.0436195	0.412293	0.374987	-0.040313
Q8IWS0;A0A0D9SGE8;Q5JRC6	PHD finger protein 6	PHF6	sp|Q8IWS0|PHF6_HUMAN PHD finger protein 6 OS=Homo sapiens OX=9606 GN=PHF6 PE=1 SV=1;tr|A0A0D9SGE8|A0A0D9SGE8_HUMAN PHD finger protein 6 OS=Homo sapiens OX=9606 GN=PHF6 PE=1 SV=1;tr|Q5JRC6|Q5JRC6_HUMAN PHD finger protein 6 OS=Homo sapiens OX=9606 GN=PHF6 PE	6	-0.0200571	0.823403	0.483391	0.553529	0.799864	0.610549	0.864765	0.266992	0.231982	0.203608	-0.0293167	0.333466	-0.0507025	0.148997	0.160599	0.46549	0.410506	0.423215	0.431938	1.0385	0.0121812	0.593813	0.248001	0.523517	0.265703	0.425052	0.677232	0.749387	0.498849	0.824292	-0.0596372	0.0832856	0.311924	0.0630371	0.251222	0.198649	0.489266	0.681788	0.429945	0.883209	-0.0159594	1.00587	0.0150359	-0.0181568	0.953829
P52564;K7EIW3;A0A0A0MRF7	Dual specificity mitogen-activated protein kinase kinase 6	MAP2K6	sp|P52564|MP2K6_HUMAN Dual specificity mitogen-activated protein kinase kinase 6 OS=Homo sapiens OX=9606 GN=MAP2K6 PE=1 SV=1	13	9.34e-05	1.37444	-0.90618	0.372438	2.85941	-0.679667	-1.06887	0.374293	1.296	1.41709	0.989361	0.859042	0.410916	0.885063	1.21428	0.302797	0.403883	0.0400048	0.0710251	0.156583	0.000622265	-0.410375	-1.04819	-0.48862	0.261711	1.42381	0.478175	2.86852	0.533841	1.41955	1.11651	0.734383	0.611557	0.749678	0.680606	0.728348	0.468039	0.205229	0.0228317	0.0157737	3.9e-05	0.47623	0.827538	0.404355	0.411051
Q13868;A3KFL2;A3KFL5;A3KFL1	Exosome complex component RRP4	EXOSC2	sp|Q13868|EXOS2_HUMAN Exosome complex component RRP4 OS=Homo sapiens OX=9606 GN=EXOSC2 PE=1 SV=2;tr|A3KFL2|A3KFL2_HUMAN Ribosomal RNA-processing protein 4 OS=Homo sapiens OX=9606 GN=EXOSC2 PE=1 SV=1;tr|A3KFL5|A3KFL5_HUMAN Ribosomal RNA-processing protein 4	7	0.0458873	0.0433934	-0.557811	-0.247105	1.08934	1.38548	0.959255	0.952386	0.47654	0.62916	0.226021	-0.120299	0.533545	-0.110136	0.314609	0.29401	0.280169	0.750675	0.961141	0.915447	0.020042	0.459631	0.402396	0.554284	0.381966	-0.0383101	0.63734	0.672377	0.708142	0.978652	0.0932352	0.261445	0.0874097	-0.0922853	0.565248	0.20332	0.557016	0.565906	0.711545	1.09234	0.00615716	0.875884	0.368262	0.33182	0.506208
Q9BZG1;C9JBG0;Q96PJ7;C9JY26;E7ES60;K7EIF2;H7C0Y7;J3QLC6;V9GY61;K7EJW7	Ras-related protein Rab-34	RAB34	sp|Q9BZG1|RAB34_HUMAN Ras-related protein Rab-34 OS=Homo sapiens OX=9606 GN=RAB34 PE=1 SV=1;tr|C9JBG0|C9JBG0_HUMAN Ras-related protein Rab-34, isoform NARR (Fragment) OS=Homo sapiens OX=9606 GN=RAB34 PE=1 SV=8;tr|Q96PJ7|Q96PJ7_HUMAN Ras-related GTP-binding	12	1.26077	0.849547	0.503153	-0.260275	-2.04781	-1.2784	2.67927	-0.492444	1.71074	2.50252	0.836546	0.633331	1.09377	0.928908	1.02543	0.660704	0.970462	0.320244	0.454469	-0.050515	1.65059	-17.9487	-5.60536	16.8948	11.9794	9.9198	-10.9686	1.05747	-9.18568	7.63342	0.862605	0.887175	1.05121	0.675716	0.780181	0.889764	0.975416	0.474608	0.312267	-0.0355987	0.552459	4.40328	-0.393032	3.74512	-1.10856
O00303;H0YDT6;E9PQV8;A0A1W2PP79	Eukaryotic translation initiation factor 3 subunit F	EIF3F	sp|O00303|EIF3F_HUMAN Eukaryotic translation initiation factor 3 subunit F OS=Homo sapiens OX=9606 GN=EIF3F PE=1 SV=1	11	0.640877	0.796637	0.492249	1.05521	0.942358	1.1993	0.47013	-0.365423	-0.310172	0.585006	0.89691	1.06226	0.587429	1.20331	0.896641	0.24439	0.671035	0.396917	-0.142663	0.240452	-0.902829	0.40816	1.05977	3.27055	1.71553	1.27302	0.72478	-1.3877	-0.77688	0.121763	0.977683	0.770969	0.980173	0.937498	0.53575	0.981589	0.512259	0.184243	0.0159188	0.160591	0.811081	0.811347	1.2606	0.184299	0.648784
Q4VC31;C9JQ41;H7C525;C9JBU9	Coiled-coil domain-containing protein 58	CCDC58	sp|Q4VC31|CCD58_HUMAN Coiled-coil domain-containing protein 58 OS=Homo sapiens OX=9606 GN=CCDC58 PE=1 SV=1;tr|C9JQ41|C9JQ41_HUMAN Coiled-coil domain-containing protein 58 OS=Homo sapiens OX=9606 GN=CCDC58 PE=1 SV=1;tr|H7C525|H7C525_HUMAN Coiled-coil domain	7	0.44533	0.656874	0.891408	-0.118921	-0.0735442	-1.05632	-0.11946	0.54818	1.59137	1.56137	0.183755	0.238656	0.179589	0.156774	-0.0679554	0.172027	0.651156	0.567512	0.736666	0.98724	0.659833	0.148262	-0.0735047	-0.343634	0.578882	0.235355	0.608463	0.511942	0.602033	1.39865	-0.102064	0.16548	0.257917	0.159352	0.358535	0.284417	0.58399	0.556813	0.562375	0.978603	0.163916	0.119097	-0.175886	0.97216	0.0838955
P18085;C9JAK5;C9JPM4;U3KQF2	ADP-ribosylation factor 4	ARF4	sp|P18085|ARF4_HUMAN ADP-ribosylation factor 4 OS=Homo sapiens OX=9606 GN=ARF4 PE=1 SV=3;tr|C9JAK5|C9JAK5_HUMAN ADP-ribosylation factor 4 OS=Homo sapiens OX=9606 GN=ARF4 PE=1 SV=1;tr|C9JPM4|C9JPM4_HUMAN ADP-ribosylation factor 4 (Fragment) OS=Homo sapiens	7	0.000109804	0.465193	0.761644	0.0203758	0.781304	0.584805	0.659392	0.351062	0.751445	0.834795	1.11483	0.721221	0.686014	0.775349	1.37935	0.970717	0.847007	0.00785122	0.0341771	0.355531	2.08e-05	0.849197	0.48843	0.092313	-0.170927	0.968858	1.35561	0.8814	0.845939	-0.100711	0.945565	0.983484	0.886938	0.915367	0.76964	0.859085	0.813947	0.590265	0.199338	-0.0715804	0.000405597	0.545162	0.339285	0.303959	0.132107
Q9HBH0;F5GXB1	Rho-related GTP-binding protein RhoF	RHOF	sp|Q9HBH0|RHOF_HUMAN Rho-related GTP-binding protein RhoF OS=Homo sapiens OX=9606 GN=RHOF PE=1 SV=1;tr|F5GXB1|F5GXB1_HUMAN Rho-related GTP-binding protein RhoF (Fragment) OS=Homo sapiens OX=9606 GN=RHOF PE=1 SV=1	4	-1.1096	-8.44987	6.85178	0.733195	-8.1595	12.8485	15.8093	7.71422	-4.8351	-15.4353	0.696897	0.996755	0.655364	1.15132	1.23617	0.902616	0.789085	0.6262	0.516791	-0.0457202	0.867415	1.10999	0.522066	0.498242	0.319495	0.487951	1.05359	0.76025	0.524486	-0.175858	0.86088	1.02952	1.1275	0.764646	1.02674	0.825697	0.884923	0.416738	0.461001	0.12783	0.938279	0.75576	0.360732	1.01993	0.649922
Q9H305;K7ENR4;K7ESA8;H3BTN7;K7ELR4	Cell death-inducing p53-target protein 1	CDIP1	sp|Q9H305|CDIP1_HUMAN Cell death-inducing p53-target protein 1 OS=Homo sapiens OX=9606 GN=CDIP1 PE=1 SV=1;tr|K7ENR4|K7ENR4_HUMAN Cell death-inducing p53-target protein 1 (Fragment) OS=Homo sapiens OX=9606 GN=CDIP1 PE=1 SV=8;tr|K7ESA8|K7ESA8_HUMAN Cell deat	1	NA	NA	NA	NA	NA	NA	NA	NA	NA	NA	-0.113119	0.326642	0.188923	0.0803699	0.233637	0.424401	0.443887	0.646946	0.912929	0.634162	NA	NA	NA	NA	NA	NA	NA	NA	NA	NA	0.135831	0.0891408	0.244015	0.386077	0.112214	0.0336145	0.462423	0.577265	0.628848	1.10935	NA	NA	NA	NA	NA
Q8TAF3;C9JC24;F8W9K4;F8W7Q3;F8W7Y5;F8W6P2	WD repeat-containing protein 48	WDR48	sp|Q8TAF3|WDR48_HUMAN WD repeat-containing protein 48 OS=Homo sapiens OX=9606 GN=WDR48 PE=1 SV=1	9	0.025842	0.600543	-0.364462	0.920009	-0.013107	0.895527	0.414943	-0.0121577	0.711066	1.04604	0.533352	-0.151266	0.0661025	-0.00232317	0.0351388	0.172707	0.0416415	0.168202	0.722233	1.15058	0.169848	0.572699	0.0824121	0.152942	-0.110056	0.0263192	1.11754	0.823191	0.977988	0.411364	-0.109992	-0.075133	0.416604	-0.0048962	0.0207325	0.15203	0.365672	0.203749	1.03215	0.735449	0.574187	-0.199761	0.0708928	1.25865	-0.127768
O60762;Q5QPK2;H0Y368;Q5QPJ9	Dolichol-phosphate mannosyltransferase subunit 1	DPM1	sp|O60762|DPM1_HUMAN Dolichol-phosphate mannosyltransferase subunit 1 OS=Homo sapiens OX=9606 GN=DPM1 PE=1 SV=1;tr|Q5QPK2|Q5QPK2_HUMAN Dolichol-phosphate mannosyltransferase subunit 1 OS=Homo sapiens OX=9606 GN=DPM1 PE=1 SV=1;tr|H0Y368|H0Y368_HUMAN Dolicho	10	0.42689	5.2437	1.34953	6.35098	3.02129	0.170561	-1.36817	-1.59722	-4.77497	-3.5311	0.697398	0.804153	0.708771	0.843019	1.01595	1.13751	1.15505	0.539625	0.155927	-0.265016	0.946244	0.871847	2.21471	0.78284	-0.759083	-0.224314	0.795943	-0.2154	0.0733017	0.805393	0.98119	1.0032	0.769245	0.968169	0.850137	0.872727	0.468423	0.476425	0.2966	0.106276	-0.0728091	4.509	14.7494	-10.0173	14.2877
P58107;A0A075B730	Epiplakin	EPPK1	sp|P58107|EPIPL_HUMAN Epiplakin OS=Homo sapiens OX=9606 GN=EPPK1 PE=1 SV=3;tr|A0A075B730|A0A075B730_HUMAN Epiplakin OS=Homo sapiens OX=9606 GN=EPPK1 PE=1 SV=2	68	13.8996	2.048	-8.97412	-1.53693	-3.6896	-0.633751	-11.1737	-12.4407	9.71986	16.8727	0.972114	0.504095	0.292672	0.40879	0.577588	0.498472	0.37551	0.0241749	0.0065775	0.0647048	-0.0753988	0.20645	0.154538	0.365713	0.593257	0.395402	0.527687	0.477554	0.457947	0.988283	1.07811	0.435924	0.352989	0.477386	0.330956	0.21399	0.239524	0.132468	0.0187805	0.444572	0.235636	0.014822	0.15801	0.112246	0.400691
O95352;H7C2R3;H7BZ92;H7C2J8;C9J415;C9JFF4;H7C059;C9JE55;C9JGL2;F8WDY9;C9JNU2;C9JKA3	Ubiquitin-like modifier-activating enzyme ATG7	ATG7	sp|O95352|ATG7_HUMAN Ubiquitin-like modifier-activating enzyme ATG7 OS=Homo sapiens OX=9606 GN=ATG7 PE=1 SV=1	12	-1.6e-07	0.260657	0.276699	0.503183	0.936965	1.22486	0.797272	0.512491	-0.00349798	-0.00863249	0.905139	0.918991	0.371537	0.803964	1.14259	0.782511	0.215698	0.166926	0.0469623	0.131389	-3.95e-07	0.225108	0.626869	0.732329	1.93827	0.958468	0.134378	-0.942184	0.506412	0.320355	1.02754	0.669842	0.755242	0.734568	0.737537	0.819255	0.24073	0.365497	0.169151	-0.0336477	-2.83e-07	0.737133	1.03987	0.295903	0.680832
Q8WXA9	Splicing regulatory glutamine/lysine-rich protein 1	SREK1	sp|Q8WXA9|SREK1_HUMAN Splicing regulatory glutamine/lysine-rich protein 1 OS=Homo sapiens OX=9606 GN=SREK1 PE=1 SV=1	4	0.517893	-0.112584	-0.492919	0.297501	0.98311	0.0623772	-0.324443	0.277247	0.572195	1.23426	-0.0720041	0.385924	-0.268139	0.212033	0.174267	0.396344	0.030722	0.325619	0.476698	1.07668	0.273963	-0.0224031	0.119754	0.293702	0.342774	-0.104369	-0.0278995	0.518896	0.444661	1.17556	0.00994959	0.0738966	0.166045	0.129746	0.136867	0.0920707	0.170066	0.476252	0.480444	1.0028	0.13304	0.135458	0.0408445	0.10681	0.256169
Q5VV42	Threonylcarbamoyladenosine tRNA methylthiotransferase	CDKAL1	sp|Q5VV42|CDKAL_HUMAN Threonylcarbamoyladenosine tRNA methylthiotransferase OS=Homo sapiens OX=9606 GN=CDKAL1 PE=1 SV=1	7	-9.42e-08	0.852198	0.519428	1.03849	1.08117	0.182987	0.065549	0.362756	0.122791	0.274627	0.84549	1.10411	0.868577	0.870365	0.743378	0.165657	0.112817	-0.0284178	0.182186	0.454574	-2.42e-08	-0.0614405	0.559576	0.880516	2.10121	0.446442	-0.375426	-0.0520896	-0.145783	1.14699	0.9059	0.844799	1.06418	0.647928	0.899997	0.34286	0.260067	-0.259181	0.149217	0.462967	-5.65e-08	1.06434	1.067	1.15881	-0.145591
P83916;B5MD17;J3KS05;K7ELA4;C9JWS9	Chromobox protein homolog 1	CBX1	sp|P83916|CBX1_HUMAN Chromobox protein homolog 1 OS=Homo sapiens OX=9606 GN=CBX1 PE=1 SV=1;tr|B5MD17|B5MD17_HUMAN Chromobox protein homolog 1 (Fragment) OS=Homo sapiens OX=9606 GN=CBX1 PE=1 SV=1;tr|J3KS05|J3KS05_HUMAN Chromobox protein homolog 1 (Fragment)	4	-0.00787367	0.596846	0.044194	0.122999	0.115945	0.528814	0.6032	0.454458	-0.442127	1.50337	0.222926	0.185617	0.157547	0.139952	-0.151393	0.133228	0.322322	0.449382	0.910285	0.997032	0.306487	0.0921748	0.351619	-0.00677251	0.513414	-0.0687853	0.41265	0.0502601	0.663877	1.2049	-0.168739	0.162452	0.488419	0.215331	-0.043191	-0.0292425	0.386589	0.719493	0.580963	1.05482	1.48184	-1.05223	-0.545024	1.13409	-0.380049
Q9BTU6;E9PAM4	Phosphatidylinositol 4-kinase type 2-alpha	PI4K2A	sp|Q9BTU6|P4K2A_HUMAN Phosphatidylinositol 4-kinase type 2-alpha OS=Homo sapiens OX=9606 GN=PI4K2A PE=1 SV=1;tr|E9PAM4|E9PAM4_HUMAN Phosphatidylinositol 4-kinase type 2 OS=Homo sapiens OX=9606 PE=3 SV=1	15	0.0914689	-0.0680562	0.135984	0.908688	1.02251	-0.827784	0.996636	1.11208	-0.170656	0.987784	0.0270147	0.149025	0.15231	0.208856	0.559239	0.365591	0.384595	0.945322	0.778861	0.700147	0.101989	0.265286	0.272075	0.275421	0.265198	0.58823	0.4771	0.552833	0.734722	0.6558	0.14651	0.119817	0.119501	0.305901	0.242843	0.507046	0.456716	0.598297	1.02904	0.745288	0.0527779	0.521683	0.489486	0.0220041	0.370217
Q9NPD8	Ubiquitin-conjugating enzyme E2 T	UBE2T	sp|Q9NPD8|UBE2T_HUMAN Ubiquitin-conjugating enzyme E2 T OS=Homo sapiens OX=9606 GN=UBE2T PE=1 SV=1	6	1.06516	1.0555	0.960399	0.823654	0.718027	0.476073	0.568079	0.653571	0.343474	0.0560721	0.918038	0.799349	0.704522	0.955435	0.857626	0.726108	0.585616	0.205171	0.278956	-0.0373914	0.753643	0.8101	0.995237	0.938096	1.03757	0.818489	0.589	0.504128	0.24074	0.0330055	0.757498	1.03115	0.590064	1.10195	0.745676	0.790744	0.467011	0.408859	0.00149218	0.0989813	0.862065	1.02486	0.843075	0.963537	0.797787
Q8WUH6	Transmembrane protein 263	TMEM263	sp|Q8WUH6|TM263_HUMAN Transmembrane protein 263 OS=Homo sapiens OX=9606 GN=TMEM263 PE=1 SV=1	7	-0.351345	1.64192	3.67999	1.60973	-1.29451	-2.26574	1.34694	1.00309	1.80687	-0.72423	1.11516	0.620699	0.686467	1.10854	0.519189	0.723301	0.615385	0.350941	0.0936596	0.00234333	0.82597	0.515171	1.04401	0.563032	1.03079	0.608163	1.09036	0.44332	0.394217	-0.0623322	0.669097	0.973051	0.675239	1.20382	0.675153	0.901312	0.507468	-0.141974	0.267149	0.10536	0.829365	0.684176	0.949505	0.715763	0.736801
Q15070;A0A087X0L7;J3KNA0;E7EVY0;C9JC63	Mitochondrial inner membrane protein OXA1L	OXA1L	sp|Q15070|OXA1L_HUMAN Mitochondrial inner membrane protein OXA1L OS=Homo sapiens OX=9606 GN=OXA1L PE=1 SV=3;tr|A0A087X0L7|A0A087X0L7_HUMAN Mitochondrial inner membrane protein OXA1L OS=Homo sapiens OX=9606 GN=OXA1L PE=1 SV=1;tr|J3KNA0|J3KNA0_HUMAN Mitochon	7	0.86158	0.575043	0.935288	0.822509	1.11904	1.15734	0.551892	0.807519	0.947284	-0.431713	0.916097	1.12213	0.967232	1.16368	0.730756	1.09725	0.994848	1.05545	0.568471	0.0721782	0.75959	0.893374	1.1269	0.99592	0.648908	0.959164	0.740824	0.730164	0.393758	0.0971816	0.947265	0.922303	0.912465	1.39271	0.665189	0.997025	0.655646	1.32348	0.93232	-0.0603134	0.831116	0.687581	1.03339	0.766763	0.971128
Q96BD0;E1P5H9	Solute carrier organic anion transporter family member 4A1	SLCO4A1	sp|Q96BD0|SO4A1_HUMAN Solute carrier organic anion transporter family member 4A1 OS=Homo sapiens OX=9606 GN=SLCO4A1 PE=1 SV=2;tr|E1P5H9|E1P5H9_HUMAN Solute carrier organic anion transporter family member OS=Homo sapiens OX=9606 GN=SLCO4A1 PE=1 SV=1	1	0.190908	-0.0968634	0.0277967	0.107856	0.0701804	0.759294	0.431632	0.610709	1.1668	0.297041	NA	NA	NA	NA	NA	NA	NA	NA	NA	NA	NA	NA	NA	NA	NA	NA	NA	NA	NA	NA	-0.0699171	0.217555	0.18671	0.15129	0.21285	0.327195	0.747713	0.864765	1.09114	0.588577	0.002341	0.107231	0.299971	0.00214812	0.265421
Q9Y2W1;A0A3B3ITZ9	Thyroid hormone receptor-associated protein 3	THRAP3	sp|Q9Y2W1|TR150_HUMAN Thyroid hormone receptor-associated protein 3 OS=Homo sapiens OX=9606 GN=THRAP3 PE=1 SV=2;tr|A0A3B3ITZ9|A0A3B3ITZ9_HUMAN Thyroid hormone receptor-associated protein 3 OS=Homo sapiens OX=9606 GN=THRAP3 PE=1 SV=1	16	0.722911	1.08125	0.261846	0.575858	1.67494	-0.362163	1.226	0.829884	0.0936268	-0.386003	0.815208	0.823608	1.05923	1.17765	0.735918	-0.068117	0.269472	0.135767	0.0440453	0.356593	0.782585	0.426603	1.17598	0.886306	0.885769	0.302173	0.543387	0.489142	0.248206	-0.0220158	0.945033	0.904724	0.873999	0.703629	0.823483	0.418229	0.406078	0.159196	0.104023	0.0109783	0.239424	1.28648	0.67354	0.761083	0.824143
O43324;D6RBD7;C9J1V9;H0YAL7;D6RCQ0;H0YAH9	Eukaryotic translation elongation factor 1 epsilon-1	EEF1E1;EEF1E1-BLOC1S5	sp|O43324|MCA3_HUMAN Eukaryotic translation elongation factor 1 epsilon-1 OS=Homo sapiens OX=9606 GN=EEF1E1 PE=1 SV=1;tr|D6RBD7|D6RBD7_HUMAN Eukaryotic translation elongation factor 1 epsilon-1 OS=Homo sapiens OX=9606 GN=EEF1E1 PE=1 SV=1;tr|C9J1V9|C9J1V9_H	8	0.890734	-0.144936	-1.0332	0.922102	4.79539	1.8803	0.244841	-0.9728	-0.281843	0.677793	0.804701	0.998684	0.19874	1.33136	1.09989	0.573228	0.646418	0.142999	-0.0181175	-0.0435833	0.988573	-0.141355	1.09458	-0.558773	3.23057	0.317442	0.684345	0.793816	0.636975	-0.0677773	0.768432	1.05181	0.764455	0.952205	0.769392	0.732763	0.381004	0.182938	0.117292	0.0140382	0.889802	0.729904	0.776088	0.543276	0.971299
A0A0A0MRM8;A0A1Y0BRN3;Q9UM54;A0A590UJ40;E7EW20;A0A590UJ75;A0A0D9SGC1;A0A590UKB0;A0A590UK22;A0A590UK86;A0A590UK71;A0A5F9ZI03;A0A590UJY4;A0A590UJW9;Q5JVM0	Unconventional myosin-VI	MYO6	tr|A0A0A0MRM8|A0A0A0MRM8_HUMAN Unconventional myosin-6 OS=Homo sapiens OX=9606 GN=MYO6 PE=1 SV=1;tr|A0A1Y0BRN3|A0A1Y0BRN3_HUMAN Unconventional myosin-6 OS=Homo sapiens OX=9606 GN=MYO6 PE=1 SV=1;sp|Q9UM54|MYO6_HUMAN Unconventional myosin-VI OS=Homo sapiens	18	-0.098176	-0.429394	1.33522	1.44143	2.80341	-3.03581	0.312805	-2.34	3.98376	0.401367	1.10207	0.612529	0.651616	1.14559	0.983397	0.535444	0.682748	0.139017	0.119549	0.267883	0.0329026	-0.107226	0.753576	0.130443	0.497948	0.983659	0.400721	0.42126	0.939551	0.321764	1.11006	0.84299	0.736253	0.831136	0.664991	0.829149	0.480543	0.440546	0.321139	-0.0169669	0.418738	0.160427	0.376238	-0.285641	0.0286121
P29692;E9PQZ1;E9PK01;H0YE72;H0YE58;E9PL71;E9PQ49;E9PI39;E9PPR1;E9PL12;E9PN91;E9PMW7;E9PK06;E9PIZ1;H0YCK7;E9PK72;E9PKK3;E9PQC9;E9PJD0;E9PNW6	Elongation factor 1-delta	EEF1D	sp|P29692|EF1D_HUMAN Elongation factor 1-delta OS=Homo sapiens OX=9606 GN=EEF1D PE=1 SV=5;tr|E9PQZ1|E9PQZ1_HUMAN Elongation factor 1-delta OS=Homo sapiens OX=9606 GN=EEF1D PE=1 SV=1;tr|E9PK01|E9PK01_HUMAN Elongation factor 1-delta (Fragment) OS=Homo sapien	1	2.15738	-1.93122	3.29338	1.63376	-9.92032	-0.744399	2.26059	-0.0685832	3.1115	4.61605	1.20602	1.17835	0.271797	0.95097	0.862346	0.466195	0.678759	0.309795	0.0837701	0.0297735	1.04432	0.342556	0.402766	0.284867	0.501372	0.589748	0.131002	0.416438	-0.0141322	0.709201	0.954697	0.779132	0.815987	0.878884	0.981738	0.747609	0.563663	0.280714	0.0809915	-0.0456367	1.36847	1.25995	0.278807	-2.48528	1.86062
P48509;K4DIA7;E9PMR4;E9PRJ3	CD151 antigen;Tetraspanin	CD151	sp|P48509|CD151_HUMAN CD151 antigen OS=Homo sapiens OX=9606 GN=CD151 PE=1 SV=3;tr|K4DIA7|K4DIA7_HUMAN Tetraspanin (Fragment) OS=Homo sapiens OX=9606 GN=CD151 PE=1 SV=1;tr|E9PMR4|E9PMR4_HUMAN Tetraspanin OS=Homo sapiens OX=9606 GN=CD151 PE=1 SV=1;tr|E9PRJ3|	4	-0.00911783	0.0140986	0.404455	0.155068	0.176636	0.955114	0.909803	0.961314	0.573087	0.348117	0.369315	-0.128979	0.109754	0.139784	0.00882611	0.441169	0.523644	0.71805	1.28829	0.492799	0.121117	0.461654	0.00799456	0.143899	0.214949	0.225674	0.852081	1.12743	1.13862	0.195157	-0.0839927	0.0519953	0.218239	0.14758	0.269367	0.519503	0.589441	0.738969	0.739537	0.772009	0.419718	-0.617015	0.706144	0.974247	0.00877603
P62258;B4DJF2;I3L3T1;K7EM20;K7EIT4;I3L0W5	14-3-3 protein epsilon	YWHAE	sp|P62258|1433E_HUMAN 14-3-3 protein epsilon OS=Homo sapiens OX=9606 GN=YWHAE PE=1 SV=1	25	0.999633	1.22173	0.418949	0.501785	2.36037	0.846323	-0.0196968	0.178349	-0.347689	0.0981442	-0.147019	-0.111559	0.406557	0.0728289	0.693707	0.875136	0.498772	0.541833	0.524824	0.968527	1.00016	0.54784	1.02804	0.0404044	-0.456245	0.50824	0.625456	1.16556	0.902786	0.89566	0.0477792	0.274132	0.10579	0.313539	0.109401	0.351333	0.63485	0.777581	0.913902	0.795299	1.00008	0.242939	0.850602	-0.0965282	0.678208
Q86WR0;G3V121;B7Z2L8	Coiled-coil domain-containing protein 25	CCDC25	sp|Q86WR0|CCD25_HUMAN Coiled-coil domain-containing protein 25 OS=Homo sapiens OX=9606 GN=CCDC25 PE=1 SV=2;tr|G3V121|G3V121_HUMAN Coiled-coil domain-containing protein 25 OS=Homo sapiens OX=9606 GN=CCDC25 PE=1 SV=1;tr|B7Z2L8|B7Z2L8_HUMAN Coiled-coil domain	2	4.31285	-2.00372	2.42457	0.954326	-8.60284	0.445155	2.27541	3.45843	2.85567	0.196229	0.726875	0.575647	1.17718	0.676066	0.874622	0.471495	-0.136971	-0.00585816	-0.0237874	0.224702	0.409845	0.839381	1.24514	0.568278	0.576843	1.42131	1.2055	0.130801	0.149289	-0.230312	0.974415	0.952583	0.698906	0.661319	0.348613	0.238926	0.227951	0.28089	0.0943883	0.0819842	0.872629	0.688331	0.835743	0.504836	0.942102
Q9Y5K6	CD2-associated protein	CD2AP	sp|Q9Y5K6|CD2AP_HUMAN CD2-associated protein OS=Homo sapiens OX=9606 GN=CD2AP PE=1 SV=1	18	1.01724	0.648382	0.320163	0.717234	0.661088	0.871358	-0.119949	0.382269	0.727805	0.51798	0.892748	1.04527	0.555825	0.821423	1.11814	0.759706	0.603063	0.0279851	0.327913	0.0626919	0.829559	0.527318	0.658488	0.707402	1.27837	0.869339	0.536582	0.0196112	0.342114	-0.0252108	0.916793	0.822919	0.78623	0.898939	0.900153	0.749494	0.656502	0.303642	0.2293	-0.0492024	1.25989	0.993897	-1.86497	1.11656	0.693426
Q16513;B1AL79;H0Y5V5	Serine/threonine-protein kinase N2	PKN2	sp|Q16513|PKN2_HUMAN Serine/threonine-protein kinase N2 OS=Homo sapiens OX=9606 GN=PKN2 PE=1 SV=1;tr|B1AL79|B1AL79_HUMAN Protein kinase C OS=Homo sapiens OX=9606 GN=PKN2 PE=1 SV=1	25	0.99614	0.20821	-0.567486	3.37334	2.08312	-2.45219	-0.955874	0.871127	1.09235	0.757209	0.996366	1.1433	0.25821	1.12331	0.598839	0.806103	0.0983859	0.295164	-0.234992	0.315272	0.98877	0.71903	0.133642	0.469664	0.92567	0.431177	0.521392	0.552916	0.340704	0.322992	0.744712	0.774536	0.869495	1.19456	0.763373	0.571774	0.148205	0.205264	0.0853388	0.0426991	0.945171	1.30793	0.903603	1.70402	-2.2624
O95140;A0A6Q8PGV8;A0A6Q8PFJ4;A0A6Q8PGS9;A0A6Q8PGA3;A0A6Q8PGR2;Q5JXC5	Mitofusin-2	MFN2	sp|O95140|MFN2_HUMAN Mitofusin-2 OS=Homo sapiens OX=9606 GN=MFN2 PE=1 SV=3;tr|A0A6Q8PGV8|A0A6Q8PGV8_HUMAN Mitofusin-2 OS=Homo sapiens OX=9606 GN=MFN2 PE=4 SV=1;tr|A0A6Q8PFJ4|A0A6Q8PFJ4_HUMAN Mitofusin-2 OS=Homo sapiens OX=9606 GN=MFN2 PE=4 SV=1;tr|A0A6Q8PG	4	0.868262	0.996245	1.1301	0.872873	0.938685	0.920758	0.591199	0.262585	0.0762403	-0.0355414	0.817539	1.00823	0.691712	1.19571	1.17691	0.983264	-0.0898405	0.309661	-0.220788	0.133246	0.933228	1.02681	1.05483	0.993554	0.87009	0.858557	0.660207	0.0118984	-0.011444	0.223674	NA	NA	NA	NA	NA	NA	NA	NA	NA	NA	1.05399	0.974205	0.791012	1.00877	0.907625
Q16222;A0A087X226	UDP-N-acetylhexosamine pyrophosphorylase;UDP-N-acetylgalactosamine pyrophosphorylase;UDP-N-acetylglucosamine pyrophosphorylase	UAP1	sp|Q16222|UAP1_HUMAN UDP-N-acetylhexosamine pyrophosphorylase OS=Homo sapiens OX=9606 GN=UAP1 PE=1 SV=3	21	0.00972533	0.54126	-0.049097	0.228758	0.871938	0.562392	0.977197	0.754075	0.624634	0.193849	0.674641	1.00262	1.2427	0.856178	0.949933	0.27925	0.823614	0.583749	0.262844	0.0288324	-0.0512585	0.709484	0.437996	0.917805	1.26178	0.926291	0.21258	1.32256	-0.237429	-0.785079	1.00027	1.01659	0.811591	0.817808	0.739398	0.756108	0.703337	0.589708	0.28191	-0.0123609	0.0285979	0.186545	0.242708	0.254767	0.525671
Q9P0S9	Transmembrane protein 14C	TMEM14C	sp|Q9P0S9|TM14C_HUMAN Transmembrane protein 14C OS=Homo sapiens OX=9606 GN=TMEM14C PE=1 SV=1	3	-0.622988	0.953881	0.283643	0.869864	2.27521	2.4075	1.2338	-0.0296596	-0.968167	-1.31027	-0.0627338	0.429407	0.486037	0.554203	0.596095	0.493326	0.720557	0.554534	0.715483	0.894878	-0.0440112	0.387555	1.40641	0.92599	-1.11777	0.031598	1.47515	0.294293	2.42537	-0.691764	0.0223125	0.34244	0.41232	0.621444	0.235332	0.546707	1.09267	0.563675	0.822112	0.722771	-0.0557847	0.566573	0.497196	0.510778	0.608352
Q92871	Phosphomannomutase 1	PMM1	sp|Q92871|PMM1_HUMAN Phosphomannomutase 1 OS=Homo sapiens OX=9606 GN=PMM1 PE=1 SV=2	1	1.02458	0.718076	0.974874	0.857365	1.03657	0.990088	0.683183	0.647937	0.317962	0.0259109	0.828845	0.999514	0.810735	1.0681	0.735823	1.06242	0.74791	0.688773	0.441197	0.012956	0.977056	0.837439	0.973805	1.04805	0.81977	0.952421	0.746605	0.476516	0.307586	0.137292	1.09416	0.915852	0.632489	0.952001	0.798463	1.02679	0.713311	0.859864	0.555275	-0.151934	0.934674	0.87924	1.17393	0.830716	0.831406
Q15046;H3BVA8;J3KRL2;H3BPV7;H3BRC9	Lysine--tRNA ligase	KARS	sp|Q15046|SYK_HUMAN Lysine--tRNA ligase OS=Homo sapiens OX=9606 GN=KARS1 PE=1 SV=3	25	1.94311	-3.90811	2.02909	-1.05364	-0.740675	-8.31222	4.03275	1.95438	9.00942	0.69704	0.826606	0.916145	0.763931	0.997636	0.93391	0.289931	0.435609	0.0985657	-0.078655	0.43427	1.01783	0.37162	1.16155	0.37754	0.0650218	0.820039	0.180267	0.152618	0.296544	1.20812	1.24371	0.785465	0.68411	0.579595	0.735334	0.659983	0.433215	0.102012	0.0711864	0.323333	1.04187	0.170208	0.650923	1.08552	0.217991
Q8NBL1;F8WEW4;B4DVA9;H7C5H0	Protein O-glucosyltransferase 1	POGLUT1	sp|Q8NBL1|PGLT1_HUMAN Protein O-glucosyltransferase 1 OS=Homo sapiens OX=9606 GN=POGLUT1 PE=1 SV=1	4	0.868853	0.931442	0.426532	1.01581	1.11648	0.994859	0.760821	0.530109	0.0855474	0.0813947	0.773093	1.12532	0.912199	0.873045	0.700845	0.911221	0.823698	0.953158	0.138581	0.000285683	0.93974	0.663012	0.853381	0.992969	0.619222	1.0344	0.989637	0.715393	0.118909	-0.114811	0.567218	1.02063	1.06855	0.993237	1.03953	0.784168	0.665482	0.644093	0.491719	-0.0631801	0.590178	0.813441	0.803128	1.06226	1.49825
P36406	E3 ubiquitin-protein ligase TRIM23	TRIM23	sp|P36406|TRI23_HUMAN E3 ubiquitin-protein ligase TRIM23 OS=Homo sapiens OX=9606 GN=TRIM23 PE=1 SV=1	1	-0.0584075	1.45536	1.33498	-0.477983	-0.822725	0.386451	-0.579685	0.796116	0.314584	1.17053	0.714717	1.26866	0.565726	0.884161	1.02454	0.575995	0.731906	0.286403	0.264169	0.0711066	-0.0902134	-0.204001	0.53432	0.675913	1.50256	-0.223473	1.22062	-0.0570094	0.295486	-0.134992	1.07735	0.795681	0.716574	1.03236	0.696501	0.661909	0.620876	0.453509	0.315672	0.0169437	0.176914	0.176404	0.517308	-0.384234	0.776751
E9PAV3;F8VZJ2;H0YHX9;Q13765;F8W0W4;F8W1N5;F8VNW4;F8VZ58;Q9H009	Nascent polypeptide-associated complex subunit alpha, muscle-specific form;Nascent polypeptide-associated complex subunit alpha	NACA	sp|E9PAV3|NACAM_HUMAN Nascent polypeptide-associated complex subunit alpha, muscle-specific form OS=Homo sapiens OX=9606 GN=NACA PE=1 SV=1;tr|F8VZJ2|F8VZJ2_HUMAN Nascent polypeptide-associated complex subunit alpha OS=Homo sapiens OX=9606 GN=NACA PE=1 SV=1	7	0.972317	1.04562	0.737802	0.834746	0.906307	0.64739	0.773314	0.566707	0.275847	0.0117291	0.796545	0.839853	1.04084	1.11132	0.952219	0.799447	0.699021	0.446798	0.527544	0.0755921	0.847945	0.540482	0.930069	0.997972	1.11981	0.837526	0.868426	0.446375	0.22862	-0.0454409	0.896175	1.03165	0.811249	1.0462	0.549662	1.01	0.869319	0.762225	0.312017	0.000681946	0.662094	1.0595	1.17475	0.811692	0.719203
P30044	Peroxiredoxin-5, mitochondrial	PRDX5	sp|P30044|PRDX5_HUMAN Peroxiredoxin-5, mitochondrial OS=Homo sapiens OX=9606 GN=PRDX5 PE=1 SV=4	11	0.28777	0.261963	-0.0286199	0.276147	0.16521	0.191245	0.349503	0.387197	0.616812	1.06417	0.222562	0.357206	-0.253741	0.176209	0.154835	0.269778	0.418244	0.500928	0.667403	1.07313	0.406966	-0.188419	0.0138555	0.619328	-0.24866	0.860572	0.223852	-0.110277	1.20884	0.785339	0.171852	0.09574	0.0190125	0.507372	0.104382	-0.0250126	0.365555	0.564312	0.631638	1.1517	0.212408	0.228176	0.832557	0.222933	0.309459
Q9NSE4	Isoleucine--tRNA ligase, mitochondrial	IARS2	sp|Q9NSE4|SYIM_HUMAN Isoleucine--tRNA ligase, mitochondrial OS=Homo sapiens OX=9606 GN=IARS2 PE=1 SV=2	33	0.440896	0.0157766	0.791331	-0.112996	-0.607976	0.940262	0.586797	0.725847	0.716521	1.25533	0.101796	0.254763	0.384287	-0.16403	-0.0639826	0.434701	0.553766	0.918811	1.03053	0.698409	0.0569552	0.23315	0.372997	0.40835	0.413141	0.268266	0.471272	0.850599	0.738278	0.938775	0.32474	0.171356	0.000560957	0.340981	-0.183082	0.0531775	0.593896	1.20574	0.913927	0.727752	0.115882	-0.0236244	0.219509	0.689693	-0.195713
P05109	Protein S100-A8;Protein S100-A8, N-terminally processed	S100A8	sp|P05109|S10A8_HUMAN Protein S100-A8 OS=Homo sapiens OX=9606 GN=S100A8 PE=1 SV=1	3	1.0066	0.373545	-0.444025	-0.337042	-0.240212	0.835222	-0.373936	-0.147048	-0.393692	3.01168	1.00022	0.124205	0.100067	0.0143148	0.123884	0.44113	0.174403	0.29277	-0.0878221	0.254341	0.998454	0.820778	0.445548	-0.0194824	0.00868147	0.684422	-0.220051	-0.0824196	0.233517	0.42165	1.00025	0.142055	0.00892621	0.0222882	0.0240976	0.758804	0.100267	0.0190195	0.28088	0.0809274	0.997981	-0.0333372	-0.353233	-0.558268	4.19518
Q14444;G3V153;E9PLA9	Caprin-1	CAPRIN1	sp|Q14444|CAPR1_HUMAN Caprin-1 OS=Homo sapiens OX=9606 GN=CAPRIN1 PE=1 SV=2;tr|G3V153|G3V153_HUMAN Caprin-1 OS=Homo sapiens OX=9606 GN=CAPRIN1 PE=1 SV=1;tr|E9PLA9|E9PLA9_HUMAN Caprin-1 (Fragment) OS=Homo sapiens OX=9606 GN=CAPRIN1 PE=1 SV=1	15	1.07679	0.893155	0.629487	0.884726	1.00796	0.651865	0.680299	0.378261	0.106707	0.0695337	0.817357	0.980075	1.14105	0.959939	0.655327	0.17128	0.888767	0.396705	0.103482	0.147585	0.783914	0.748297	1.12516	0.904489	0.918704	0.630512	0.811857	0.293532	0.158514	0.00380085	0.770866	0.995879	0.982855	0.764165	0.684675	0.721786	0.852835	0.45034	0.130753	-0.0925803	0.706227	1.07683	0.846287	1.06037	0.716774
Q9H2W6;A0A087WT51	39S ribosomal protein L46, mitochondrial	MRPL46	sp|Q9H2W6|RM46_HUMAN 39S ribosomal protein L46, mitochondrial OS=Homo sapiens OX=9606 GN=MRPL46 PE=1 SV=1	3	-0.173185	0.760241	0.480241	0.328016	1.45673	0.992095	-0.168684	0.0786619	-0.102045	1.27783	0.424766	0.764902	1.13088	0.90684	0.948842	1.22185	1.60878	0.610407	0.605422	-0.134121	-0.0103798	0.143864	0.872227	0.891039	0.499103	0.161691	0.207587	0.656205	0.617002	0.891556	1.03233	1.03425	1.02074	0.947566	0.728542	1.02713	0.948122	1.03773	0.303184	0.00897777	0.42122	0.101837	-0.754781	0.59445	1.145
P31943;G8JLB6;E9PCY7;D6RBM0;D6RIU0;D6RFM3;D6R9T0;D6RIH9;D6RJ04;D6RDU3;D6RIT2;D6RAM1;E5RGV0;E7EQJ0;E7EN40;D6RDL0;H0YB39;E5RGH4;H0YBD7;D6RF17;D6R9D3;H0YAQ2;H0YBG7;E5RJ94	Heterogeneous nuclear ribonucleoprotein H;Heterogeneous nuclear ribonucleoprotein H, N-terminally processed	HNRNPH1	sp|P31943|HNRH1_HUMAN Heterogeneous nuclear ribonucleoprotein H OS=Homo sapiens OX=9606 GN=HNRNPH1 PE=1 SV=4;tr|G8JLB6|G8JLB6_HUMAN Heterogeneous nuclear ribonucleoprotein H OS=Homo sapiens OX=9606 GN=HNRNPH1 PE=1 SV=1;tr|E9PCY7|E9PCY7_HUMAN Heterogeneous	16	-0.00483747	16.7736	-13.2629	1.55891	12.0909	17.2589	13.6444	-3.45435	-40.3385	0.555692	0.314709	0.128583	-0.262528	0.0567541	-0.017927	0.532507	0.27125	0.49727	0.501028	0.967679	3.78e-05	0.560467	0.279254	0.61096	1.13302	0.094138	0.228422	0.4248	0.396306	1.09447	0.0448904	0.0993552	0.119885	0.117081	0.183208	0.172092	0.244812	0.443557	0.531734	1.03271	0.000144722	0.45933	0.432819	2.82086	2.39661
Q52LJ0;H0YNA1	Protein FAM98B	FAM98B	sp|Q52LJ0|FA98B_HUMAN Protein FAM98B OS=Homo sapiens OX=9606 GN=FAM98B PE=1 SV=2	12	0.26948	0.456504	0.329855	0.0958456	-0.0519591	0.412232	0.663284	0.576311	0.979884	1.02123	0.461133	0.325386	-0.249117	0.137524	0.0733388	0.228094	0.0988238	0.473165	0.718391	1.34535	0.0108179	0.742415	0.183598	0.2239	0.364073	0.0765437	0.828217	0.768241	0.976999	0.577868	0.151279	0.0498228	0.174008	0.032646	0.175984	0.322338	0.382737	0.552442	0.827692	0.94314	-0.102866	-0.290267	1.61162	0.316034	1.13432
Q9NRK6	ATP-binding cassette sub-family B member 10, mitochondrial	ABCB10	sp|Q9NRK6|ABCBA_HUMAN ATP-binding cassette sub-family B member 10, mitochondrial OS=Homo sapiens OX=9606 GN=ABCB10 PE=1 SV=2	11	-0.208293	-0.0825051	2.17673	1.04651	-0.0645122	-0.0898112	0.0328752	0.602018	1.85746	-1.10448	1.21479	0.831675	0.868017	0.95908	0.905526	0.880389	0.932061	0.754305	0.490332	-0.156633	0.108652	0.0227224	0.401096	0.372626	0.309871	0.601322	0.532273	0.298976	0.491785	1.02668	1.03324	1.1189	0.42989	1.05577	1.16745	1.12179	0.695032	0.770054	0.16806	0.119353	-0.0292384	0.314985	0.542705	0.800588	0.652927
A0A0R4J2F2;Q9NY35;D6RIU2;D6RDP6;H0Y8T9;D6RHU6;D6RDY1;D6RA76;D6RC11;D6R9S8;D6RCE6;D6RFX6;D6RDI6;D6RCR8;D6RD48;D6RAZ7	Claudin domain-containing protein 1	CLDND1	tr|A0A0R4J2F2|A0A0R4J2F2_HUMAN Claudin domain-containing protein 1 OS=Homo sapiens OX=9606 GN=CLDND1 PE=1 SV=1;sp|Q9NY35|CLDN1_HUMAN Claudin domain-containing protein 1 OS=Homo sapiens OX=9606 GN=CLDND1 PE=1 SV=1;tr|D6RIU2|D6RIU2_HUMAN Claudin domain-conta	3	1.33188	0.159969	0.0594857	-0.456527	-0.192267	-0.619825	0.575897	-0.35298	2.63791	0.77673	-0.0922553	0.191972	0.403129	0.257163	0.1335	0.284809	0.803674	0.964926	1.02844	0.639544	0.874933	-0.397452	-0.286145	-0.73411	1.27347	1.01071	0.455463	-0.516377	0.988977	1.2508	0.312694	0.156842	-0.328492	0.52113	0.224244	0.52533	0.576659	0.535241	1.13959	0.951667	0.364084	-0.0331769	0.231636	-0.0899176	-0.0264472
E7EX90;Q14203;Q6AWB1;C9JJD0;C9JKG6;E9PCY0;E7EWF7;C9JZA4;C9JTE5;C9JJN7;C9J1B7	Dynactin subunit 1	DCTN1;DKFZp686E0752	tr|E7EX90|E7EX90_HUMAN Dynactin subunit 1 OS=Homo sapiens OX=9606 GN=DCTN1 PE=1 SV=1;sp|Q14203|DCTN1_HUMAN Dynactin subunit 1 OS=Homo sapiens OX=9606 GN=DCTN1 PE=1 SV=3;tr|Q6AWB1|Q6AWB1_HUMAN Dynactin subunit 1 OS=Homo sapiens OX=9606 GN=DCTN1 PE=1 SV=1	37	1.47718	0.425338	2.72274	-0.545972	-9.32262	-0.636565	2.95442	1.91666	4.81353	2.11475	1.12864	0.824885	0.430863	0.906663	1.00154	0.515064	0.212885	0.0264371	0.0765035	0.233124	449.244	4015.42	878.11	-7808.71	-13585.1	-5098.04	7829.1	12989.5	16796.8	-16460.5	0.639083	0.612828	1.17004	0.963515	0.97796	0.721512	0.211765	-0.281943	0.00102682	0.340812	0.957253	0.702848	0.665761	0.692786	0.747793
P55072;C9IZA5;C9JUP7	Transitional endoplasmic reticulum ATPase	VCP	sp|P55072|TERA_HUMAN Transitional endoplasmic reticulum ATPase OS=Homo sapiens OX=9606 GN=VCP PE=1 SV=4	57	-0.213036	0.400986	0.0631564	0.341197	0.68882	0.726589	0.676664	0.809665	-0.0439753	0.777332	0.351078	-0.121253	0.635356	-0.330365	0.134997	-0.0415997	0.0136001	0.167362	0.706585	1.27017	0.26227	0.624484	0.132559	0.22942	-0.245469	-0.0238931	0.55324	0.830138	1.08357	0.781085	0.0204634	-0.0359012	0.154053	0.250962	-0.0160055	-0.00626803	0.191937	0.63551	0.625265	0.965916	0.265981	0.192881	0.285464	0.445746	0.219495
O00115;K7ENE5	Deoxyribonuclease-2-alpha	DNASE2	sp|O00115|DNS2A_HUMAN Deoxyribonuclease-2-alpha OS=Homo sapiens OX=9606 GN=DNASE2 PE=1 SV=2	3	0.714539	0.699552	0.28675	0.916697	1.41415	0.272219	0.00753008	-0.0810795	-0.120471	0.178263	0.526931	0.92639	1.63826	0.23032	0.470551	-0.0522253	-0.139776	0.141543	-0.0772817	0.284523	1.01621	0.603786	0.816829	0.538606	0.344852	0.0808799	-0.059257	0.256106	0.170843	0.51929	0.896501	0.961392	0.933189	0.498026	0.38191	0.0135726	-0.0643382	0.177035	-0.221714	0.373662	0.764209	0.641535	1.76304	0.519428	0.0497329
P10109	Adrenodoxin, mitochondrial	FDX1	sp|P10109|ADX_HUMAN Adrenodoxin, mitochondrial OS=Homo sapiens OX=9606 GN=FDX1 PE=1 SV=1	5	1	0.739949	0.979058	0.85293	-0.14135	0.753744	-0.672547	0.654622	0.168477	1.16512	0.131397	0.118867	-0.0181456	0.0478926	0.345692	0.0746573	0.194196	0.767951	1.28558	0.484999	1	-0.276591	-0.0323796	0.470953	1.31226	0.0740606	0.0436615	0.915263	0.823559	1.16921	0.262842	0.0747848	0.0450392	-0.168501	0.273741	0.213	0.443815	0.61365	0.73273	0.941986	1	0.462487	1.04653	0.444846	0.770812
P41743	Protein kinase C iota type	PRKCI	sp|P41743|KPCI_HUMAN Protein kinase C iota type OS=Homo sapiens OX=9606 GN=PRKCI PE=1 SV=2	7	-0.669467	1.18087	-2.32056	1.10811	8.43859	-3.10282	4.72516	1.09201	-0.285695	-4.89133	1.10387	0.800863	0.36041	0.435512	0.825361	0.337895	0.731542	0.204173	0.0610288	0.0636637	0.430544	0.839078	0.683842	1.18332	0.558955	1.33634	0.322373	0.403846	0.060491	-0.543919	0.899445	0.877297	0.598516	0.666246	0.669093	0.415289	0.289238	0.153164	0.369808	-0.0137741	1.00719	0.927011	0.757352	0.191842	0.209189
Q14019;H3BT58	Coactosin-like protein	COTL1	sp|Q14019|COTL1_HUMAN Coactosin-like protein OS=Homo sapiens OX=9606 GN=COTL1 PE=1 SV=3;tr|H3BT58|H3BT58_HUMAN Coactosin-like protein OS=Homo sapiens OX=9606 GN=COTL1 PE=1 SV=1	12	1.05621	1.04663	1.26439	1.18173	-1.21441	0.727127	0.835746	-0.29419	1.64037	-0.123484	0.598069	1.07523	1.18582	1.02527	0.936793	0.350344	0.694339	0.729882	0.596806	-0.25725	0.838263	0.708424	0.901966	0.687086	0.786029	0.778065	0.692271	0.39281	0.30496	0.03025	0.902425	0.823675	0.934422	0.955813	0.908494	0.901602	0.7729	0.37525	0.276223	0.0844974	0.180993	1.57619	0.545614	0.727758	1.10949
Q15392;A0A0A0MTI1;A0A3B3IT58;A0A3B3ITT9	Delta(24)-sterol reductase	DHCR24	sp|Q15392|DHC24_HUMAN Delta(24)-sterol reductase OS=Homo sapiens OX=9606 GN=DHCR24 PE=1 SV=2;tr|A0A0A0MTI1|A0A0A0MTI1_HUMAN Delta(24)-sterol reductase OS=Homo sapiens OX=9606 GN=DHCR24 PE=1 SV=1	11	-9.2e-05	0.304593	0.761409	0.166747	0.276846	1.36101	1.65886	0.740015	-0.294684	-0.826261	0.849692	0.779506	1.10948	0.674323	0.747927	0.516547	0.382041	0.249727	0.201028	0.136268	3.74e-05	1.01213	0.0555614	0.0574549	0.0297412	-0.140463	0.884482	1.13067	1.1588	-0.0399615	0.925462	0.723203	0.915549	0.740636	0.58972	0.682796	0.656039	0.299808	0.241869	-0.128544	-0.000358025	-3.04944	3.03792	5.69885	0.902906
P99999;C9JFR7;CON__P62894	Cytochrome c	CYCS	sp|P99999|CYC_HUMAN Cytochrome c OS=Homo sapiens OX=9606 GN=CYCS PE=1 SV=2;tr|C9JFR7|C9JFR7_HUMAN Cytochrome c (Fragment) OS=Homo sapiens OX=9606 GN=CYCS PE=1 SV=1	7	0.508211	0.911752	0.727155	0.0212007	0.274493	-1.83682	-0.141597	-0.190588	0.587866	2.6024	-0.0215342	0.257585	0.228092	0.0392117	-0.0962579	0.0792045	0.596891	0.722805	0.587298	0.922936	0.225587	0.0676024	0.266221	0.302363	0.124375	0.10061	0.481171	0.322506	0.455281	1.11836	-0.0397092	0.0667111	0.258786	0.0134612	0.254101	0.0491725	0.552977	0.577228	0.634111	0.949394	-0.0063053	0.420068	0.274241	0.167656	0.220263
A0A140T9J9;Q5QT33;A0A140T9B3;A0A140T962;A0A1W2PR11;P10321;A2AEA2;O19617;A0A140T9H5;A0A140T921;A0A140T9U8;A0A140T942;A0A140T9E1;A0A140T9L3;A0A140TA05;P01893;A0A140T9Z7;F8W9Z8;A0A140TA12	HLA class I histocompatibility antigen, Cw-7 alpha chain	HLA-C	tr|A0A140T9J9|A0A140T9J9_HUMAN HLA class I histocompatibility antigen, C alpha chain OS=Homo sapiens OX=9606 GN=HLA-C PE=1 SV=1;tr|Q5QT33|Q5QT33_HUMAN HLA class I antigen OS=Homo sapiens OX=9606 GN=HLA-C PE=1 SV=1;tr|A0A140T9B3|A0A140T9B3_HUMAN HLA class I	1	0.0688311	0.0303014	-0.0334755	0.366198	0.940353	0.260972	0.799669	0.714021	0.643683	0.984536	-0.133515	0.340748	0.0515124	0.179727	0.444502	0.332607	0.771545	0.864767	0.890392	0.537428	0.0571276	-0.128416	0.294922	0.321739	0.865185	0.382871	0.540944	0.612232	0.646901	1.18158	0.152959	0.0993172	-0.00323859	0.307386	0.331063	0.279877	0.648889	0.815374	1.05712	0.59097	0.075528	0.11183	0.152293	0.369557	0.282006
P31937;H7BZL2	3-hydroxyisobutyrate dehydrogenase, mitochondrial	HIBADH	sp|P31937|3HIDH_HUMAN 3-hydroxyisobutyrate dehydrogenase, mitochondrial OS=Homo sapiens OX=9606 GN=HIBADH PE=1 SV=2	10	-0.285986	-0.235864	1.4706	0.736807	-0.229868	0.447992	0.359146	1.28302	-0.351715	0.686706	0.317223	-0.31241	0.438299	-0.102478	0.384644	-0.011879	0.495902	0.156925	0.857255	1.11985	0.277687	0.280287	0.221615	0.0312093	0.219609	0.406468	0.218634	0.495836	0.789275	0.940218	0.0546679	0.138961	0.139067	0.197428	0.101807	0.0392979	0.280535	0.683794	0.728498	0.979273	0.314243	0.165876	0.375099	0.553504	0.180408
Q8WUM9;H7BZK4	Sodium-dependent phosphate transporter 1	SLC20A1	sp|Q8WUM9|S20A1_HUMAN Sodium-dependent phosphate transporter 1 OS=Homo sapiens OX=9606 GN=SLC20A1 PE=1 SV=1	3	0.154171	-0.0346017	0.187398	0.174189	0.122639	0.302116	0.681721	0.779278	1.23676	0.363897	-0.158704	0.0134561	0.124248	0.476226	0.574227	0.668073	1.02163	1.07515	1.03451	0.248827	0.255631	0.00530122	0.0452557	0.00736141	0.222768	0.607257	0.506767	0.71154	0.873592	0.732097	0.240011	0.0306228	-0.0652273	0.308972	0.643251	0.432921	0.779612	0.652649	1.10067	0.954162	-0.201246	0.496617	-0.0496154	-0.103834	0.356357
Q9UGP8;A6PVC9	Translocation protein SEC63 homolog	SEC63	sp|Q9UGP8|SEC63_HUMAN Translocation protein SEC63 homolog OS=Homo sapiens OX=9606 GN=SEC63 PE=1 SV=2	27	1	1.74628	0.152409	2.80774	4.66806	1.17892	-1.46893	-0.0249527	-3.08644	-1.47309	0.13005	0.252299	0.186448	-0.076156	0.227053	0.625359	0.344934	0.60923	0.94968	0.982412	1	0.375774	2.19418	2.65369	2.14859	0.315602	0.095304	-0.957301	-0.834984	-1.49085	0.124362	0.269001	0.144271	0.243459	-0.0314483	0.376167	0.535711	0.618916	0.996733	0.954137	1	0.328447	1.34063	0.433146	0.980164
P16949;A2A2D0;Q9NZ72;Q9H169;A0A0J9YXY4;E5RIR6;A0A0J9YW36;E7EVN3;REV__P36956	Stathmin	STMN1	sp|P16949|STMN1_HUMAN Stathmin OS=Homo sapiens OX=9606 GN=STMN1 PE=1 SV=3;tr|A2A2D0|A2A2D0_HUMAN Stathmin (Fragment) OS=Homo sapiens OX=9606 GN=STMN1 PE=1 SV=8	13	0.280835	0.790069	0.740925	0.301057	1.81249	-2.37422	-0.691674	0.299154	1.69281	2.59521	0.048591	0.218211	0.457565	0.0688347	0.0205275	0.235315	0.58638	0.66522	1.00926	0.906769	1.77717	-1.80227	3.52732	-5.6659	-0.531913	0.642399	4.49454	-2.5466	0.428661	5.12327	-0.0269848	0.0786954	0.252745	0.0664369	0.477049	0.286512	0.917895	0.494318	0.885134	0.784869	0.0402125	0.559482	0.475047	0.315299	0.460274
P63172	Dynein light chain Tctex-type 1	DYNLT1	sp|P63172|DYLT1_HUMAN Dynein light chain Tctex-type 1 OS=Homo sapiens OX=9606 GN=DYNLT1 PE=1 SV=1	2	0.968746	0.366227	-0.179047	0.759378	1.32179	0.387279	0.346477	0.132913	0.160622	0.074091	0.945567	0.881545	0.716948	0.849635	0.644332	0.553988	0.526104	0.557482	-0.0607962	0.124476	NA	NA	NA	NA	NA	NA	NA	NA	NA	NA	NA	NA	NA	NA	NA	NA	NA	NA	NA	NA	NA	NA	NA	NA	NA
[truncated: 5,399 more rows]
[truncated: 31 more columns]

## Sheet: GRASP55_doseresponse
							I(log10(c)) = 1/{1 + 10^[H(-pEC50 − log10(c))]}
							H							H
							0.84168							0.347934
		GORASP2					pEC50							pEC50
		50°C					8.58155		37°C					6.70916
[truncated: 11 more rows]
